# Supplementary material for: Identification and characterization of miRNAs and PHAS loci related to the early development of the embryo and endosperm in Fragaria × ananassa
Source: BMC Genomics. 2022 Sep 8;23:638. doi: 10.1186/s12864-022-08864-3 (PMC9454143; doi:10.1186/s12864-022-08864-3)
Supplement: Supplementary file 6 — Additional file 6: Table S1. Distribution of the sRNA sequencing in the 12 libraries. [file 12864_2022_8864_MOESM6_ESM.xlsx]

## Sheet: Sheet1
Table S1 Distribution of the sRNA sequencing in the 12 libraries
id	raw_reads	high_quality	3'adapter_null	insert_null	5'adapter_contaminants	smaller_than_18nt	polyA	clean_reads
BS-em1	11137970 (100%)	10816701 (97.1156%)	297008 (2.7458%)	154673 (1.4299%)	78175 (0.7227%)	1432634 (13.2446%)	1579 (0.0146%)	8852632 (81.8423%)
BS-em2	54785143 (100%)	52237022 (95.3489%)	399482 (0.7647%)	698696 (1.3375%)	307796 (0.5892%)	6213742 (11.8953%)	7779 (0.0149%)	44609527 (85.3983%)
BS-em3	34474435 (100%)	33079264 (95.9530%)	201298 (0.6085%)	499695 (1.5106%)	267477 (0.8086%)	4245256 (12.8336%)	4025 (0.0122%)	27861513 (84.2265%)
BS-en1	40681187 (100%)	38841057 (95.4767%)	218440 (0.5624%)	382893 (0.9858%)	80933 (0.2084%)	2845309 (7.3255%)	2037 (0.0052%)	35311445 (90.9127%)
BS-en2	19332393 (100%)	18757122 (97.0243%)	166409 (0.8872%)	241697 (1.2886%)	55684 (0.2969%)	3500094 (18.6601%)	922 (0.0049%)	14792316 (78.8624%)
BS-en3	10832332 (100%)	10579287 (97.6640%)	115765 (1.0943%)	122812 (1.1609%)	23310 (0.2203%)	1556215 (14.7100%)	588 (0.0056%)	8760597 (82.8090%)
SB-em1	12173304 (100%)	11869623 (97.5054%)	774058 (6.5213%)	159992 (1.3479%)	68790 (0.5795%)	1483383 (12.4973%)	1929 (0.0163%)	9381471 (79.0376%)
SB-em2	13793323 (100%)	13340392 (96.7163%)	1073817 (8.0494%)	157557 (1.1811%)	91967 (0.6894%)	1502882 (11.2657%)	1665 (0.0125%)	10512504 (78.8021%)
SB-em3	13912445 (100%)	13350850 (95.9634%)	1228251 (9.1998%)	263221 (1.9716%)	142441 (1.0669%)	2240274 (16.7800%)	1209 (0.0091%)	9475454 (70.9727%)
SB-en1	38243270 (100%)	36622621 (95.7623%)	188873 (0.5157%)	415148 (1.1336%)	101244 (0.2765%)	6055803 (16.5357%)	2483 (0.0068%)	29859070 (81.5318%)
SB-en2	9935499 (100%)	9815776 (98.7950%)	36068 (0.3674%)	76026 (0.7745%)	16054 (0.1636%)	1321551 (13.4635%)	636 (0.0065%)	8365441 (85.2244%)
SB-en3	10129970 (100%)	9976763 (98.4876%)	220302 (2.2082%)	83835 (0.8403%)	18884 (0.1893%)	1552491 (15.5611%)	737 (0.0074%)	8100514 (81.1938%)
