# Supplementary material for: Identification and characterization of miRNAs and PHAS loci related to the early development of the embryo and endosperm in Fragaria × ananassa
Source: BMC Genomics. 2022 Sep 8;23:638. doi: 10.1186/s12864-022-08864-3 (PMC9454143; doi:10.1186/s12864-022-08864-3)
Supplement: Supplementary file 7 — Additional file 7: Table S2. Known and novel miRNAs in the developing embryo and endosperm. [file 12864_2022_8864_MOESM7_ESM.xlsx]

## Sheet: Sheet1
Table S2 Known and novel miRNAs in the developing embryo and endosperm
miRNA_ID	Chr_ID	Strand	Precusort_Start	Precusort_End	Mature_Seq	Star_Seq	Hump_Domainace	Mature_Abundance	Loop_Abundance	Star_Abundance	Other_Abundance	Strand_Bias	Precursor_Seq	Fold_Structure	MFE	Mature_ARM	Lib_Num	matureHomo	starHomo	Flag
miR408a	Fvb1-1	-	9117661	9117767	ATGCACTGCCTCTTCCCTGGC	ACAGGGACGAGGTAGAGCATG	0.92	166	17	76	5	1	TGATAAATAAGACAGGGACGAGGTAGAGCATGGATGGAGTTCCCAACAGAACAGTCAAGCTGTTGTGGCCCCACTCATGCACTGCCTCTTCCCTGGCTTTGACTCCT	........(((.((((((.(((((((.((((((.(((.(..((((((((..........)))))).)).)))).)))))).))))))).)))))).)))........	-44.9	Three	9	miR408	miR408	Known
miR408b	Fvb1-2	+	20055047	20055153	ATGCACTGCCTCTTCCCTGGC	ACAGGGACGAGGTAGAGCATG	0.92	166	17	76	5	1	GATAATTAAAGACAGGGACGAGGTAGAGCATGGATGGAGTTCCCAACAGAACAGTCAAGCTGTTGTGGCTCCACTCATGCACTGCCTCTTCCCTGGCTTTGACTCCT	.....((((((.((((((.(((((((.((((((.((((((......((.((((((...)))))).)))))))).)))))).))))))).)))))).)))))).....	-52.8	Three	8	miR408	miR408	Known
miR408c	Fvb1-4	+	16707643	16707749	ATGCACTGCCTCTTCCCTGGC	ACAGGGACGAGGTAGAGCATG	0.92	166	17	76	5	1	TGATAAATAAGACAGGGACGAGGTAGAGCATGGATGGAGTTCCTAACAGAACAGTCAAGCTGTTGTGGCTCCACTCATGCACTGCCTCTTCCCTGGCTTTGACTCCT	........(((.((((((.(((((((.((((((.((((((......((.((((((...)))))).)))))))).)))))).))))))).)))))).)))........	-49.5	Three	8	miR408	miR408	Known
miR11309a	Fvb1-1	-	20376430	20376615	TTTGTTTGGCATGCAGTTGGC	CAATTGCATGATGAACAAACC	1	11	0	0	0	1	AATCAAGATGTTTGTTTGGCATGCAGTTGGCACTTGGTAACTAGGGGCAACATTTAAATAAAAATTAAATTTGGGAGAAGGAACTATAATCAGGATGTCTTAAGCACGATTAATTTGTTAGGAAAGTAAATAAACTCGAGCCATGCTGCCAAGTGCCAATTGCATGATGAACAAACCTCTTGATTG	((((((((.((((((((..((((((((((((((((((((.(....(((...((((((.......)))))).(((.........)))...........(((((...((((.....))))))))).(((......)))...)))..).))))))))))))))))))))..)))))))).)))))))).	-61.3	Five	1	miR11309	NA	Probable
miR11309b	Fvb1-2	-	9232520	9232705	TTTGTTTGGCATGCAGTTGGC	CAATTGCATGCTGAACGAACA	0.8	11	0	1	3	1	AATCAAGATGTTTGTTTGGCATGCAGTTGGCACTTGGTAACTAGGGGCAACATTTAAATAAAAATTTAATTTGGGAGATAGAACTATAATCAGGATGTCTTAAGCACGATTAATTTGTTAGGAAAGTAAATAAACTCGAGCCATGCTGCCAAGTGCCAATTGCATGCTGAACGAACATCTTGATTG	(((((((((((((((((((((((((((((((((((((((.(....(((..((.((((((....))))))..)).((((((...((......))..))))))....((((.....))))......(((......)))...)))..).))))))))))))))))))))))))))))))))))))))).	-75.4	Five	1	miR11309	NA	Known
miR11309c	Fvb1-4	-	7003812	7003997	TTTGTTTGGCATGCAGTTGGC	CAATTGCATGCTGAACGAACA	0.8	11	0	1	3	1	AATCAAGATGTTTGTTTGGCATGCAGTTGGCACTTGGTAACTAGGGTTAACATTTAAATAAAAATTAAATTTGGGAGAAAGAACTATAATCAGGATGTCTTAAGCACGATTAATTTGTTAGGAAAGTAAATAAACTCGAGCCATGCAGCCAAGTGCCAATTGCATGCTGAACGAACATCTTGATTG	((((((((((((((((((((((((((((((((((((((......((((...((((((.......)))))).(((.........)))...........(((((...((((.....))))))))).(((......)))..)))).....)))))))))))))))))))))))))))))))))))))).	-69	Five	1	miR11309	NA	Known
miR11289a	Fvb1-1	+	23550020	23550121	TGCTTCAAGTCTGGCCAATACT	TATTGGCAGACTTCAAGCATT	0.9	47	5	0	0	1	TTTGGACAAGTATTGGCAGACTTCAAGCATTTAAAGTTCGATGAGAGTAAAATCTTCATCGAGCTTTGAATGCTTCAAGTCTGGCCAATACTAGCTCGCACA	..(((((.(((((((((((((((.((((((((((((((((((((((......)).)))))))))))))))))))).)))))).))))))))).).)).))..	-53	Three	2	miR11289	NA	Probable
miR11289b	Fvb1-3	-	4291924	4292020	TGCTTCAAGTCTGGCCAATACT	TATCGGCAGACTTGAAGCATT	0.92	11	0	0	1	1	TTTGGACAAGTATCGGCAGACTTGAAGCATTTAAAGTTTGATGAGAGTAAAATCTTCATCGAGAATGCTTCAAGTCTGGCCAATACTTGCTCGCACA	..(((((((((((.((((((((((((((((((.....(((((((((......)).)))))))))))))))))))))).))).))))))).)).))..	-44.3	Three	1	miR11289	miR11289	Probable
miR319a	Fvb1-1	+	25784763	25784861	TTTGGACTGAAGGGAGCTCC	AGTTCCTTGCAGCCCAAAAC	0.88	419	0	0	59	1	TGCAGAAATGGGAGTTCCTTGCAGCCCAAAACTGTGGTTATATATACGTCTGAGATATCTGCTCATTGTTTTGGACTGAAGGGAGCTCCTAATTCTTCT	...((((.((((((((((((.(((.(((((((.((((.((.((((.(......))))).)).)))).))))))).))).)))))))))))).))))...	-38.9	Three	12	miR319	miR319	Probable
miR319b	Fvb1-2	+	3786161	3786268	TTTGGACTGAAGGGAGCTCC	AATTCCTTGCAGCCAAAAA	0.88	419	0	0	59	1	TGCAGAAATGGGAATTCCTTGCAGCCAAAAACAGTGGTTATATATACGTCTGACTGTCTGAGATATACTGCTCATTGTTTTGGACTGAAGGGAGCTCCTAATTCTTCT	...((((.(((((.((((((.(((((((((.(((((((..(((((.(.((.((...)).))))))))..)).))))))))))).))).)))))).))))).))))...	-34.5	Three	12	miR319	NA	Probable
miR319c	Fvb1-3	-	1720123	1720228	TTTGGACTGAAGGGAGCTCC	AGTTCCTTGCAGCCCAAAAC	0.88	419	0	0	59	1	TGCAGAAATGGGAGTTCCTTGCAGCCCAAAACAGTGGTTATATATATATATACGTCTGAGATATACTGCTCATTGTTTTGGACTGAAGGGAGCTCCTAATTATTCT	........((((((((((((.(((.(((((((((((((..(((((...............)))))..)).))))))))))).))).))))))))))))........	-39.6	Three	12	miR319	miR319	Probable
miR319d	Fvb1-4	+	1246337	1246436	TTTGGACTGAAGGGAGCTCC	AGTTCCTTGCAGCCCAAAAC	0.88	419	0	0	59	1	TGCAGAAATGGGAGTTCCTTGCAGCCCAAAACAGTGGTTATATATACGTCTGAGATATACTGCTCATTGTTTTGGACTGAAGGGAGCTCCTAATTCTTCT	...((((.((((((((((((.(((.(((((((((((((..(((((.(......))))))..)).))))))))))).))).)))))))))))).))))...	-44.8	Three	12	miR319	miR319	Probable
miR319e	Fvb5-2	-	1985959	1986164	TTGGACTGAAGGGAGCTCCCC	GGAGCTTTCGTCAGTCCACTC	0.91	175	13	0	5	1	AGTATTAGTTGTATCAAGGGAAGGGAGCTTTCGTCAGTCCACTCATGGGTGGCAGTAGGATTTCAATTAGCTGCCGACTCATTCATCCAAATACTGGGTTATTAGATCAATCAAGACAAACCCAGTAAATGCGTGAATGATGCGGGAGACAAATTGGATCTTAAGCTTCCTGTACTTGGACTGAAGGGAGCTCCCCTATCTAGTAC	.(((((((..............((((((((((.((((((((...(((((.(((..(((((((.(((((.(((.(((..((((((((.((..(((((((((..................)))))))))..)).))))))))..))).)).).)))))))))))).))).)))))...)))))))).))))))))))....)))))))	-83.1	Three	5	miR319	miR319	Probable
miR319f	Fvb5-2	-	2452134	2452339	TTGGACTGAAGGGAGCTCCCC	GGAGCTTTCTTCAGTCCACTC	0.9	175	14	0	5	1	AGTATTAGTTGTATCAAGGGAAGGGAGCTTTCTTCAGTCCACTCATGGGTGGCAGTAGGATTTCAATTAGCTGCCGACTCATTCATCCAAATACTGGGTTATTAGATCAATCAAGACAAACCCAGTAAATGCGTGAATGATGCGGGAGACAAATTGGATCTTAAGCTTCCTGTACTTGGACTGAAGGGAGCTCCCCTATCTAGTAC	.(((((((..............(((((((((((((((((((...(((((.(((..(((((((.(((((.(((.(((..((((((((.((..(((((((((..................)))))))))..)).))))))))..))).)).).)))))))))))).))).)))))...)))))))))))))))))))....)))))))	-87.3	Three	5	miR319	miR319	Probable
miR319g	Fvb5-3	+	25371170	25371375	TTGGACTGAAGGGAGCTCCCC	GGAGCTTTCTTCAGTCCACTC	0.9	175	14	0	5	1	AGTATTAGTTGTATCAAGGGAAGGGAGCTTTCTTCAGTCCACTCATGGGTGGCAGTAGGATTTCAATTAGCTGCCGACTCATTCATCCAAATACTGGGTTATTAGATCAATCAAGACAAACCCAGTAAATGCGTGAATGATGCGGGAGACAAATTGGATCTTAAGCTTCCTGTACTTGGACTGAAGGGAGCTCCCCTATCTAGTAC	.(((((((..............(((((((((((((((((((...(((((.(((..(((((((.(((((.(((.(((..((((((((.((..(((((((((..................)))))))))..)).))))))))..))).)).).)))))))))))).))).)))))...)))))))))))))))))))....)))))))	-87.3	Three	5	miR319	miR319	Probable
miR319h	Fvb5-4	-	1854982	1855187	TTGGACTGAAGGGAGCTCCCC	GGAGCTTTCTTCAGTCCACTC	0.9	175	14	0	5	1	AGTATTAGTTGTATCAAGGGAAGGGAGCTTTCTTCAGTCCACTCATGGGTGGCAGTAGGATTTCAATTAGCTGCCGACTCATTCATCCAAATGCTGGGTTATTAGATCAATCAAGACAAACCCAGTAAATGCGTGAATGATGCGGGAGACAAATTGGATCTTAAGCTTCCTGTACTTGGACTGAAGGGAGCTCCCCTATCTAGTAC	.(((((((..............(((((((((((((((((((...(((((.(((..(((((((.(((((.(((.(((..((((((((.((..(((((((((..................)))))))))..)).))))))))..))).)).).)))))))))))).))).)))))...)))))))))))))))))))....)))))))	-87.3	Three	5	miR319	miR319	Probable
miR396a	Fvb1-1	+	26216215	26216337	TTCCACAGCTTTCTTGAACT	TTCAATAAAGCTGTGGGACG	1	83	0	0	0	1	CTTTGTATTCTTCCACAGCTTTCTTGAACTGCATCTAGCATAAGAGATCTGATCTTTGCATTTGAGGCAGAGGTTGCTCTATATTTGGCTTGTGGTTCAATAAAGCTGTGGGACGATACAAAC	.((((((((.((((((((((((.((((((((((.((((.(((((((...((((((((((.......)))))))))))))).)))))))..)))))))))).)))))))))))).)))))))).	-53.2	Five	8	miR396	miR396	Probable
miR396b	Fvb1-1	-	26220946	26221067	TTCCACAGCTTTCTTGAACTT	GCTCAAGAAAGCTGTGGGAC	0.99	249	0	41	4	1	TGGTCATGCTTTTCCACAGCTTTCTTGAACTTCAATTCTCTGCTAACAATCTGTAATAATCTCTTGCAAGAGTATTAACACAATGTTTGGGAGCTCAAGAAAGCTGTGGGACAACATGACAA	..((((((...(((((((((((((((((.((((...........((((...(((..((((((((....)))).))))..))).))))..)))).)))))))))))))))))...))))))..	-45.1	Five	9	miR396	miR396	Known
miR396c	Fvb1-2	+	4208683	4208808	GTTCAATAAAGCTGTGGGAAG	TTCCACAGCTTTCTTGAACT	0.94	93	0	28	8	1	TCTTTGTATTCTTCCACAGCTTTCTTGAACTGCATCTGGCATAAGAGATCTGATCTTTGCATTTGAGGCAGAGGTTGCTCTATATTTGGCTTGTGGTTCAATAAAGCTGTGGGAAGATACAAACAG	..((((((((.((((((((((((.((((((((((.((((.(((((((...((((((((((.......)))))))))))))).)))))))..)))))))))).)))))))))))).))))))))...	-51.8	Three	11	miR396	miR396	Known
miR396d	Fvb1-2	-	4213450	4213568	TTCCACAGCTTTCTTGAACTT	GCTCAAGAAAGCTGTGGGAC	0.99	249	0	41	4	1	TGGTCATGCTTTTCCACAGCTTTCTTGAACTTCAATTCTCTGCTAACAATCTGTAATCTCTTGCAAGAGTATTAACACAACGTTTGGGAGCTCAAGAAAGCTGTGGGACAACATGACAA	..((((((...(((((((((((((((((.((((...........(((....((((((((((....)))).))).)))....)))..)))).)))))))))))))))))...))))))..	-42.7	Five	9	miR396	miR396	Known
miR396e	Fvb1-3	+	1384770	1384888	TTCCACAGCTTTCTTGAACTT	GCTCAAGAAAGCTGTGGGAC	0.99	249	0	41	4	1	TGGTCATGCTTTTCCACAGCTTTCTTGAACTTCAATTCTCTGCTAACAATCTGCAATCTCTTGCTAGAGTATTAACACAATGTTTGGGAGCTCAAGAAAGCTGTGGGACAACATGACAA	..((((((...(((((((((((((((((.((((....(..((.(((...(((((((....)))).)))...)))...))..)....)))).)))))))))))))))))...))))))..	-45	Five	9	miR396	miR396	Known
miR396f	Fvb1-3	-	1389519	1389644	GTTCAATAAAGCTGTGGGAAG	TTCCACAGCTTTCTTGAACT	0.95	93	1	28	5	1	TCTTTGTATTCTTCCACAGCTTTCTTGAACTGCATCTAGCATAAGAGATCTGATCTTTGCATTTGAGGCAAAGGTTGCTCTATATTTGGCTTGTGGTTCAATAAAGCTGTGGGAAGATACAAACAG	..((((((((.((((((((((((.((((((((((.((((.(((((((...((((((((((.......)))))))))))))).)))))))..)))))))))).)))))))))))).))))))))...	-53.1	Three	11	miR396	miR396	Known
miR396g	Fvb1-4	+	1636298	1636423	GTTCAATAAAGCTGTGGGAAG	TTCCACAGCTTTCTTGAACT	0.98	93	0	28	2	1	TCTTTGTATTCTTCCACAGCTTTCTTGAACTGCATCCAGCATAAGAGATCTGATCTTTGCATTTGAGGCAGAGGTTGCTCTATATTTGGCATGTGGTTCAATAAAGCTGTGGGAAGATACAGACAG	..((((((((.((((((((((((.(((((((((((((((.(((((((...((((((((((.......)))))))))))))).))))))).))))))))))).)))))))))))).))))))))...	-57.5	Three	11	miR396	miR396	Known
miR396h	Fvb1-4	-	1642048	1642166	TTCCACAGCTTTCTTGAACTT	GCTCAAGAAAGCTGTGGGAC	0.99	249	0	41	4	1	TGGTCATGCTTTTCCACAGCTTTCTTGAACTTCAATTCTCTGCTAACAATCTGTAATCTCTTGCAAGAGTATTAGCACAATGTTTGGGAGCTCAAGAAAGCTGTGGGACAACATGACAA	..((((((...(((((((((((((((((.(((((((....((((((...(((((((....)))).)))...))))))....)))..)))).)))))))))))))))))...))))))..	-49.3	Five	9	miR396	miR396	Known
miR396i	Fvb2-1	+	19032480	19032604	TTCCACAGCTTTCTTGAACT	TTCGAGAAAGCTGTGAAAAA	1	83	0	0	0	1	CCTTGTGATTTTCCACAGCTTTCTTGAACTGTAAAGTGCCTTAATTATGAACTAGGAGATTAACCTCCATGCAGTTTCAACAGAGCAAGAACAGTTCGAGAAAGCTGTGAAAAATAACAGCAGGA	((((((.(((((.(((((((((((((((((((....(((((.......(((((.((((......))))....)))))....)).)))...))))))))))))))))))).))))).)))..))).	-46.5	Five	8	miR396	miR396	Probable
miR396j	Fvb2-2	-	2908081	2908202	TTCCACAGCTTTCTTGAACT	TTCGAGAAAGCTGTGAAAAA	1	83	0	0	0	1	CCTTGTGATTTTCCACAGCTTTCTTGAACTGTAAAGTGCCTTAATTATGAACTAGGAGATTAACCTCCATGCAGTTTCAACAGAGCAAGAACAGTTCGAGAAAGCTGTGAAAAATAACAGGC	.(((((.(((((.(((((((((((((((((((....(((((.......(((((.((((......))))....)))))....)).)))...))))))))))))))))))).))))).))))).	-47.2	Five	8	miR396	miR396	Probable
miR396k	Fvb2-3	+	7852450	7852571	TTCCACAGCTTTCTTGAACT	TTCGAGAAAGCTGTGAAAAA	1	83	0	0	0	1	CCTTGTGATTTTCCACAGCTTTCTTGAACTGTAAAGTGCCTTAATTATGAACTAGGAGATTAACCTCCATGCAGTTTCAACAGAGCAAGAACAGTTCGAGAAAGCTGTGAAAAATAACAGGC	.(((((.(((((.(((((((((((((((((((....(((((.......(((((.((((......))))....)))))....)).)))...))))))))))))))))))).))))).))))).	-47.2	Five	8	miR396	miR396	Probable
miR396l	Fvb2-4	+	20391763	20391885	TTCCACAGCTTTCTTGAACT	TTCGAGAAAGCTGTGAAAAA	1	83	0	0	0	1	TCTTGTGATTTTCCACAGCTTTCTTGAACTGTAAAGTGCCCTTAATTATGAACTAGGAGATTAACCTCCATGCAGTTTCAACAGAGCAAGAACAGTTCGAGAAAGCTGTGAAAAATAACAGGC	.(((((.(((((.(((((((((((((((((((....(((.((.......(((((.((((......))))....)))))....)).)))...))))))))))))))))))).))))).))))).	-47.2	Five	8	miR396	miR396	Probable
miR396m	Fvb3-1	+	28862412	28862507	GTTCAATAAAGCTGTGGGAAG	TTCCACAGCTTTCTTGAACT	0.96	92	1	28	4	1	TCTTTATATCTTTCCACAGCTTTCTTGAACTGCATCTAGCATAAGATATCTGATCTTTGCATGCGGTTCAATAAAGCTGTGGGAAGATACAAACAA	......(((((((((((((((((.(((((((((((...(((.(((((.....))))))))))))))))))).))))))))))))))))).......	-46.7	Three	11	miR396	miR396	Known
miR396n	Fvb3-2	-	620168	620263	GTTCAATAAAGCTGTGGGAAG	TTCCACAGCTTTCTTGAACT	0.93	92	1	28	8	1	ATTTTATATCTTTCCACAGCTTTCTTGAACTGCATCTAGCATAAGATATCTGATCTTTGCATGCGGTTCAATAAAGCTGTGGGAAGATACAAACAG	......(((((((((((((((((.(((((((((((...(((.(((((.....))))))))))))))))))).))))))))))))))))).......	-46.7	Three	11	miR396	miR396	Known
miR396o	Fvb3-4	-	26275412	26275507	GTTCAATAAAGCTGTGGGAAG	TTCCACAGCTTTCTTGAACT	0.93	92	1	28	8	1	TCTTTATATCTTTCCACAGCTTTCTTGAACTGCATCTAGCATAAGATATCTGATCTCTGCATGCGGTTCAATAAAGCTGTGGGAAGATACAAACAG	......(((((((((((((((((.(((((((((((...(((..((((.....)))).)))))))))))))).))))))))))))))))).......	-45	Three	11	miR396	miR396	Known
miR171a	Fvb1-1	-	26256281	26256398	CGATGTTGGTGAGGTTCAATC	TTGAGCCGCGCCAATATCACT	1	25	0	18	0	1	TGAATCGAAAGCGATGTTGGTGAGGTTCAATCCGAAGACAGATTTACAAACATATGGCTGCTGCAGGCCACGTAAATTGATCTCAGATTGAGCCGCGCCAATATCACTTTCTTAAATA	......(((((.((((((((((.(((((((((.((.((..(((((((.......(((((......))))).)))))))..)))).))))))))).)))))))))).))))).......	-49.1	Five	2	miR171	miR171	Known
miR171b	Fvb1-2	-	4232209	4232326	CGATGTTGGTGAGGTTCAATC	TTGAGCCGCGCCAATATCACT	1	25	0	18	0	1	TGAATCGAAAGCGATGTTGGTGAGGTTCAATCCGAAGACAGATTTACAAACAAATGGCTGCTGCAGGCCACGTAAATTGATCTCAGATTGAGCCGCGCCAATATCACTTTCTTAAATA	......(((((.((((((((((.(((((((((.((.((..(((((((.......(((((......))))).)))))))..)))).))))))))).)))))))))).))))).......	-49.1	Five	2	miR171	miR171	Known
miR171c	Fvb1-3	+	1358239	1358356	CGATGTTGGTGAGGTTCAATC	TTGAGCCGCGCCAATATCACT	1	25	0	18	0	1	TGAATCGAAAGCGATGTTGGTGAGGTTCAATCCGAAGACAGATTTACAAACATATGGCTGCTGCAGGCCACGTAAATTGATCTCAGATTGAGCCGCGCCAATATCACTTTCTTAAATA	......(((((.((((((((((.(((((((((.((.((..(((((((.......(((((......))))).)))))))..)))).))))))))).)))))))))).))))).......	-49.1	Five	2	miR171	miR171	Known
miR171d	Fvb2-1	+	24669647	24669760	TGTTGGCCCGGTTCACTCAGG	TGATTGAGCCGTGCCAATATC	0.88	1154	47	47	122	1	GTTACTGCGATGTTGGCCCGGTTCACTCAGGAGAAAGAAACATATAGCTCAACATTAAGATCGATGAAGGCTTAATGTGTTTTTCTGATTGAGCCGTGCCAATATCTCAGTGCT	..(((((.(((((((((.(((((((.((((((((.....((((((((((...((((......))))..))))..)))))))))))))).))))))).))))))))).)))))..	-48	Five	10	miR171	miR171	Known
miR171e	Fvb2-3	-	4232703	4232815	TGTTGGCCCGGTTCACTCAGG	TGATTGAGCCGTGCCAATATC	0.87	1154	51	47	121	1	GTTACTGCGATGTTGGCCCGGTTCACTCAGGAGAAAGAAACATATAGCTCAACTTAAGATCGATGAAGGCTTAATGTGTTTTTCTGATTGAGCCGTGCCAATATCTCAGTGCT	..(((((.(((((((((.(((((((.((((((((.....((((((((((((.(........).)))..)))..)))))))))))))).))))))).))))))))).)))))..	-45.7	Five	10	miR171	miR171	Known
miR171f	Fvb2-4	-	25506903	25507016	TGTTGGCCCGGTTCACTCAGG	TGATTGAGCCGTGCCAATATC	0.88	1154	47	47	122	1	GTTACTGCGATGTTGGCCCGGTTCACTCAGGAGAAAGAAACATATAGCTCAACATTAAGATCGATGAAGGCTTAATGTGTTTTTCTGATTGAGCCGTGCCAATATCTCAGTGCT	..(((((.(((((((((.(((((((.((((((((.....((((((((((...((((......))))..))))..)))))))))))))).))))))).))))))))).)))))..	-48	Five	10	miR171	miR171	Known
miR171g	Fvb3-1	-	31007594	31007695	TTGAGCCGTGCCAATATCACA	AGATATTGGTGCGGTTCAATC	0.86	55	5	12	6	1	TGCTTTAACATGAGATATTGGTGCGGTTCAATCAGAAACCAGCTCTTTGCTCTTAAAGTTCTGTTATTTGATTGAGCCGTGCCAATATCACATATCAAATAC	.........(((.(((((((((((((((((((((((...(((..(((((....)))))..)))...))))))))))))))))))))))).))).........	-41.9	Three	2	miR171	miR171	Known
miR171h	Fvb3-2	-	2434361	2434462	TTGAGCCGTGCCAATATCACA	AGATATTGGTGCGGTTCAATC	0.86	55	5	12	6	1	TGCTTTAACATGAGATATTGGTGCGGTTCAATCAGAAACCAGCTCTTTGCTCTTAAAGTTCTGTTATTTGATTGAGCCGTGCCAATATCACATATCAAATAC	.........(((.(((((((((((((((((((((((...(((..(((((....)))))..)))...))))))))))))))))))))))).))).........	-41.9	Three	3	miR171	miR171	Known
miR171i	Fvb5-1	+	4863398	4863494	TTGAGCCGTGCCAATATCACA	TGATGTTGGAATGGCTCAATC	0.98	55	1	0	0	1	GAAATGTATGATGTTGGAATGGCTCAATCAAATCAAATCTCCCAAGAATCGGGTCCTTTGATTTGATTGAGCCGTGCCAATATCACAGTTACATTAT	..(((((((((((((((.(((((((((((((((((((...(((.......)))...))))))))))))))))))).)))))))))....))))))..	-48.4	Three	4	miR171	miR171	Probable
miR171j	Fvb5-1	-	10744584	10744682	TGATTGAGCCGTGCCAATATC	TGTTGGTGCGGTTCAACCTCA	0.93	56	0	0	4	1	ATATATTCTTGGTGTTGGTGCGGTTCAACCTCACCATTGTGCCGATTAATAACCGGAGCTTGATGGTTTGATTGAGCCGTGCCAATATCAGGAGTAAGG	...(((((((((((((((((((((((((.(..((((((((.(((.........))).))..))))))..).)))))))))))))))))))))))))...	-47.9	Three	6	miR171	NA	Probable
miR171k	Fvb5-2	+	4665971	4666067	TTGAGCCGTGCCAATATCACA	TGATGTTGGAATGGCTCAATC	0.98	55	1	0	0	1	GAAATGTATGATGTTGGAATGGCTCAATCAAATCAAATCTCCCAAGAATCGGGTCCTTTGATTTGATTGAGCCGTGCCAATATCACAGTTACATTAT	..(((((((((((((((.(((((((((((((((((((...(((.......)))...))))))))))))))))))).)))))))))....))))))..	-48.4	Three	4	miR171	miR171	Probable
miR171l	Fvb5-2	-	9968296	9968394	TGATTGAGCCGTGCCAATATC	TCTTGGTGCAGTTCAACCTCA	0.93	56	0	0	4	1	ATATATTCTTGGTCTTGGTGCAGTTCAACCTCACCATTGTGCCGATCAATAACCGGAGCTTGATGGTTTGATTGAGCCGTGCCAATATCAGGAGTAAGG	...((((((((((.(((((((.((((((.(..((((((((.(((.........))).))..))))))..).)))))).))))))).))))))))))...	-37.4	Three	6	miR171	NA	Probable
miR171m	Fvb5-3	+	18111703	18111801	TGATTGAGCCGTGCCAATATC	TGTTGGTGCGGTTCAACCTCA	0.93	56	0	0	4	1	ATATATTCTTGGTGTTGGTGCGGTTCAACCTCACCATTGTGCCGATCAATAACCGGAGCTTGATGGTTTGATTGAGCCGTGCCAATATCAGGAGTAAGG	...(((((((((((((((((((((((((.(..((((((((.(((.........))).))..))))))..).)))))))))))))))))))))))))...	-47.9	Three	6	miR171	NA	Probable
miR171n	Fvb5-3	-	23277529	23277625	TTGAGCCGTGCCAATATCACA	TGATGTTGGAATGGCTCAATC	0.98	55	1	0	0	1	GAAATGTATGATGTTGGAATGGCTCAATCAAATCAAATCTCCCAAGAATCGGGTCCTTTGATTTGATTGAGCCGTGCCAATATCACAGTTACATTAT	..(((((((((((((((.(((((((((((((((((((...(((.......)))...))))))))))))))))))).)))))))))....))))))..	-48.4	Three	4	miR171	miR171	Probable
miR171o	Fvb5-4	+	4350025	4350121	TTGAGCCGTGCCAATATCACA	TGATGTTGGAATGGCTCAATC	0.98	55	1	0	0	1	GAAATGTATGATGTTGGAATGGCTCAATCAAATCAAATCTCCCAAGAATCGGGTCCTTTGATTTGATTGAGCCGTGCCAATATCACAGTTACATTAT	..(((((((((((((((.(((((((((((((((((((...(((.......)))...))))))))))))))))))).)))))))))....))))))..	-48.4	Three	4	miR171	miR171	Probable
miR171p	Fvb5-4	-	7909591	7909689	TGATTGAGCCGTGCCAATATC	TGTTGGTGCGGTTCAACCTCA	0.93	56	0	0	4	1	ATATATTCTTGGTGTTGGTGCGGTTCAACCTCACCATTGTGCCGATCAATAACCGGAGCTTGATGGTTTGATTGAGCCGTGCCAATATCAGGAGTAAGG	...(((((((((((((((((((((((((.(..((((((((.(((.........))).))..))))))..).)))))))))))))))))))))))))...	-47.9	Three	6	miR171	NA	Probable
miR171q	Fvb6-1	-	6278529	6278623	TATTGGTCCGGTTCAATAAGA	TGATTGAGCCGTGCCAATATC	0.82	65	2	47	23	0.99	TATAACGGGATATTGGTCCGGTTCAATAAGAAAACAGCGCTCGATGTGAGCTTGAGCTCTATTTTTTGATTGAGCCGTGCCAATATCACGTGCCA	....(((.(((((((((.(((((((((.((((((.((.((((((.......)))))).)).)))))).))))))))).))))))))).)))....	-41.3	Five	4	miR171	miR171	Known
miR171r	Fvb6-1	-	6332660	6332760	TTGAGCCGCGTCAATATCTCC	AGGTATTGGCGCGTCTCAATT	0.99	242	0	63	3	1	TTCAATAACGAAGGTATTGGCGCGTCTCAATTTGAAGACACGGCTATGTAGGCTTAGTCTTGTGTTTTGATTGAGCCGCGTCAATATCTCCTTTTGCACCT	...........(((((((((((((.(((((((.(((.(((.(((((........))))).))).))).))))))).)))))))))))))............	-39.4	Three	7	miR171	miR171	Known
miR171s	Fvb6-2	-	33310046	33310141	TATTGGTCCGGTTCAATAAGA	TGATTGAGCCGTGCCAATATC	0.82	65	2	47	23	0.99	TGTAACGGGATATTGGTCCGGTTCAATAAGAAAACAGCGCTCGATGTGAGCTTGAGCTCTATTTTTTGATTGAGCCGTGCCAATATCACGTGCCAC	((..(((.(((((((((.(((((((((.((((((.((.((((((.......)))))).)).)))))).))))))))).))))))))).)))..)).	-41.4	Five	4	miR171	miR171	Known
miR171t	Fvb6-2	-	33375017	33375117	TTGAGCCGCGTCAATATCTCC	AGGTATTGGCGCGTCTCAATT	0.99	242	0	63	3	1	TTCAATAACGAAGGTATTGGCGCGTCTCAATTTGAAGACATGGCTATGTATGCTTAGTCTTGTGTTTTGATTGAGCCGCGTCAATATCTCCTTTTGCACCT	...........(((((((((((((.(((((((.(((.(((.(((((........))))).))).))).))))))).)))))))))))))............	-39.8	Three	7	miR171	miR171	Known
miR171u	Fvb6-3	-	5736867	5736961	TATTGGTCCGGTTCAATAAGA	TGATTGAGCCGTGCCAATATC	0.82	65	2	47	23	0.99	TATAACGGGATATTGGTCCGGTTCAATAAGAAAACAGCGCTCGAGGTGAGCTTGAGCTCTATTTTTTGATTGAGCCGTGCCAATATCACGTGCCA	....(((.(((((((((.(((((((((.((((((.((.(((((((.....))))))).)).)))))).))))))))).))))))))).)))....	-45.6	Five	4	miR171	miR171	Known
miR171v	Fvb6-3	-	5805071	5805171	TTGAGCCGCGTCAATATCTCC	AGGTATTGGCGCGTCTCAATT	0.99	242	0	63	3	1	TTCAATAACGAAGGTATTGGCGCGTCTCAATTTGAAGACATGGCTATGTATGCTTAGTCTTGTGTTTTGATTGAGCCGCGTCAATATCTCCTTTTGCACCT	...........(((((((((((((.(((((((.(((.(((.(((((........))))).))).))).))))))).)))))))))))))............	-39.8	Three	7	miR171	miR171	Known
miR171w	Fvb6-3	-	8711545	8711645	TTGAGCCGCGTCAATATCTCC	AGGTATTGGCGCGTCTCAATT	0.99	242	0	63	3	1	TTCAATAACGAAGGTATTGGCGCGTCTCAATTTGAAGACATGGCTATGTATGCTTAGTCTTGTGTTTTGATTGAGCCGCGTCAATATCTCCTTTTGCACCT	...........(((((((((((((.(((((((.(((.(((.(((((........))))).))).))).))))))).)))))))))))))............	-39.8	Three	7	miR171	miR171	Known
miR171x	Fvb6-4	+	31088319	31088419	TTGAGCCGCGTCAATATCTCC	AGGTATTGGCGCGTCTCAATT	0.99	242	0	63	3	1	TTCAATAACGAAGGTATTGGCGCGTCTCAATTTGAAGACATGGCTATGTATGCTTAGTCTTGTGTTTTGATTGAGCCGCGTCAATATCTCCTTTTGCACCT	...........(((((((((((((.(((((((.(((.(((.(((((........))))).))).))).))))))).)))))))))))))............	-39.8	Three	7	miR171	miR171	Known
miR156a	Fvb1-1	+	26980407	26980533	TGACAGAAGAGAGTGAGCTC	GCTCACTTCTCTATCTGTCAGC	1	226	0	0	0	1	CTAAAGGGGCTGACAGAAGAGAGTGAGCTCAGATTACACATTCGTAATGAGTACTAAGTTTATCATCTTCCTCATGCTACATATTTGTGTAATGTGTGCTCACTTCTCTATCTGTCAGCTGCAGATC	.....(.(((((((((((((((((((((.((.((((((((...((((((((....(((........))).)))))..))).....)))))))).)).)))))).))))).)))))))))).).....	-53.6	Five	9	miR156	miR156	Probable
miR156b	Fvb1-2	+	4795324	4795451	TGACAGAAGAGAGTGAGCTC	GCTCACTACTCTATCTGTCAGC	1	226	0	0	0	1	CTAAAGGGGCTGACAGAAGAGAGTGAGCTCAGATTACACATTCGTAATGAGTAAATACTAAGTTTATCATCCTCATGTTACACATTTGTGTAATGTGTGCTCACTACTCTATCTGTCAGCTGCAGATC	.....(.(((((((((((((((((((((.((.((((((((...(((((((((((((.....))))).....)))))..))).....)))))))).)).))))))).)))).)))))))))).).....	-53.8	Five	8	miR156	miR156	Probable
miR156c	Fvb1-3	-	695678	695805	TGACAGAAGAGAGTGAGCTC	GCTCACTACTCTATCTGTCAGC	1	226	0	0	0	1	CTAAAGGGGCTGACAGAAGAGAGTGAGCTCAGATTACACATTCGTAATGAGTAAATACTAAGTTTATCATCCTCATGTTACACATTTGTGTAATGTGTGCTCACTACTCTATCTGTCAGCTGCAGATC	.....(.(((((((((((((((((((((.((.((((((((...(((((((((((((.....))))).....)))))..))).....)))))))).)).))))))).)))).)))))))))).).....	-53.8	Five	8	miR156	miR156	Probable
miR156d	Fvb1-4	+	2468869	2468991	TGACAGAAGAGAGTGAGCTC	GCTCACTTCTCTATCTGTCAGC	1	226	0	0	0	1	CTAAAGGGGCTGACAGAAGAGAGTGAGCTCAGATTACACATTCGTAATGAGTACTAAGTTATCTTCCTCATGCTACATATTTGTTTAATGTGTGCTCACTTCTCTATCTGTCAGCTGCAGATC	.....(.(((((((((((((((((((((.((.((((.(((...((((((((....(((....))).)))))..))).....))).)))).)).)))))).))))).)))))))))).).....	-47.3	Five	9	miR156	miR156	Probable
miR156e	Fvb2-1	-	20840699	20840810	GCTCACTCTCTATCTGTCACC	TGACAGAAGAGAGTGAGCAC	0.84	610	11	32	113	1	GAGGGTAAAGGAGGTGACAGAAGAGAGTGAGCACACATGGTGTTTTCTTGCATGCTGTGTTTCATGCTCGAAGCTTTGCGTGCTCACTCTCTATCTGTCACCCCAAGTTCCT	.((((....((.((((((((((((((((((((((.((.(((...(((..(((((........)))))..)))))).)).))))))))))))).)))))))))))....))))	-58.5	Three	16	miR156	miR156	Known
miR156f	Fvb2-1	+	26222244	26222349	TTGACAGAAGAGAGTGAGCAC	GCTCATTTCTCTTTCTGTCACC	1	14088	18	10	2	1	GAGATAGAAAATTGACAGAAGAGAGTGAGCACACAGAGGTAGATGGCATGATGTGTATGCTATTGCTTTTGCGTGCTCATTTCTCTTTCTGTCACCTGTTCACTCT	(((...(((...((((((((((((((((((((.(((((((((.(((((((.....)))))))))))))))).))))))).))))).))))))))....))).))).	-49.4	Five	11	miR156	miR156	Known
miR156g	Fvb2-2	+	1459596	1459707	GCTCACTCTCTATCTGTCACC	TGACAGAAGAGAGTGAGCAC	0.84	610	11	32	113	1	GAGGGTAAAGGAGGTGACAGAAGAGAGTGAGCACACATGGTGTTTTCTTCCATGCTGTGTTTCATGCTCGAAGCTTTGCGTGCTCACTCTCTATCTGTCACCCCAAGTTCCT	.((((....((.((((((((((((((((((((((..((((.........))))((...(((((......)))))...))))))))))))))).)))))))))))....))))	-54.2	Three	8	miR156	miR156	Known
miR156h	Fvb2-3	+	24145	24293	GCTCACTCTCTATCTGTCACC	TGACAGAAGAGAGTGAGCAC	0.84	610	106	32	18	1	AGCTTTGCGTGCTCACTCTCTATCTGTCACCCCATCTCTCTCTCTCTCTCTCTCTCTCTCTCTCTCTCTGTATCTGTGTGTGTGTGTGTGTGTGTTCGGTTTTGATTGAGGGTAAAGGAGGTGACAGAAGAGAGTGAGCACACATGGTG	.(((.((.(((((((((((((.(((((((((((....(((((..((.........(.(.(.(.(.(.(.............).).).).).).).........))..)))))....)).)))))))))))))))))))))).)).))).	-53.6	Five	8	miR156	miR156	Known
miR156i	Fvb2-3	+	2436485	2436590	TTGACAGAAGAGAGTGAGCAC	GCTCATTTCTCTTTCTGTCACCT	1	18415	15	0	2	1	GAGATAGAAATTGACAGAAGAGAGTGAGCACACAGAGGTCGATGGCATATGTGTATGCTATTGCTTTTGCGTGCTCATTTCTCTTTCTGTCACCTGCTCACTCTCC	((((.((....((((((((((((((((((((.((((((.((((((((((....)))))))))))))))).))))))).))))).))))))))....))...)))).	-51.8	Five	12	miR156	miR156	Probable
miR156j	Fvb2-3	-	2462652	2462757	TTGACAGAAGAGAGTGAGCAC	GCTCATTTCTCTTTCTGTCACCT	1	18415	15	0	2	1	GAGATAGAAATTGACAGAAGAGAGTGAGCACACAGAGGTCGATGGCATATGTGTATGCTATTGCTTTTGCGTGCTCATTTCTCTTTCTGTCACCTGCTCACTCTCC	((((.((....((((((((((((((((((((.((((((.((((((((((....)))))))))))))))).))))))).))))).))))))))....))...)))).	-51.8	Five	6	miR156	miR156	Probable
miR156k	Fvb2-4	-	22245950	22246058	TGACAGAAGAGAGTGTGCAC	GCTCACTCTCTATCTGTCACC	0.99	7447	10	531	34	1	GGTAAAGGAGGTGACAGAAGAGAGTGTGCACACATGGTGTTTTCTTGCATGCTGTGTTTCATGCTCGAAGCTTTGCGTGCTCACTCTCTATCTGTCACCCCAAGTTCCT	((....((.(((((((((((((((((.((((.((.(((...(((..(((((........)))))..)))))).)).)))).)))))))).))))))))))).....)).	-51.8	Five	19	miR156	miR156	Known
miR156l	Fvb2-4	+	26470423	26470528	TTGACAGAAGAGAGTGAGCAC	GCTCATTTCTCTTTCTGTCACCT	1	18415	13	0	2	1	AGATAGAAAATTGACAGAAGAGAGTGAGCACACAGAGGTAGATGGCATAATGTGTATGCTATTGCTTTTGCGTGCTCATTTCTCTTTCTGTCACCTGCTCACTCTC	(((..((....((((((((((((((((((((.(((((((((.(((((((.....)))))))))))))))).))))))).))))).)))))))).....))..))).	-46.6	Five	12	miR156	miR156	Probable
miR156m	Fvb3-1	-	1967887	1968109	TTGACAGAAGATAGAGAGCA	CTTTCATACTTTTGTGTCTG	1	2650	0	0	11	1	AGGATGGTTATGTAAGGGATCGACAGAAATGTTTTCTGTGTAACTGACAAACATGTTAGTTCACCTGTATGTGATCTATATTATCTACGAGCTTTCATACTTTTGTGTCTGATTCTAAAGAGGATTCATAGTGCAGGGAGGACATGGATATATGACTGATCTAATGATCTATGGATGGTTATGAGGAATCATGTTGACAGAAGATAGAGAGCACAACCCGCCA	.((..((((.......(((..((((....)))).)))(((.((((((((....))))))))))).((((.(((((....))))).)))).((((((((.(((((((...(((((((..(....((((((((..(((((.((.((((....)))).))..)))..))..)))))))).....)..))))))).....))))))))).))))))..))))..)).	-56.8	Three	8	miR156	NA	Probable
miR156n	Fvb3-1	-	1968335	1968439	TTGACAGAAGATAGTGAGCA	CTCACTCTTCTTCTGTCAGCA	0.81	91	22	0	0	1	AGGAATTATGTTGACAGAAGATAGTGAGCACAACCCCGCATTGGTGAAAGAGAGCTTTGTCATTGTTGGGAGTGTGCTCACTCTTCTTCTGTCAGCATCATCAAC	.......((((((((((((((.((((((((((..((((((.(((..((((....)))).))).)).))))..))))))))))..)))))))))))))).......	-49.6	Five	1	miR156	miR156	Probable
miR156o	Fvb3-1	-	1968814	1968936	TTGACAGAAGAGAGTGAGCAC	GCTCGCTCTTCTTCTGTCAGCA	0.99	18455	93	59	95	1	AGAGGTTATGTTGACAGAAGAGAGTGAGCACAACCCGGCATTGGTGGAAGAGAGCTTTGTCACTGTTGGGAGTGTGCTCGCTCTTCTTCTGTCAGCAACATCATCAACACTTGCTCCCCTCTT	(((((...((((((((((((((((((((((((.(((((((.(((..((((....)))).))).)))))))..))))))))))).)))))))))))))....((........))....))))).	-56.6	Five	11	miR156	miR156	Known
miR156p	Fvb3-1	-	26489061	26489175	TGACTGAAGAGAGTGAGCAC	GCTCACTCTTCTTCTGTCAGC	1	240	0	0	0	1	GGAATTATGTTGACTGAAGAGAGTGAGCACAACCCCTCATTGGCGAAAGAGAGCTTTGTCACTGTTGGGAGTGTGCTCACTCTTCTTCTGTCAGCATCGCTAAACAGTAATTCCC	((((((((((((((.((((((((((((((((..(((.((.(((((((.......))))))).))..)))..))))))))))).))))).)))))))...........))))))).	-53.7	Five	13	miR156	miR156	Probable
miR156q	Fvb3-1	-	26489854	26489950	TTGACGGAAGAGAGCGAGCAC	ACTCGTTCTTCTTCTGTCAGCG	1	57	0	24	0	1	AGAGGTTATGTTGACGGAAGAGAGCGAGCACAACCCGGCATTGGTGAAAGAGAGCTTTGCTACTGTTGGGAGTGTACTCGTTCTTCTTCTGTCAGCG	.........(((((((((((((((((((.(((.(((((((.((((.((((....)))))))).)))))))..))).))))))).)))))))))))).	-47	Five	5	miR156	miR156	Known
miR156r	Fvb3-2	+	5417461	5417574	CGACAGAAGAGAGAGAGCAT	GCTCTCTCTTCTTCTATCATC	1	21	0	0	0	1	GGAATTATGCCGACAGAAGAGAGAGAGCATAACCCCGCATTGGTGAAGGAGAGCTTTGCCATTGTTGGGATTATGCTCTCTCTTCTTCTATCATCATCATCAACACTTATTCCG	(((((.(((..((.(((((((((((((((((((((.(((.((((((((.....)))))))).))).))).)))))))))))).)))))).))..)))...........))))).	-50.6	Five	3	miR156	miR156	Probable
miR156s	Fvb3-2	+	5417767	5417886	TTGACAGAAGAGAGTGAGCAC	GCTCACTCTTCTTCTGTCAGCA	0.99	18455	58	84	37	1	AGGAATTATGTTGACAGAAGAGAGTGAGCACAACCCCTCATTGGCGAAAGAGAGCTTTGTCACTGTTGGGAGTGTGCTCACTCTTCTTCTGTCAGCATCGCTAAACAGTACGTAATTCCC	.(((((((((((((((((((((((((((((((..(((.((.(((((((.......))))))).))..)))..))))))))))).))))))))))))...(((....)))..)))))))).	-58.6	Five	12	miR156	miR156	Known
miR156t	Fvb3-2	+	29710299	29710404	TTGACAGAAGAGAGTGAGCAC	GCTCGCTCTTCTTCTGTCAGCC	0.99	18455	93	84	36	1	AGAGGTTATGTTGACAGAAGAGAGTGAGCACAACCCGGCATTGGTGGAAGAGAGCTTTGTCACTGTTGGGAGTGTGCTCGCTCTTCTTCTGTCAGCCACATCATCA	.(((((...(((((((((((((((((((((((.(((((((.(((..((((....)))).))).)))))))..))))))))))).))))))))))))...))).)).	-54.4	Five	11	miR156	miR156	Known
miR156u	Fvb3-2	+	29710806	29710910	TTGACAGAAGAGAGTGAGCAC	GCTCACTCTTCTTATGTCAGCA	1	18455	65	1	25	1	AGGAATTATGTTGACAGAAGAGAGTGAGCACAACCCCGCATTGGTGAAAGAGAGCTTTGTCATTGTTGGGAGTGTGCTCACTCTTCTTATGTCAGCATCATCAAC	.......(((((((((.(((((((((((((((..((((((.(((..((((....)))).))).)).))))..))))))))))).)))).))))))))).......	-46.9	Five	12	miR156	miR156	Known
miR156v	Fvb3-2	+	29713932	29714050	TTGACAGAAGATAGAGAGCA	CTCTCTCTTCTTCTGTTATCA	1	2650	9	0	2	1	AGGAATTATGTTGACAGAAGATAGAGAGCACAACCCGCCATTGGCGGCGAAAGAGAACTTTGTCACTGTTGGGAGTGTGCTCTCTCTTCTTCTGTTATCATCGCTTAACAGTAATTCCC	.((((((((..((((((((((.((((((((((.((((.((.((((((.(........).)))))).)).))))..))))))))))..)))))))))).............)))))))).	-47.6	Five	6	miR156	miR156	Probable
miR156w	Fvb3-3	+	3893193	3893306	CGACAGAAGAGAGAGAGCAT	GCTCTCTCTTCTTCTATCAGC	1	21	0	0	0	1	GGAATTATGCCGACAGAAGAGAGAGAGCATAACCCCGCATTGGTGAAGGAGAGCTTTGCCATTGTTGGGATTATGCTCTCTCTTCTTCTATCAGCATCATCAACACTTATTCCG	(((((.((((.((.(((((((((((((((((((((.(((.((((((((.....)))))))).))).))).)))))))))))).)))))).)).))))...........))))).	-55	Five	3	miR156	miR156	Probable
miR156x	Fvb3-3	+	3893495	3893599	TTGACAGAAGAGAGTGAGCAC	GCTCACTCTTCTTCTGTCAGCA	1	18455	55	84	33	1	AGAAATTATGTTGACAGAAGAGAGTGAGCACAACCCCTCATTGGCGAAAGAGAGCTTTGTCCCTGTTGGGAGTGTGCTCACTCTTCTTCTGTCAGCATCGCTAAA	.......(((((((((((((((((((((((((..(((.((..((((((.......))))))..))..)))..))))))))))).)))))))))))))).......	-52.6	Five	12	miR156	miR156	Known
miR156y	Fvb3-3	+	27771426	27771531	TTGACAGAAGAGAGTGAGCAC	GCTCGCTCTTCTTCTGTCAGCA	0.99	18455	81	59	94	1	AGAGGTTATGTTGACAGAAGAGAGTGAGCACAACCCGGCATTGGTGGAATAGAGCTTTGTCACTGTTGGGAGTGTGCTCGCTCTTCTTCTGTCAGCAACATCATCA	.(((((..((((((((((((((((((((((((.(((((((.(((((((.......))))))).)))))))..))))))))))).)))))))))))))..))).)).	-53.7	Five	11	miR156	miR156	Known
miR156z	Fvb3-3	+	27771770	27771885	TTGACAGAAGATAGAGAGCA	CTCTCTCTTCTTCTGTTATCA	1	2650	9	0	2	1	AGGAATTATGTTGACAGAAGATAGAGAGCACAACCCGCCATTGGCGAAAGAGAACTTTGTCACTGTTGGGAGTGTGCTCTCTCTTCTTCTGTTATCATCGCTTAACAGTAATTCCC	.((((((((..((((((((((.((((((((((.((((.((.(((((((.......))))))).)).))))..))))))))))..)))))))))).............)))))))).	-49.2	Five	6	miR156	miR156	Probable
miR156aa	Fvb3-4	+	2067599	2067702	TTGACAGAAGAGAGTGAGCAC	GCTCGCTCTTCTTCTGTCAGCA	0.99	18455	93	59	94	1	AGAGGTTATGTTGACAGAAGAGAGTGAGCACAACCCGGCATTGGTGGAAGAGAGCTTTGTCACTGTTGGGAGTGTGCTCGCTCTTCTTCTGTCAGCAACATCAT	...(((..((((((((((((((((((((((((.(((((((.(((..((((....)))).))).)))))))..))))))))))).)))))))))))))..)))..	-55.7	Five	11	miR156	miR156	Known
miR156ab	Fvb3-4	+	2068126	2068230	TTGACAGAAGAGAGTGAGCAC	GCTCACTCTTCTTCTGTCAGCA	0.99	18455	78	84	50	1	AGGAATTATGTTGACAGAAGAGAGTGAGCACAACCCCACATTGATGAACGAGATCTTTGTCATTGTTGGGAGTGTGCTCACTCTTCTTCTGTCAGCATCATCAAC	.......(((((((((((((((((((((((((..((((((.(((((((.......))))))).)).))))..))))))))))).)))))))))))))).......	-55.1	Five	12	miR156	miR156	Known
miR156ac	Fvb3-4	+	2068530	2068672	TTGACAGAAGATAGAGAGCA	CTTTCATACTTTTGGTCTGAT	1	2650	0	0	11	1	ATTATCTACGAGCTTTCATACTTTTGGTCTGATTCTAAAGAGGATTCATGGTGCAGGGAGGATATGGATATATGACTGATCTAATGATCTATGGATGGTTATGAGGAATTATGTTGACAGAAGATAGAGAGCACAACCCGCCA	...........((((((((.((((((.(((((((((..(....((((((((..((....((((..(.........)..))))..))..)))))))).....)..)))))))....)))))))))).))))))...........	-29.1	Three	6	miR156	NA	Probable
miR156ad	Fvb3-4	+	2569209	2569312	TTGACAGAAGAGAGTGAGCAC	GCTCGCTCTTCTTCTGTCAGCA	0.99	18455	93	59	94	1	AGAGGTTATGTTGACAGAAGAGAGTGAGCACAACCCGGCATTGGTGGAAGAGAGCTTTGTCACTGTTGGGAGTGTGCTCGCTCTTCTTCTGTCAGCAACATCAT	...(((..((((((((((((((((((((((((.(((((((.(((..((((....)))).))).)))))))..))))))))))).)))))))))))))..)))..	-55.7	Five	11	miR156	miR156	Known
miR156ae	Fvb3-4	+	2569736	2569840	TTGACAGAAGAGAGTGAGCAC	GCTCACTCTTCTTCTGTCAGCA	0.99	18455	78	84	50	1	AGGAATTATGTTGACAGAAGAGAGTGAGCACAACCCCACATTGATGAACGAGATCTTTGTCATTGTTGGGAGTGTGCTCACTCTTCTTCTGTCAGCATCATCAAC	.......(((((((((((((((((((((((((..((((((.(((((((.......))))))).)).))))..))))))))))).)))))))))))))).......	-55.1	Five	12	miR156	miR156	Known
miR156af	Fvb3-4	+	2570140	2570282	TTGACAGAAGATAGAGAGCA	CTTTCATACTTTTGGTCTGAT	1	2650	0	0	11	1	ATTATCTACGAGCTTTCATACTTTTGGTCTGATTCTAAAGAGGATTCATGGTGCAGGGAGGATATGGATATATGACTGATCTAATGATCTATGGATGGTTATGAGGAATTATGTTGACAGAAGATAGAGAGCACAACCCGCCA	...........((((((((.((((((.(((((((((..(....((((((((..((....((((..(.........)..))))..))..)))))))).....)..)))))))....)))))))))).))))))...........	-29.1	Three	6	miR156	NA	Probable
miR156ag	Fvb3-4	-	23831515	23831805	CTGACAGAAGAGAGTGAGCAC	GCTCTCTCTACTTCTATCAGTA	0.99	106	0	0	1	1	TTGTTGGGATTATGCTCTCTCTACTTCTATCAGTATCATCAACACTTATTCCCCTCTATAATCGTATCGATCAGCAGCACGATCTGATCCTCATCCAACACATAAGTAGTTTTCTCAAGCTCTTGCATTATAACATATGTGTGTCTTACTTGTGTATATCTTTATATATCACTGACTCATGTAGTCATGTTCTGTTACCTTTCCAGTGCAGGTTGGATTTGGATATATGACTGATCTATGGATGGTTATGAGGAATTATGCTGACAGAAGAGAGTGAGCACAACCCCTCAT	.((..(((.((.(((((.((((.(((((.(((((((.((...(.(((((..((.((((((........((((((((..........((((..(((((((...((((.(((((....))))))))).......((.((((((.(((.....((((((......)))))).....))).))))))))..(((.(((.........))).))).)))))))..))))...)).)))))))))))).))..)))))).)).))))))).))))))))).))))).)))))..)).	-80.5	Three	7	miR156	NA	Probable
miR156ah	Fvb3-4	-	23832257	23832353	TTGACGGAAGAGAGCGAGCAC	ACTCCTTCTTCTTCCGTCAGCG	0.96	57	3	9	0	1	AGAGGTTATGTTGACGGAAGAGAGCGAGCACAACCCGGCATTGGTGAAAGAGAGCTTTGCCACTGTTGGGAGTGTACTCCTTCTTCTTCCGTCAGCG	.........(((((((((((((((.(((.(((.(((((((.((((.((((....)))))))).)))))))..))).))).))).)))))))))))).	-45.4	Five	6	miR156	NA	Known
miR156ai	Fvb5-1	+	10332696	10332799	TTGACAGAAGATAGAGAGCA	GCTCTCTATGCTTCTGTCATC	0.99	2650	22	449	7	1	TGATGATGTTGTTGACAGAAGATAGAGAGCACAGATGGATGACTTGCAATGAATATGCATCTCACTCCTTTGTGCTCTCTATGCTTCTGTCATCACCTAGCTAC	.........((.(((((((((((((((((((((((.((((((..((((.......))))..))).))))))))))))))))).))))))))).)).........	-47.8	Five	10	miR156	miR156	Known
miR156aj	Fvb5-2	+	9381440	9381543	TTGACAGAAGATAGAGAGCA	GCTCTCTATGCTTCTGTCATC	0.99	2650	22	449	7	1	TGATGATGTTGTTGACAGAAGATAGAGAGCACAGATGGATGACTTGCAATGAATATGCATCTCACTCCTTTGTGCTCTCTATGCTTCTGTCATCACCTAGCTAC	.........((.(((((((((((((((((((((((.((((((..((((.......))))..))).))))))))))))))))).))))))))).)).........	-47.8	Five	10	miR156	miR156	Known
miR156ak	Fvb5-3	-	18616946	18617049	TTGACAGAAGATAGAGAGCA	GCTCTCTATGCTTCTGTCATC	0.99	2650	22	449	8	1	TGATGATGTTGTTGACAGAAGATAGAGAGCACAGATGGATGACTTGCAATGAATATGCATCTCACTCCTTTGTGCTCTCTATGCTTCTGTCATCACCTAGCTAC	.........((.(((((((((((((((((((((((.((((((..((((.......))))..))).))))))))))))))))).))))))))).)).........	-47.8	Five	9	miR156	miR156	Known
miR156al	Fvb5-4	+	7422500	7422603	TTGACAGAAGATAGAGAGCA	GCTCTCTAAGCTTCTGTCATC	0.99	2650	9	148	6	1	TGATGATGTTGTTGACAGAAGATAGAGAGCACAGATGGATGACTTGCAAGGAATATGCATCTCAGTCCTTTGTGCTCTCTAAGCTTCTGTCATCACCTAGCTAC	.........((.(((((((((.(((((((((((((.((((((..((((.......))))..))).))))))))))))))))..))))))))).)).........	-45.1	Five	10	miR156	miR156	Known
miR827a	Fvb1-1	-	27499989	27500083	TTAGATGACCATCAACAAACA	TTTGTTTATGGTCATCTAGTT	1	28	0	0	0	1	GCAGTGGATATGTTTGTTTATGGTCATCTAGTTATATTCCATCTGCTTCATTTGGTTATCATGATTAGATGACCATCAACAAACACATTCATGAA	...((((((.((((((((.((((((((((((((((((.(((..((...))..)))..)).)))))))))))))))).)))))))).))))))...	-37.4	Three	1	miR827	miR827	Probable
miR827b	Fvb1-3	-	314259	314358	TTAGATGACCATCAACAAACA	TTTGTTTATGGTCATCTAGTT	1	28	0	0	0	1	GCAGTGGATATGTTTGTTTATGGTCATCTAGTTATTCCATATTACATCTGCTTCATTTGGTTGTTATGATTAGATGACCATCAACAAACACATTCATGAA	...((((((.((((((((.((((((((((((((((..((.....((..((...))..))..))..)))))))))))))))).)))))))).))))))...	-35.8	Three	1	miR827	miR827	Probable
miR11287a	Fvb1-2	+	11058730	11058827	TCAGGGATTGTTTCATAGACC	TCTAAGAAACATTCCTTGATG	1	17	0	0	0	1	TAGACTATCATCAGGGATTGTTTCATAGACCCAGATTCAATTTCTGATGTTCAAGAAAATGAATTTTGGTCTAAGAAACATTCCTTGATGATAGTCAA	..(((((((((((((((.((((((.((((((.(((((((.(((((........))))).))))))).)))))).)))))).)))))))))))))))..	-54.1	Five	2	miR11287	NA	Probable
miR11287b	Fvb1-4	-	8893519	8893616	TCAGGGATTGTTTCATAGACC	TCTAAGAAACATTCCTTGATG	1	17	0	0	0	1	TAGACTATCATCAGGGATTGTTTCATAGACCCAGATTCAATTTCTGATGTTCAAGAAAATGAATTTTGGTCTAAGAAACATTCCTTGATGATGGTCAA	..(((((((((((((((.((((((.((((((.(((((((.(((((........))))).))))))).)))))).)))))).)))))))))))))))..	-53.8	Five	2	miR11287	NA	Probable
miR166a	Fvb1-2	-	19179759	19179866	GGTACGTTGTCTGGCTCGAGG	TCGGACCAGGCTTCGTTCCTC	0.99	86	0	85	1	1	AAAGGTTGAGAGGTACGTTGTCTGGCTCGAGGTCATTGAGGTTGTTTCAGTCGATCCAACTGAACCCTACATGATTCTCGGACCAGGCTTCGTTCCTCCCAACCAACA	...(((((.((((.(((..((((((.((((((((((..(((..(((.((((.......))))))))))..)))).)))))).))))))..))).)))).)))))....	-47.4	Five	7	NA	miR166	Known
miR166b	Fvb1-4	-	15948159	15948266	GGTACGTTGTCTGGCTCGAGG	TCGGACCAGGCTTCGTTCCTC	0.99	86	0	85	1	1	AAAAGTTGAGAGGTACGTTGTCTGGCTCGAGGTCATTGAGGTTGTTTCAGTCGATCCAACTGAACCCTACATGATTCTCGGACCAGGCTTCGTTCCTCCCAACCAACA	....((((.((((.(((..((((((.((((((((((..(((..(((.((((.......))))))))))..)))).)))))).))))))..))).)))).)))).....	-43.6	Five	7	NA	miR166	Known
miR166c	Fvb2-1	+	14489647	14489746	TCGGACCAGGCTTCATTCCCC	GGAATGTTGTCTGGTTCGAA	1	6734	0	12	30	1	AACAGTTGAGGGGAATGTTGTCTGGTTCGAAATCGTTATGTGAGCTCAAGTATGATCATCAGGATGATTTCGGACCAGGCTTCATTCCCCTCAAACTAGG	...((((((((((((((..((((((((((((((((((.(((((.(........).))).)).))))))))))))))))))..)))))))))).))))...	-54.5	Three	9	miR166	miR166	Known
miR166d	Fvb2-2	-	6572625	6572728	TCGGACCAGGCTTCATTCCCC	GGAATGTCGTCTGGTTCGAAA	1	7000	0	4	26	1	CCCTAATAGTTGAGGGGAATGTCGTCTGGTTCGAAATCGTTCTGTGAGCTCAAGTATGATCATCAGGATGATTTCGGACCAGGCTTCATTCCCCTCAAACAAGG	.(((.....((((((((((((..((((((((((((((((((((((((.(........).))).)))))))))))))))))))))..))))))))))))...)))	-59.8	Three	12	miR166	miR166	Known
miR166e	Fvb2-3	-	10355452	10355551	TCGGACCAGGCTTCATTCCCC	GGAATGTTGTCTGGTTCGAA	1	7000	0	3	26	1	AACAGTTGAGGGGAATGTTGTCTGGTTCGAAATCGTTCTGTGAGCTCAAGTATGATCATCAGGATGATTTCGGACCAGGCTTCATTCCCCTCAAACTAGG	...((((((((((((((..((((((((((((((((((((((((.(........).))).)))))))))))))))))))))..)))))))))).))))...	-60	Three	12	miR166	miR166	Known
miR166f	Fvb2-4	+	16651171	16651270	TCGGACCAGGCTTCATTCCCC	GGAATGTTGTCTGGTTCGAA	1	6734	0	12	30	1	AACAGTTGAGGGGAATGTTGTCTGGTTCGAAATCGTTCTGTGAGCTCAAGTATGATCATCAGGATGATTTCGGACCAGGCTTCATTCCCCTCAAACTAGG	...((((((((((((((..((((((((((((((((((((((((.(........).))).)))))))))))))))))))))..)))))))))).))))...	-60	Three	9	miR166	miR166	Known
miR166g	Fvb4-1	-	1726286	1726403	TCGGACCAGGCTTCATTCCCC	GGAATGCTGGCTGGTTCGAGA	1	6660	0	0	26	1	ACAGTTGTTGAGGGGAATGCTGGCTGGTTCGAGACCAATATTAGTGGTCTGCAGCAAGCGAAGAACATGAGCACCTGAATGATGATCTCGGACCAGGCTTCATTCCCCCCAATACTAA	..(((.((((.((((((((..(.(((((((((((.((.((((.(((.(((((.....)))........)).)))...)))).)).))))))))))).)..)))))))).)))))))..	-48.6	Three	12	miR166	miR166	Probable
miR166h	Fvb4-3	+	30276052	30276168	TCGGACCAGGCTTCATTCCCC	GGAATGCTGGCTGGTTCGAGA	1	6660	0	0	26	1	CTGTTGTTGAGGGGAATGCTGGCTGGTTCGAGACCAATATTAGTGGTCTGCAGCAAGCGAAGAACATGAGCACCTGAATGATGATCTCGGACCAGGCTTCATTCCCCCCAATACTAA	....(((((.((((((((..(.(((((((((((.((.((((.(((.(((((.....)))........)).)))...)))).)).))))))))))).)..)))))))).)))))....	-48	Three	12	miR166	miR166	Probable
miR166i	Fvb5-1	-	7206443	7206608	TCGGACCAGGCTTCATTCCCC	GGAATGTTGTCTGGCTCGAGG	0.97	6660	131	1444	151	1	GTTTTTTGAGGGGAATGTTGTCTGGCTCGAGGCCCCTATAACCAGATCTATGATCTAACCCATCTCAGTTCTGTCTATGATATCATAGATTTGATCCAACTGAGATGCAGATCATTGAATCTACATTTAGCGACGTCGGACCAGGCTTCATTCCCCCCAATTACTT	.....(((.((((((((..((((((.((((.(.(.(((.....(((((.(((((((....(((((((((((.(((((((....)))))))..))....))))))))).))))))).).)))).....))).).).)))).))))))..)))))))).)))......	-65.2	Three	12	miR166	miR166	Known
miR166j	Fvb5-2	-	5786388	5786553	TCGGACCAGGCTTCATTCCCC	GGAATGTTGTCTGGCTCGAGG	0.96	6660	136	1444	164	1	TTTTTTTGAGGGGAATGTTGTCTGGCTCGAGGCCCCTATAACCAGATCTATGATCTAACCCATCTCAGTTCTGTCTATGATATCATAGATTTGATCCAATTGAGATGCAGATCATTGAATCTACATTTAGCGACGTCGGACCAGGCTTCATTCCCCCCAATTACTT	.....(((.((((((((..((((((.((((.(.(.(((.....(((((.(((((((....(((((((((((.(((((((....)))))))..))....))))))))).))))))).).)))).....))).).).)))).))))))..)))))))).)))......	-62.9	Three	12	miR166	miR166	Known
miR166k	Fvb5-3	+	21928801	21928966	TCGGACCAGGCTTCATTCCCC	GGAATGTTGTCTGGCTCGAGG	0.97	6660	134	1444	155	1	GTTTTTTGAGGGGAATGTTGTCTGGCTCGAGGCCCCTATAACTAGATCTATGATCTAACCCATCTCAGTTCTGTCTATGATATCATAGATTTGATCCAATTGAGATGCAGATCATTGAATCTACATTTAGCGACGTCGGACCAGGCTTCATTCCCCCCAATTACTT	.....(((.((((((((..((((((.((((.(.(.(((....((((((.(((((((....(((((((((((.(((((((....)))))))..))....))))))))).))))))).).)))))....))).).).)))).))))))..)))))))).)))......	-64.4	Three	12	miR166	miR166	Known
miR166l	Fvb5-4	-	5488877	5489042	TCGGACCAGGCTTCATTCCCC	GGAATGTTGTCTGGCTCGAGG	0.96	6660	136	1444	164	1	GTTTTTTGAGGGGAATGTTGTCTGGCTCGAGGCCCCTATAACCAGATCTATGATCTAACCCATCTCAGTTCTGTCTATGATATCATAGATTTGATCCAATTGAGATGCAGATCATTGAATCTACATTTAGCGACGTCGGACCAGGCTTCATTCCCCCCAATTACTT	.....(((.((((((((..((((((.((((.(.(.(((.....(((((.(((((((....(((((((((((.(((((((....)))))))..))....))))))))).))))))).).)))).....))).).).)))).))))))..)))))))).)))......	-62.9	Three	12	miR166	miR166	Known
miR166m	Fvb7-1	+	20630139	20630305	TCGGACCAGGCTTCATTCCCC	GGAATGTTGTCTGGCTCGAGG	0.99	6660	26	1427	58	1	CTTTTTTGCGGGGAATGTTGTCTGGCTCGAGGACCCTTTTCCGTGAAAGATCTATAGTCATATAGATCAATCTTTTGTATCTATTGTTTTAGATGATCGAATAGATGATCATGACTTTTTGGTGGAGTTAGTGTCGTCGGACCAGGCTTCATTCCCCCCAATCTCAT	.....(((.((((((((..((((((.((((.(((.((.((((((.((((......((((((...(((((.(((((((((((((......))))))..)))).)))))))))))))))))).))))))..)).))).)))).))))))..)))))))).)))......	-62.1	Three	12	miR166	miR166	Known
miR166n	Fvb7-1	+	22595933	22596099	TCGGACCAGGCTTCATTCCCC	GGAATGTTGTCTGGCTCGAGG	0.99	6660	26	1427	58	1	CTTTTTTGCGGGGAATGTTGTCTGGCTCGAGGACCCTTTTCCGTGAAAGATCTATAGTCATATAGATCAATCTTTTGTATCTATTGTTTTAGATGATCGAATAGATGATCATGACTTTTTGGTGGAGTTAGTGTCGTCGGACCAGGCTTCATTCCCCCCAATCTCAT	.....(((.((((((((..((((((.((((.(((.((.((((((.((((......((((((...(((((.(((((((((((((......))))))..)))).)))))))))))))))))).))))))..)).))).)))).))))))..)))))))).)))......	-62.1	Three	12	miR166	miR166	Known
miR166o	Fvb7-1	+	29965292	29965429	TCGGACCAGGCTTCATTCCCC	AGAATGTTGTCTGGCACGAGG	1	4746	1	4	15	1	AAGCATGTTCTTTGAGGAGAATGTTGTCTGGCACGAGGCCACCAACTTTGGCAGAAGTGAAATATATAATTTGATGAGTGTATGTATATATGTATATGTTTGTGCTCTCGGACCAGGCTTCATTCCCCTCAATTGCTG	.((((......((((((.(((((..((((((..(((((.(((.(((....(((...(((..((((((..........)))))).)))...)))....))).))).)))))..))))))..))))).)))))).)))).	-45.6	Three	8	miR166	miR166	Known
miR166p	Fvb7-1	+	31510851	31510988	TCGGACCAGGCTTCATTCCCC	AGAATGTTGTCTGGCACGAGG	1	4746	1	4	15	1	AAGCATGTTCTTTGAGGAGAATGTTGTCTGGCACGAGGCCACCAACTTTGGCAGAAGTGAAATATATAATTTGAGGAGTGTATGTATATATGTATATGTTTGTGCTCTCGGACCAGGCTTCATTCCCCTCAATTGCTG	.((((......((((((.(((((..((((((..(((((.(((.(((....(((...(((..((((((..........)))))).)))...)))....))).))).)))))..))))))..))))).)))))).)))).	-45.6	Three	8	miR166	miR166	Known
miR166q	Fvb7-2	+	13432267	13432429	TCGGACCAGGCTTCATTCCCC	GGAATGTTGTCTGGCTCGAGG	0.99	6660	24	1427	58	1	TTTTTTTGCGGGGAATGTTGTCTGGCTCGAGGACCCTTTTCCGTGAAAGATCTATAGTCATATAGATCAATCTTTTGTATATATTGTTTTAGATGAATAGATGATCATGACTTTTTGGTGGAGTTAGTGTCGTCGGACCAGGCTTCATTCCCCCCAATCTTAT	.....(((.((((((((..((((((.((((.(((.((.((((((.((((......((((((...(((((.((((((((.((........)).))))).)))))))))))))))))).))))))..)).))).)))).))))))..)))))))).)))......	-56.5	Three	12	miR166	miR166	Known
miR166r	Fvb7-2	+	20072358	20072520	TCGGACCAGGCTTCATTCCCC	GGAATGTTGTCTGGCTCGAGG	0.99	6660	29	1427	58	1	TTTTTTTGCGGGGAATGTTGTCTGGCTCGAGGACCCTTTTCCGTGAAAGATCTATAGTCATATAGATCAATCTTTTGTATATATTGTTTTAGATGAATAGATGATCATGTCTTTTTGGTGGAGTTAGTGTCGTCGGACCAGGCTTCATTCCCCCCAATCTTAT	.....(((.((((((((..((((((.((((.(((.((.((((((.(((((((((((....)))))))).(((.(((((...((((......)))).))))).)))........))).))))))..)).))).)))).))))))..)))))))).)))......	-54.9	Three	12	miR166	miR166	Known
miR166s	Fvb7-3	-	1852704	1852839	TCGGACCAGGCTTCATTCCCC	GGAATGTTGTGTGGCACGAGG	1	6996	0	1	26	1	AAGCATGTTCTTTGAGGGGAATGTTGTGTGGCACGAGGCCACCAACTTTGGCAGAAGAGAAAAATATAATTTGATGTGTATGTATATATGTAGATGTTTGTGCTCTCGGACCAGGCTTCATTCCCCTCAATTGCTG	.((((......((((((((((((..((.(((..(((((.(((.(((.((.(((..........(((((......))))).........))).)).))).))).)))))..))).))..)))))))))))).)))).	-47.7	Three	11	miR166	miR166	Known
miR166t	Fvb7-4	-	771685	771826	TCGGACCAGGCTTCATTCCCC	GGAATGTTGTTTGGCACGAGG	1	6996	0	1	26	1	AAGCATGTTCTTTGAGGGGAATGTTGTTTGGCACGAGGCCACCAACTTTGGCAGAAGAGAAATATATAATTTGATGGGTGTATGTATATATATATATATATGTTTGTGCTCTCGGACCAGGCTTCATTCCCCTCAATTGCTG	.((((......((((((((((((..((((((..(((((.(((.(((.....((..(((...........)))..)).((((((((((....))))))))))))).))).)))))..))))))..)))))))))))).)))).	-49.5	Three	12	miR166	miR166	Known
miR166u	Fvb7-4	-	9324503	9324669	TCGGACCAGGCTTCATTCCCC	GGAATGTTGTCTGGCTCGAGG	0.99	6660	26	1427	58	1	CTTTTTTGCGGGGAATGTTGTCTGGCTCGAGGACCCTTTTCCGTGAAAGATCTATAGTCATATAGATCAATCTTTTGCATCTATTGTTTTCGATGATCGAATAGATGATCATGACTTTTTGGTGGAGTTAGTGTCGTCGGACCAGGCTTCATTCCCCCCAATCTTAT	.....(((.((((((((..((((((.((((.(((.((.((((((.((((......((((((...(((((.(((((((.(((.((((....))))))))))).)))))))))))))))))).))))))..)).))).)))).))))))..)))))))).)))......	-61.9	Three	12	miR166	miR166	Known
miR477a	Fvb1-4	+	10567847	10567924	CGGCGAAAATGGACGGGTGCG	TCCCTGATCTAATTTTGCTGTT	0.92	47	2	0	2	1	TCAAAATGAACGGCGAAAATGGACGGGTGCGCTGAATACGCTCTCTATTCCCTGATCTAATTTTGCTGTTAGGCTGAA	(((.....((((((((((.((((((((......(((((.......))))))))).)))).))))))))))....))).	-20	Five	1	miR477	NA	Probable
miR477b	Fvb5-1	-	2856067	2856205	TGGAGCCTGCGAGGGGGAATG	ACTCTCCCTCAAGGGCTTCTC	0.97	111	0	28	5	1	ATTGGTTGATCACTCTCCCTCAAGGGCTTCTCGCCAAGGTGAAGTATTATATCCTAGGTCGTCCCCTTCTTAATTCTAAGGGAGACTTGGGGTACTTACACAAGGTTGTGGAGCCTGCGAGGGGGAATGACCAAGCTTC	...(.(((.(((.((((((((..(((((((.((((...(((((((((.....((((((((.((((..............)))))))))))))))))).)))..)).)).)))))))..)))))))).))).))).)...	-59.6	Three	6	NA	miR477	Known
miR477c	Fvb5-1	+	3229465	3229603	TGGAGCCTGCGAGGGGGAATG	ACTCTCCCTCAAGGGCTTCTC	0.97	111	0	28	5	1	ATTGGTTGATCACTCTCCCTCAAGGGCTTCTCGCCAAGGTGAAGTATTATATCCTAGGTCGTCCCCTTCTTAATTCTAAGGGAGACTTGGGGTACTTACACAAGGTTGTGGAGCCTGCGAGGGGGAATGACCAAGCTTC	...(.(((.(((.((((((((..(((((((.((((...(((((((((.....((((((((.((((..............)))))))))))))))))).)))..)).)).)))))))..)))))))).))).))).)...	-59.6	Three	4	NA	miR477	Known
miR477d	Fvb5-2	+	2738107	2738250	TGGAGCCTGCGAGGGGGAATG	ACTCTCCCTCAAGGGCTTCTC	0.97	111	0	28	5	1	ATTGGTTGATCACTCTCCCTCAAGGGCTTCTCGCCAAGGTGAAGTATTATATCCTAGGTCGTCCCCTTCTTAATTCTAAGGGAAGACTTGGGGTACTTAATTACACAAGGCTGTGGAGCCTGCGAGGGGGAATGACCAAGCTTC	...(.(((.(((.((((((((..(((((((.((((...(((.(((....(((((((((((.((((..............)))).)))))))))))....))).)))..))).).)))))))..)))))))).))).))).)...	-61.3	Three	6	NA	miR477	Known
miR477e	Fvb5-3	-	25128682	25128821	TGGAGCCTGCGAGGGGGAATG	ACTCTCCCTCAAGGGCTTCTC	0.94	111	4	28	5	1	ATTGGTTGATCACTCTCCCTCAAGGGCTTCTCGTCAAGGTGAAGTATTATATCCTAGGTCGTCCCCTTCTTAATTCTAAGGGAAGACTTGGGGTACTTACACAAGGCTGTGGAGCCTGCGAGGGGGAATGACCAAGCTTC	...(.(((.(((.((((((((..(((((((.((((...(((((((((.....((((((((.((((..............)))).)))))))))))))).)))..))).).)))))))..)))))))).))).))).)...	-59.3	Three	6	NA	miR477	Known
miR477f	Fvb5-4	+	2505574	2505713	TGGAGCCTGCGAGGGGGAATG	ACTCTCCCTCAAGGGCTTCTC	0.97	111	0	28	5	1	ATTGGTTGATCACTCTCCCTCAAGGGCTTCTCGCCAAGGTGAAGTATTATATCCTAGGTCGTCCCCTTCTTAATTCTAAGGGAAGACTTGGGGTACTTACACAAGGCTGTGGAGCCTGCGAGGGGGAATGACCAAGCTTC	...(.(((.(((.((((((((..(((((((.((((...(((((((((.....((((((((.((((..............)))).)))))))))))))).)))..))).).)))))))..)))))))).))).))).)...	-62	Three	10	NA	miR477	Known
miR11301a	Fvb2-1	+	7333120	7333254	TCAATATGCTACAACTATGAA	CAGAGTTGTAATATATTGATA	0.92	24	2	0	0	1	CATGGTTGATCTTCAGAGTTGTAATATATTGATAAATGCATGTTGCAAGGGTGGAGAGGTCGATAAGGCCAACACGATTTTCAGTATGTTACCCTTTGCTTTTATCAATATGCTACAACTATGAACATCCGCTAT	.(((((.(((.((((.(((((((.((((((((((((.(((......((((((((...((((.....))))...((........))...))))))))))).)))))))))))).))))))).)))).))).)))))	-44.4	Three	1	miR11301	miR11301	Probable
miR11301b	Fvb2-2	-	13346674	13346808	TCAATATGCTACAACTATGAA	CAGAGTTGTAATATATTGATA	0.92	24	2	0	0	1	CATGGTTGATCTTCAGAGTTGTAATATATTGATAAATGCATGTTGCAAGGGTGGAGAGGTCGATAAGGCCAACACGATTTTCAGTATATTACCCTTTGCTTTTATCAATATGCTACAACTATGAACATCCGCTAT	.(((((.(((.((((.(((((((.((((((((((((.(((......(((((((....((((.....))))...((........))....)))))))))).)))))))))))).))))))).)))).))).)))))	-44.1	Three	1	miR11301	miR11301	Probable
miR11301c	Fvb2-4	+	9265752	9265893	TCAATATGCTACAACTATGAA	CAGAGTTGTAATATATTGATA	0.92	33	3	2	0	1	CATGGTTGATCTTCAGAGTTGTAATATATTGATAAATGCATGTTGCAAGGGTGGAGACTGGAGAGGTCGATAAGGCCAACACGATTTCCAATATATTACCCTTTGCTTTTCTCAATATGCTACAACTATGAACATCCGCCAT	.(((((.(((.((((.(((((((.((((((((.(((.(((......((((((((....((((((((((.....)))).......)))))).....))))))))))).))).)))))))).))))))).)))).))).)))))	-48.1	Three	3	miR11301	miR11301	Known
miR482a	Fvb2-1	+	8758681	8758809	TTTCCCATGCCACCCATTTCTA	GAGATGGGTGGTTGGGAAAGA	0.96	984	2	629	70	0.99	AAAGGCTAATGGAGATGGGTGGTTGGGAAAGATTTCATTCTCTATTCTCTTCATTTTCTTCATGAAGATTAAGAAGGTGACGAAATTTATCAGCTTCTTTCCCATGCCACCCATTTCTATTGTCTTTGG	((((((.(((((((((((((((((((((((((...........(((.((.((((((((((.((....)).)))))))))).))))).........))))))))).))))))))))))))))))))))..	-53.9	Three	11	miR482	miR482	Known
miR482b	Fvb2-2	+	11641928	11642059	TTTCCCATGCCACCCATTTCTA	GAGATGGGTGGTTGGGAAATA	0.93	1021	0	5	75	0.98	CCCAAAAGCTAATGGAGATGGGTGGTTGGGAAATATTTCATTCTCTATTCTCTTCATTTTCTTCATGAAGATTAAGAAGGTGACGAAATTTATCAGCTTTTTTCCCATGCCACCCATTTCTATTGTCTTTGG	.(((((.((.(((((((((((((((((((((((.............(((.((.((((((((((.((....)).)))))))))).)))))...........))))))).)))))))))))))))))).)))))	-49.2	Three	6	miR482	NA	Known
miR482c	Fvb3-1	-	5131806	5131908	AGTGGAGTTCTGGGAAAGAAG	TCTTTCCTAGTCCTGCCATTCC	0.95	1203	67	219	11	1	GGAAGTTGTGCAGTGGAGTTCTGGGAAAGAAGACCTTGGTTTTTCTCGAAGTAAATTGGAAAAATATTGGTTCTTTCCTAGTCCTGCCATTCCTTGATTTCCT	(((((((..(.(((((((..((((((((((..(((...(((((((.(((......))))))))))...)))))))))))))..)).))))).)..))))))).	-38.7	Five	12	NA	miR482	Known
miR482d	Fvb3-1	-	5132049	5132160	TAGAATGGAGGTTAGGGAAGG	TTCCCTAAACCTGCCATTTCTACA	0.96	550	1	128	26	0.99	ATCAAAGCTTTAGAATGGAGGTTAGGGAAGGAAAGGATTCAAACTCTCTCTCTTTCAACAGAGAATAAGTAGTTCAATTCTTCCCTAAACCTGCCATTTCTACAGATTTGCT	..((((.((.((((((((((((((((((((((..(((((...(((...(((((......)))))...))))))))..))))))))).))))).))).))))).)).))))..	-37.5	Five	12	miR482	NA	Known
miR482e	Fvb3-2	+	26403477	26403588	TAGAATGGAGGTTAGGGAAGG	TTCCCTAAACCTGCCATTTCTACA	0.96	550	1	128	26	0.99	ATCAAAGCTTTAGAATGGAGGTTAGGGAAGGAAAGGATTCAAACTCTCTCTCTTTCAACAGAGAATAAATAGTTCAATTCTTCCCTAAACCTGCCATTTCTACAGATTTGCT	..((((.((.((((((((((((((((((((((..(((((.......(((((........)))))......)))))..))))))))).))))).))).))))).)).))))..	-35.9	Five	12	miR482	NA	Known
miR482f	Fvb3-2	+	26403729	26403831	AGTGGAGTTCTGGGAAAGAAG	TCTTTCCTAGTCCTGCCATTCC	0.95	1206	67	219	11	1	GGAAGTTGTGGAGTGGAGTTCTGGGAAAGAAGACCTTGGTTTTTCTCGAAGTAATTTGGAAAAATATTGGTTCTTTCCTAGTCCTGCCATTCCTTGATTTCCT	(((((((..(((((((((..((((((((((..(((...(((((((.((((....)))))))))))...)))))))))))))..)).)))))))..))))))).	-47.2	Five	12	NA	miR482	Known
miR482g	Fvb3-3	+	24698484	24698595	TAGAATGGAGGTTAGGGAAGG	TTCCCTAAACCTGCCATTTCTACA	0.96	550	1	128	26	0.99	ATCAAAGCTTTAGAATGGAGGTTAGGGAAGGAAAGGATTCAAACTCTCTCTCTTTCAACAGAGAATAAATAGTTCAATTCTTCCCTAAACCTGCCATTTCTACAGATTTGCT	..((((.((.((((((((((((((((((((((..(((((.......(((((........)))))......)))))..))))))))).))))).))).))))).)).))))..	-35.9	Five	12	miR482	NA	Known
miR482h	Fvb3-3	+	24698736	24698838	AGTGGAGTTCTGGGAAAGAAG	TCTTTCCTAGTCCTGCCATTCC	0.95	1206	67	219	11	1	GGAAGTTGTGGAGTGGAGTTCTGGGAAAGAAGACCTTGGTTTTTCTCTAAGTAATTTGGAAAAATATTGGTTCTTTCCTAGTCCTGCCATTCCTTGATTTCCT	(((((((..(((((((((..((((((((((..(((...((((((((..((....)).))))))))...)))))))))))))..)).)))))))..))))))).	-44.1	Five	11	NA	miR482	Known
miR482i	Fvb4-1	-	14636954	14637056	TCCCTATTCCACCTATTCCCCA	GGGTATAGGTGGCTAGGATAG	0.91	420	15	51	31	1	CAAGGAAGTTTTGGGGTATAGGTGGCTAGGATAGAGATCAAAGACTTGTTCTTTCCCTGAACAGTTTCTCTTCCCTATTCCACCTATTCCCCATGAGATCCTT	.(((((..((.(((((.((((((((.((((..(((((.....((((.((((.......)))))))))))))..))))..)))))))).))))).))..)))))	-45.6	Three	9	miR482	NA	Known
miR482j	Fvb4-2	-	4982372	4982474	TCCCTATTCCACCTATTCCCCA	GGGTATAGGTGGGTAGGATAG	0.85	420	42	44	37	1	CAAGGAAGTTTTGGGGTATAGGTGGGTAGGATAGAGATCAAAGACTTATTCTTTCCCTGAACAGTTTCTCTTCCCTATTCCACCTATTCCCCATGAGATCCTT	.(((((..((.(((((.(((((((((((((..(((((.....((((..(((.......))).)))))))))..)))).))))))))).))))).))..)))))	-43.5	Three	8	miR482	NA	Known
miR482k	Fvb4-2	+	24961825	24961913	TTTCCGATTCCACCCATACCTC	GGTTGGGTGGTTTTTGGGAAAGG	0.94	58	6	42	0	1	GTGGGAAGTAGCGGGGTTGGGTGGTTTTTGGGAAAGGGAAGGTATTGGAGTCTTTCCTTTCCGATTCCACCCATACCTCTCATTTTCCA	.((((((((.(.((((((((((((....(.((((((((((((........)))))))))))).)..))))))).))))).)))))))))	-45.1	Three	6	miR482	NA	Known
miR482l	Fvb4-3	+	5749396	5749498	TCCCTATTCCACCTATTCCCCA	GGGTATAGGTGGGTAGGATAG	0.85	420	44	44	37	1	CAAGGAAGTTTTGGGGTATAGGTGGGTAGGATAGAGATCAAAGACTTGTTCTTTCCCTGAACAGTTTCTCTTCCCTATTCCACCTATTCCCCATGAGATCCTT	.(((((..((.(((((.(((((((((((((..(((((.....((((.((((.......)))))))))))))..)))).))))))))).))))).))..)))))	-47.7	Three	6	miR482	NA	Known
miR482m	Fvb4-3	+	8479459	8479561	TCCCTATTCCACCTATTCCCCA	GGGTATAGGTGGGTAGGATAG	0.85	420	44	44	37	1	CAAGGAAGTTTTGGGGTATAGGTGGGTAGGATAGAGATCAAAGACTTGTTCTTTCCCTGAACAGTTTCTCTTCCCTATTCCACCTATTCCCCATGAGATCCTT	.(((((..((.(((((.(((((((((((((..(((((.....((((.((((.......)))))))))))))..)))).))))))))).))))).))..)))))	-47.7	Three	6	miR482	NA	Known
miR482n	Fvb4-3	+	31139601	31139690	TCTTTCCAATTCCTCCCATGCC	CATGGGAAGTTTGGAAAGAAT	0.93	1328	12	91	93	1	GAAGTTTCTGTCATGGGAAGTTTGGAAAGAATTGGTTGTTTGTTTATGACATCAAACTTCTTTCCAATTCCTCCCATGCCAGTGGTTTCT	((((((.(((.(((((((.(.(((((((((((((((.(((.......))))))))..))))))))))..).))))))).))).)))))).	-32.9	Three	6	miR482	NA	Known
miR482o	Fvb4-4	+	5336303	5336405	TCCCTATTCCACCTATTCCCCA	GGGTATAGGTGGCTAGGATAG	0.91	420	15	51	31	1	CAAGGAAGTTTTGGGGTATAGGTGGCTAGGATAGAGATCAAAGACTTGTTCTTTCCCTGAACAGTTTCTCTTCCCTATTCCACCTATTCCCCATGAGATCCTT	.(((((..((.(((((.((((((((.((((..(((((.....((((.((((.......)))))))))))))..))))..)))))))).))))).))..)))))	-45.6	Three	7	miR482	NA	Known
miR482p	Fvb5-1	+	16684811	16684896	GATGGGAGGCTAGGGAAGAAA	TCTTTCCTATTCCTCCCATCCC	0.92	2306	19	927	247	1	GTTGTAGTTGGGATGGGAGGCTAGGGAAGAAATTACTGGAAACTCATCCTAATTTCTTTCCTATTCCTCCCATCCCTCCTCAATTT	((((.((..(((((((((((.((((((((((((((..(((......)))))))))))))))))..)))))))))))..))))))..	-45.3	Five	11	miR482	miR2118	Known
miR482q	Fvb5-2	+	15821891	15821991	TCTTGCCGATACCTCCCATTCC	AGTGGGATGGTCGGCAAGAAA	0.93	1319	19	436	113	1	AAATGTTGTTGGAGTGGGATGGTCGGCAAGAAATGAATAGAGAAAACCCACTCTTGGATTTCTTCCATTTCTTGCCGATACCTCCCATTCCTGCAACCTTT	....(((((.(((((((((.(((((((((((((((....((((((..(((....))).)))))).)))))))))))))..))))))))))).)))))....	-48.6	Three	12	miR482	NA	Known
miR482r	Fvb5-3	-	12556286	12556386	TCTTGCCGATACCTCCCATTCC	AGTGGGATGGTCGGCAAGAAA	0.93	1319	19	436	113	1	AAATGTTGTTGGAGTGGGATGGTCGGCAAGAAATGAATAGAGAAAACCCACTCTTGGATTTCTTCCATTTCTTGCCGATACCTCCCATTCCTGCAACCTTT	....(((((.(((((((((.(((((((((((((((....((((((..(((....))).)))))).)))))))))))))..))))))))))).)))))....	-48.6	Three	12	miR482	NA	Known
miR482s	Fvb5-3	-	12556582	12556667	TCTTTCCCATTCCTCCCATCCC	GATGGGAGGCTAGGCAAGAAA	0.94	705	0	261	57	1	GTTGTAGTTGGGATGGGAGGCTAGGCAAGAAATTACTGGAAACTCATCCTAATTTCTTTCCCATTCCTCCCATCCCTCCTCAATTT	((((.((..(((((((((((...((.(((((((((..(((......)))))))))))).))....)))))))))))..))))))..	-38.2	Three	12	miR482	miR482	Known
miR482t	Fvb5-4	+	13713101	13713186	GATGGGAGGCTAGGGAAGAAA	TCTTTCCTAATCCTCCCATCCC	0.93	2306	15	301	179	1	GTTGTAGTTGGGATGGGAGGCTAGGGAAGAAATTACTGGAAACTCATCCTAATTTCTTTCCTAATCCTCCCATCCCTCCTCAATTT	((((.((..(((((((((((.((((((((((((((..(((......)))))))))))))))))..)))))))))))..))))))..	-45.3	Five	12	miR482	miR2118	Known
miR482u	Fvb6-1	+	32472406	32472511	AGTGGAGTTCTGGGAAAGAAG	TCTTTCCTAGTCCTGCCATTCC	0.95	1206	67	219	11	1	GGAAGTTGTGGAGTGGAGTTCTGGGAAAGAAGACCATGGTTTTTCTCCAAGTAATTTGGGAAAAAAACATTGGTTCTTTCCTAGTCCTGCCATTCCTTGATTTCCT	(((((((..(((((((((..((((((((((..((((..((((((.(((((.....)))))..))))))..))))))))))))))..)).)))))))..))))))).	-49.2	Five	12	NA	miR482	Known
miR482v	Fvb6-2	+	23747819	23747923	AGTGGAGTTCTGGGAAAGAAG	TCTTTCCTAGTCCTGCCATTCC	0.95	1206	67	219	11	1	GGAAGTTGTGGAGTGGAGTTCTGGGAAAGAAGACCATGGTTTTTCTCTAAGTAATTTGGAAAAAATAATTGGTTCTTTCCTAGTCCTGCCATTCCTTGATTTCCT	(((((((..(((((((((..((((((((((..((((..((((((.(((((.....)))))))))))...))))))))))))))..)).)))))))..))))))).	-44.6	Five	12	NA	miR482	Known
miR482w	Fvb6-3	+	38147322	38147426	AGTGGAGTTCTGGGAAAGAAG	TCTTTCCTAGTCCTGCCATTCC	0.95	1206	67	219	11	1	GGAAGATGTGGAGTGGAGTTCTGGGAAAGAAGACCATGGTTTTTCTCCAAGTAATTTGGAAAAAACAATTGGTTCTTTCCTAGTCCTGCCATTCCTTGATTTCCT	(((((....(((((((((..((((((((((..((((..((((((.(((((.....)))))))))))...))))))))))))))..)).)))))))....))))).	-44.5	Five	12	NA	miR482	Known
miR482x	Fvb6-4	-	4783374	4783483	TCTTTCCTAGTCCTGCCATTCC	AGTTGTGGAGTGGAGAAGAC	1	202	0	0	1	1	AAGGAGTTTGGGGAGTTGTGGAGTGGAGAAGACCATGGTTTTTCTCCAAGTAATTTGGAAGAAAAAAAAAACATTGGTTCTTTCCTAGTCCTGCCATTCCTTGATTTCCT	.(((((.(((((((((.(((((.((((((.(((((..((((((((((((.....)))).))).....)))))..))))).))))).).))).)).))))))))).)))))	-40.6	Three	2	miR482	NA	Probable
miR482y	Fvb7-2	-	13046786	13046922	GAGATGGGTGGTTGGGAAAGA	TTTTCCCATGCCACCCATTTCTA	0.78	54	2	0	13	1	AAGGCTAATGGAGATGGGTGGTTGGGAAAGAATTCCTTCTCAATTCTCCTCATCTTCTACATGAGAATTAAGAAGGTGGCAAAATATATGAGTTTCTTTTCCCATGCCACCCATTTCTATTGTCTTTGGGTGCCTTT	((((((((((((((((((((((((((((((((..((((((.(((((((..............))))))).)))))).................))).))))))).))))))))))))))))).........))))).	-52.5	Five	3	miR482	miR482	Probable
miR535a	Fvb2-1	+	10803020	10803121	TGACGATGAGAGAGAGCACGC	GTGCTCCCTCTCATCGTCATA	0.99	4786	21	298	52	0.99	TTGGACTTGTTTGACGATGAGAGAGAGCACGCTTGTCAGCATCCATGAAACAGTCATGCGTGTTTACCGGCGTGCTCCCTCTCATCGTCATACAATCGATCT	.(.((.((((.((((((((((((.(((((((((.((.(((((.(((((.....))))).))))).)).))))))))).)))))))))))).)))))).)...	-55.4	Five	11	miR535	miR535	Known
miR535b	Fvb2-1	+	10803231	10803332	TGACGATGAGAGAGAGCACGC	GTGCTCCCTCTTCTCGTCATA	0.99	4786	19	569	46	1	TTGGATATGTTTGACGATGAGAGAGAGCACGCTTGTCAGCATCCATGAAACAGTCATGCATGTTTACGTGCGTGCTCCCTCTTCTCGTCATACAATTGAGCT	((.(((.(((.((((((.(((((.((((((((.(((.(((((.(((((.....))))).))))).))).)))))))).))))).)))))).)))))).))..	-46.8	Five	11	miR535	NA	Known
miR535c	Fvb2-1	-	11068955	11069056	TGACGATGAGAGAGAGCACGC	GTGCTCCCTCTTCTCGTCATA	0.99	4786	19	569	46	1	TTGGATATGTTTGACGATGAGAGAGAGCACGCTTGTCAGCATCCATGAAACAGTCATGCATGTTTACGTGCGTGCTCCCTCTTCTCGTCATACAATCGAGCT	((.(((.(((.((((((.(((((.((((((((.(((.(((((.(((((.....))))).))))).))).)))))))).))))).)))))).)))))).))..	-48.6	Five	12	miR535	NA	Known
miR535d	Fvb2-1	-	11069166	11069267	TGACGATGAGAGAGAGCACGC	GTGCTCCCTCTCATCGTCATA	0.99	4786	21	298	52	0.99	TTGGACTTGTTTGACGATGAGAGAGAGCACGCTTGTCAGCATCCATGAAACAGTCATGCGTGTTTACCGGCGTGCTCCCTCTCATCGTCATACAATCGATCT	.(.((.((((.((((((((((((.(((((((((.((.(((((.(((((.....))))).))))).)).))))))))).)))))))))))).)))))).)...	-55.4	Five	12	miR535	miR535	Known
miR535e	Fvb2-2	-	9497681	9497782	TGACGATGAGAGAGAGCACGC	GTGCTCCCTCTTCTCATCATA	0.99	4786	20	20	34	1	TTGGATATGTTTGACGATGAGAGAGAGCACGCTTGTCAGCATCTATGAAACAGTCATGCGTGTTTACGTGCGTGCTCCCTCTTCTCATCATACAATCAAGCT	...(((.(((.(((.((.(((((.((((((((.(((.(((((.(((((.....))))).))))).))).)))))))).))))).)).))).)))))).....	-40.7	Five	8	miR535	NA	Known
miR535f	Fvb2-2	-	9543357	9543447	TGACGATGAGAGAGAGCACGC	GTGCTCTCTCTTCTCGTCATA	0.99	4786	18	10	23	1	GGATATGTTTTGACGATGAGAGAGAGCACGCTTGTCAGCATCCATGAAACAGTCATGCATGTTTACGTGCGTGCTCTCTCTTCTCGTCATA	..........((((((.((((((((((((((.(((.(((((.(((((.....))))).))))).))).)))))))))))))).))))))..	-48.3	Five	12	miR535	miR535	Known
miR535g	Fvb2-2	-	9543562	9543659	TGACGATGAGAGAGAGCACGC	GTGCTCCCTCTCATCGTCATA	0.98	4786	77	298	52	0.99	TGGACTTGTTTGACGATGAGAGAGAGCACGCTTGTTAGCATCCATGAAACAGTCATGCGTGTTTACAGGCGTGCTCCCTCTCATCGTCATACAATCGA	..((.((((.((((((((((((.((((((((((((.(((((.(((((.....))))).))))).)))))))))))).)))))))))))).))))))..	-59.4	Five	12	miR535	miR535	Known
miR535h	Fvb2-4	+	13597728	13597829	GTGCTCCCTCTCATCGTCATA	TGACGATGAGAGAGAGCACGC	0.94	316	25	259	11	0.99	CTGGACTTGTTTGACGATGAGAGAGAGCACGCTTGTCAGCATCCGTGAAACAGTCATGCGTGTTTACAGGCGTGCTCCCTCTCATCGTCATACAATCGATCT	.(.((.((((.((((((((((((.((((((((((((.(((((.(((((.....))))).))))).)))))))))))).)))))))))))).)))))).)...	-58.9	Three	4	miR535	miR535	Known
miR535i	Fvb2-4	+	13597947	13598037	TGACGATGAGAGAGAGCACGC	GTGCTCCTTCTTCTCGTCATA	0.99	2609	18	14	9	1	TGACGATGAGAGAGAGCACGCTTGTCAGCATCCATGAAACAGTCATGCATGTTTACGTGCGTGCTCCTTCTTCTCGTCATACAATTGAGCT	((((((.(((((.((((((((.(((.(((((.(((((.....))))).))))).))).)))))))).))))).))))))............	-40.9	Five	6	miR535	NA	Known
miR167a	Fvb2-1	+	14831817	14831931	TGAAGCTGCCAGCATGATCTA	GGTCATGCTCTGACAGCCTCACT	0.77	1012	290	77	38	1	AGGGAAAAAGTGAAGCTGCCAGCATGATCTAGCTTTGGTTATCATGTAGATCAAGTTCGAATCTGCTAATAATTACCCTTGCTAGGTCATGCTCTGACAGCCTCACTCCTTCCTA	.(((((..(((((.(((((.(((((((((((((...(((......(((((((......).))))))........)))...)))))))))))))..).)))).)))))..))))).	-48.1	Five	1	miR167	miR167	Known
miR167b	Fvb2-1	+	14835674	14835776	TGAAGCTGCCAGCATGATCTA	GATCATGTGGCAACTTCACC	0.98	1705	25	35	19	1	CACTTGCAGTTGAAGCTGCCAGCATGATCTAAGCTTCCCTCTCGGCCGGTTGTATACGAGTCAAGGAAAGATCAGATCATGTGGCAACTTCACCTGTTGATGG	((...((((.(((((.(((((.((((((((...(((.(((...(((((........)).))).))).)))...))))))))))))).))))).))))...)).	-40.2	Five	4	miR167	miR167	Known
miR167c	Fvb2-2	+	6261116	6261227	TGAAGCTGCCAGCATGATCTA	GGTCATGCTCTGACAGCCTCACT	0.76	1012	314	77	38	1	AGGGAAAAAGTGAAGCTGCCAGCATGATCTAGCTTTGGTTATCATGTAGATCAAGTTCGAATCTGCTAATAACCCTAGCTAGGTCATGCTCTGACAGCCTCACTCCTTCCTA	.(((((..(((((.(((((.((((((((((((((..((((((...(((((((......).))))))..))))))..))))))))))))))..).)))).)))))..))))).	-54.3	Five	1	miR167	miR167	Known
miR167d	Fvb2-2	+	6264602	6264704	TGAAGCTGCCAGCATGATCTA	GATCATGTGGCAACTTCACC	0.98	1705	25	35	19	1	CACTTGCAGTTGAAGCTGCCAGCATGATCTAAGCTTCCCTCTCGGCCGGTTGTATACGAGTCAAGGAAAGATCAGATCATGTGGCAACTTCACCTGTTGATGG	((...((((.(((((.(((((.((((((((...(((.(((...(((((........)).))).))).)))...))))))))))))).))))).))))...)).	-40.2	Five	4	miR167	miR167	Known
miR167e	Fvb2-3	-	10073965	10074067	TGAAGCTGCCAGCATGATCTA	GATCATGTGGCAACTTCACC	0.98	1705	25	35	19	1	CACTTGCAGTTGAAGCTGCCAGCATGATCTAAGCTTCCCTCTCGGCCGGTTGTATACGAGTCAAGGAAAGATCAGATCATGTGGCAACTTCACCTGTTGATGG	((...((((.(((((.(((((.((((((((...(((.(((...(((((........)).))).))).)))...))))))))))))).))))).))))...)).	-40.2	Five	4	miR167	miR167	Known
miR167f	Fvb2-3	-	10077773	10077884	TGAAGCTGCCAGCATGATCTA	GGTCATGCTCTGACAGCCTCACT	0.86	1673	215	114	64	1	AGGGAAAAAGTGAAGCTGCCAGCATGATCTAGCTTTGGTTATCTTGTAGATCAAGTTCGAATCTGCTAATAACCCTAGCTAGGTCATGCTCTGACAGCCTCACTCCTTCCTA	.(((((..(((((.(((((.((((((((((((((..((((((...(((((((......).))))))..))))))..))))))))))))))..).)))).)))))..))))).	-54.3	Five	3	miR167	miR167	Known
miR167g	Fvb2-4	-	17027951	17028062	TGAAGCTGCCAGCATGATCTA	GGTCATGCTCTGACAGCCTCACT	0.76	1012	301	77	38	1	AGGGAAAAAGTGAAGCTGCCAGCATGATCTAGCTTTGGTTATCATGTAGATCAAGTTCGAATATGCTAATAACCCTAGCTAGGTCATGCTCTGACAGCCTCACTCCTTCCTA	.(((((..(((((.(((((.((((((((((((((..(((((((((((.((......))..)))))...))))))..))))))))))))))..).)))).)))))..))))).	-51.7	Five	1	miR167	miR167	Known
miR167h	Fvb3-1	-	25440056	25440333	TGAAGCTGCCAGCATGATCTG	GCTTATGTCTGGTGGCTTCAGG	0.99	1875	11	0	8	1	TTTGAGAGCTTGAAGCTGCCAGCATGATCTGGTACCACTAGAGACTAAACCTAGCTAACTTGCTGTATAAATATCAAATAGATCCGGAGAAGGTTGAGTGTTGATTTGCGTTTATGCCATGCATGTATGTCGGTTTTGAGGTTTAGATATAAGAACTGCATCAAATAGATCGGCAAAAGATGCAGCTTGATATAGAAATAGGTATTAGAAATTTAGAATAGGATCCAGTTGGTGTTGATTTTGTGCTAGCTTATGTCTGGTGGCTTCAGGTTAAGATA	......(((((((((((((((((((((.(((((((................((((......))))....((((((((...(((((......((((((((((......))))))).))).(((((.(.(((((((((((((((((........)))))...))))...))))))))..).)))))..(((((((........)))))))............)))))...))))))))......))))))).))))).))))))))))))))))......	-79	Five	6	miR167	NA	Probable
miR167i	Fvb3-2	+	6494633	6494900	TGAAGCTGCCAGCATGATCTG	GCTTATGTCCGGTGACTTCAGG	0.99	1809	5	0	15	1	TTTGAGAGCTTGAAGCTGCCAGCATGATCTGGTACCACTAGAGACTAAACCTAGCTAGCTTGCTGTATAAATAGATCCGGAGAAGGTTGAGTGTTGATTTTGTGTTTATGCCATGTATGTCGGTTTTGAGGTTTAGATATAAGAACTGCATCAAATTGGTCGGCAAAAGATGCAGCTTGATATAGAAATAGGTATTAGAAATTTAGAATAGGATCCGGTTGGTGTTGATTTTGTGCTAGCTTATGTCCGGTGACTTCAGGTTAAGATA	......(((((((((.((((.((((((.(((((((.....((.(((((.((((((......))))........(((((........((((((.....(((((((((((.(((.................))).))))))))))).(((((((...(((.....)))..))))))).(((((((........)))))))..))))))....))))).))))))).))......))))))).))))))..)))).)))))))))......	-66.7	Five	5	miR167	NA	Probable
miR167j	Fvb4-1	+	1110111	1110199	TGAAGCTGCCAGCATGATCTCA	AGATCATGTGGTAGTTTCACC	0.94	8563	27	73	482	1	AAGTCATAGTTGAAGCTGCCAGCATGATCTCAACCTCTTTCAGCTTTCTGAGGGAAGCTCAGATCATGTGGTAGTTTCACCTGTTGTTT	.....((((.(((((((((((.((((((((...(.((((((((....)))))))).)...))))))))))))))))))).)))).....	-37.8	Five	12	miR167	miR167	Known
miR167k	Fvb4-2	-	24790538	24790626	TGAAGCTGCCAGCATGATCTCA	AGATCATGTGGTAGTTTCACC	0.94	8563	27	73	490	1	AAGTCATAGTTGAAGCTGCCAGCATGATCTCAACCTCTCTCAGCTTTCTGAGGGAAGCTCAGATCATGTGGTAGTTTCACCTGTTGTTT	.....((((.(((((((((((.((((((((...(.((((((((....)))))))).)...))))))))))))))))))).)))).....	-40.3	Five	12	miR167	miR167	Known
miR167l	Fvb4-3	-	30989899	30989987	TGAAGCTGCCAGCATGATCTCA	AGATCATGTGGTAGTTTCACC	0.94	8563	27	73	482	1	AAGTCATAGTTGAAGCTGCCAGCATGATCTCAACCTCACTCAGATTTCTGAGGGAAGCTCAGATCATGTGGTAGTTTCACCTGTTGTTT	.....((((.(((((((((((.((((((((...(.((.(((((....))))).)).)...))))))))))))))))))).)))).....	-37.2	Five	12	miR167	miR167	Known
miR167m	Fvb6-1	+	34361917	34362005	TGAAGCTGCCAGCATGATCTA	GATCATGTGGTAGCTTCACC	0.98	1706	30	66	13	1	CTCCAATAGTTGAAGCTGCCAGCATGATCTAAACTCTTCTTTATACAAGAAAGACTGGATCATGTGGTAGCTTCACCTGTTTGATGGAA	.((((((((.(((((((((((.(((((((((..((.(((((.....)))))))..)))))))))))))))))))).))))....)))).	-39.5	Five	3	miR167	miR167	Known
miR167n	Fvb6-2	+	25797420	25797526	TGAAGCTGCCAGCATGATCTA	GATATATTGAGTAGCTAATTAAC	0.98	1706	3	0	27	1	GGAGAAGAGAGAAATAGATATATTGAGTAGCTAATTAACTCAGGTGTGTGTGTTGTTATGGTGCACCTCCAATAGTTGAAGCTGCCAGCATGATCTAAACTCTTCTT	.((((((((.....(((((((.(((.((((((..((((((.((((((.((((....))))..)))))).....))))))))))))))).)).)))))..))))))))	-30.5	Three	3	miR167	NA	Probable
miR167o	Fvb6-3	+	40219390	40219477	TGAAGCTGCCAGCATGATCTA	GATCATGTGGTAGCTTCACC	0.99	1686	2	64	8	1	CCTCCAATAGTTGAAGCTGCCAGCATGATCTACACTCTTCTTTATACAAGAAAGACTAGATCATGTGGTAGCTTCACCTGTTTGATGG	((((.(((((.(((((((((((.(((((((((..((.(((((.....)))))))..)))))))))))))))))))).))))).)).))	-39.9	Five	6	miR167	miR167	Known
miR167p	Fvb6-3	+	40689885	40689972	TGAAGCTGCCAGCATGATCTA	GATCATGTGGTAGCTTCACC	0.99	1686	2	64	8	1	CCTCCAATAGTTGAAGCTGCCAGCATGATCTACACTCTTCTTTATACAAGAAAGACTAGATCATGTGGTAGCTTCACCTGTTTGATGG	((((.(((((.(((((((((((.(((((((((..((.(((((.....)))))))..)))))))))))))))))))).))))).)).))	-39.9	Five	6	miR167	miR167	Known
miR164a	Fvb2-1	-	16701563	16701661	TGGAGAAGCAGGGCACGTGCA	CACGTGCTCCCCTTCTCCAAC	0.99	4082	0	123	23	1	GGGTTCCTCGTTGGAGAAGCAGGGCACGTGCAAAACCCTTCGGCTAATACTTAGCTGAAAAGCTCTTGCACGTGCTCCCCTTCTCCAACATGGGTTCCT	(((.(((..((((((((((..((((((((((((.....(((((((((...)))))))))......))))))))))))..))))))))))..))).))).	-54.6	Five	12	miR164	miR164	Known
miR164b	Fvb2-2	+	4555155	4555254	TGGAGAAGCAGGGCACGTGCA	CACGTGCTCCCCTTCTCCAAC	0.99	4082	0	123	23	1	GGGTTCCTCGTTGGAGAAGCAGGGCACGTGCAAAACCCTTCGGCTAATACTTCAGCTGAAAAGCTCTTGCACGTGCTCCCCTTCTCCAACATGGGTTCCT	(((.(((..((((((((((..((((((((((((.....(((((((........)))))))......))))))))))))..))))))))))..))).))).	-53.1	Five	12	miR164	miR164	Known
miR164c	Fvb2-2	+	8577215	8577280	TGGAGAAGCAGGGCACGTGG	ACGTGCTCTCCTTCTCCAAC	0.97	333	0	0	11	0.99	GACTCCTCGTTGGAGAAGCAGGGCACGTGGCTCTTGCACGTGCTCTCCTTCTCCAACATGGGTTCC	((.(((..((((((((((.((((((((((.......)))))))))).))))))))))..))).)).	-38.8	Five	9	miR164	miR164	Probable
miR164d	Fvb2-3	-	1270416	1270514	TGGAGAAGCAGGGCACGTGCA	CACGTGCTCCCCTTCTCCAAC	0.99	4082	0	123	23	1	GGGTTCCTCGTTGGAGAAGCAGGGCACGTGCAAAACCCTTCGGCTGATACTTAGCTGAAAAGCTCTTGCACGTGCTCCCCTTCTCCAACATGGGTTCCT	(((.(((..((((((((((..((((((((((((.....(((((((((...)))))))))......))))))))))))..))))))))))..))).))).	-54.7	Five	12	miR164	miR164	Known
miR164e	Fvb2-4	-	14575455	14575537	TGGAGAAGCAGGGCACGTGCA	CACATGCTCTCATTCTCCAAC	0.99	4082	0	0	23	1	GACTCCTCGTTGGAGAAGCAGGGCACGTGCAAAAACTTAGTCGAAAGCTCTTGCACATGCTCTCATTCTCCAACATGGGTTCC	((.(((..(((((((((..((((((.((((((...(((......)))...)))))).))))))..)))))))))..))).)).	-35.6	Five	12	miR164	miR164	Probable
miR164f	Fvb2-4	-	18956719	18956817	TGGAGAAGCAGGGCACGTGCA	CACGTGCTCCCCTTCTCCAAC	0.99	4082	0	123	23	1	GGGTTCCTCGTTGGAGAAGCAGGGCACGTGCAAAACCCTTCGGCTAATACTTAGCTGAAAAGCTCTTGCACGTGCTCCCCTTCTCCAACATGGGTTCCT	(((.(((..((((((((((..((((((((((((.....(((((((((...)))))))))......))))))))))))..))))))))))..))).))).	-54.6	Five	12	miR164	miR164	Known
miR164g	Fvb3-3	-	5199381	5199511	TGGAGAAGCAGGGCACTTGCT	CCGGCGTTCTGTTCCAGA	1	47	0	0	0	1	TCGCCGCCGCAGCCGGCGTTCTGTTCCAGAATGTTGCCGTAAGAAGTAGTGTTGAAAATTGGGTTGGTAGTCACTTGGTTTTGAGAGAAAAGGGTGTCAATGGAGAAGCAGGGCACTTGCTGATGATGACG	.((.((.((((((.((.(((((((((((...((..(((.(...........((.((((((((((........)))))))))).)).....).)))..)).))))...))))))).)).)))).)).)).))	-28.9	Three	2	miR164	NA	Probable
miR164h	Fvb3-3	+	5205883	5206013	TGGAGAAGCAGGGCACTTGCT	CCGGCGTTCTGTTCCAGA	1	47	0	0	0	1	TCGCCGCCGCAGCCGGCGTTCTGTTCCAGAATGTTGCCGTAAGAAGTAGTGTTGAAAATTGGGTTGGTAGTCACTTGGTTTTGAGAGAAAAGGGTGTCAATGGAGAAGCAGGGCACTTGCTGATGATGACG	.((.((.((((((.((.(((((((((((...((..(((.(...........((.((((((((((........)))))))))).)).....).)))..)).))))...))))))).)).)))).)).)).))	-28.9	Three	2	miR164	NA	Probable
miR164i	Fvb6-1	-	11559985	11560108	TGGAGAAGCAGGGCACATGCT	CATGTGCTCTAGCTCTCCACC	0.98	63	0	0	1	1	TGAACCATGCTGGAGAAGCAGGGCACATGCTAGATATATCAGCATCATGAATATCGATCTGAGAATTTCGCATGTGCTCTAGCTCTCCACCTTGGACTCTCTCCCTTTGATGCACAAGGTTCAA	((((((.(((((((((.(((((((((((((.((((...((((.(((.........)))))))..)))).))))))))))).))))))))....(((.....))).......)))...)))))).	-46.6	Five	2	miR164	miR164	Probable
miR164j	Fvb6-1	-	30206873	30207043	CATGTGCCCCCCTTCCCCATC	TGGAGAAGCAGGGCACGTGCA	0.99	6654	21	1172	54	1	GTTGAGCAAGATGGAGAAGCAGGGCACGTGCATTTCTAACTCATGCGCATTCTTTGATTCCTGGAATTAAAAGTTTCCCCACTTTGAGTTTGTTGATATGGGAATTCATAGATGCTTGATCCTGCAGTGAGTTAGTTATTCATGTGCCCCCCTTCCCCATCATGACCACCA	(.((..((.(((((.((((..(((((((((.((..(((((((((((((((.((.(((((((((..(((((....(((........)))....))))).)))))).))).))))))........))).))))))))..)).)))))))))..)))).))))).))..)).).	-60.4	Three	12	miR164	miR164	Known
miR164k	Fvb6-2	-	1884904	1885027	TGGAGAAGCAGGGCACATGCT	CATGTGCTCTAGCTCTCCACC	0.98	63	0	0	1	1	TGAACCATGCTGGAGAAGCAGGGCACATGCTAGATATATCAGCATCATGAATATCGATCTGAGAATTTCGCATGTGCTCTAGCTCTCCACCTTGGACTCTCTCCCTTTGATGCACAAGGTTCAA	((((((.(((((((((.(((((((((((((.((((...((((.(((.........)))))))..)))).))))))))))).))))))))....(((.....))).......)))...)))))).	-46.6	Five	2	miR164	miR164	Probable
miR164l	Fvb6-2	+	21580516	21580678	CATGTGCCCCCCTTCCCCATC	TGGAGAAGCAGGGCACGTGCA	0.99	6654	21	1172	54	1	GTTGAGCAAGATGGAGAAGCAGGGCACGTGCATTTCTAATTCATGCGCATTCTTTGATTCCTGGAATTACCCACTTTGAGTTTGTTGATATGGGAATTAACAGATGCATGATCCTGTAGTGAGTTAGTTATTCATGTGCCCCCCTTCCCCATCATGACCACTA	..((..((.(((((.((((..(((((((((.((..((((((((((((((((..((((((((((.....((..(((...)))..)).....))))))))))..)))))........))).))))))))..)).)))))))))..)))).))))).))..))...	-56.3	Three	12	miR164	miR164	Known
miR164m	Fvb6-3	-	10825369	10825467	TGGAGAAGCAGGGCACATGCT	CATGTGCTCTAGCTCTCCACC	0.98	63	0	0	1	1	TGAACCATGCTGGAGAAGCAGGGCACATGCTAGATATATCAGCATCATGAATATCGATCTGAGAATTTCGCATGTGCTCTAGCTCTCCACCTTGGACTC	....(((.(.((((((.(((((((((((((.((((...((((.(((.........)))))))..)))).))))))))))).)))))))).).)))....	-41.6	Five	2	miR164	miR164	Probable
miR164n	Fvb6-3	-	35728489	35728659	CATGTGCCCCCCTTCCCCATC	TGGAGAAGCAGGGCACGTGCA	0.99	6654	21	1172	54	1	GTTGAGCAAGATGGAGAAGCAGGGCACGTGCATTTCTAACTCATGCGCATTCTTTGATTCCTGGAATTAAAAGTTTCCCCACTTTGAGTTTGTTGATATGGGAATTCATAGATGCTTGATCCTGCAGTGAGTTAGTTATTCATGTGCCCCCCTTCCCCATCATGACCACCA	(.((..((.(((((.((((..(((((((((.((..(((((((((((((((.((.(((((((((..(((((....(((........)))....))))).)))))).))).))))))........))).))))))))..)).)))))))))..)))).))))).))..)).).	-60.4	Three	12	miR164	miR164	Known
miR164o	Fvb6-3	+	43179958	43180128	CATGTGCCCCCCTTCCCCATC	TGGAGAAGCAGGGCACGTGCA	0.99	6654	21	1172	54	1	GTTGAGCAAGATGGAGAAGCAGGGCACGTGCATTTCTAACTCATGCGCATTCTTTGATTCCTGGAATTAAAAGTTTCCCAACTTTGAGTTTGTTGATATGGGAATTCATAGATGCTTGATCCTGCAGTGAGTTAGTTATTCATGTGCCCCCCTTCCCCATCATGACCACCA	(.((..((.(((((.((((..(((((((((.((..(((((((((((((((.((.((((((((((((........))))((((.........))))....))))).))).))))))........))).))))))))..)).)))))))))..)))).))))).))..)).).	-62.2	Three	12	miR164	miR164	Known
miR164p	Fvb6-4	+	7326094	7326264	CATGTGCCCCCCTTCCCCATC	TGGAGAAGCAGGGCACGTGCA	0.99	6654	21	1172	54	1	GTTGAGCAAGATGGAGAAGCAGGGCACGTGCATTTCTAACTCATGCGCATTCTTTGATTCCTGGAATTAAAAGTTTCCCCACTTTGAGTTTGTTGATATGGGAATTCATAGATGCTTGATCCTGCAGTGAGTTAGTTATTCATGTGCCCCCCTTCCCCATCATGACCACCA	(.((..((.(((((.((((..(((((((((.((..(((((((((((((((.((.(((((((((..(((((....(((........)))....))))).)))))).))).))))))........))).))))))))..)).)))))))))..)))).))))).))..)).).	-60.4	Three	12	miR164	miR164	Known
miR164q	Fvb6-4	+	26362954	26363052	TGGAGAAGCAGGGCACATGCT	CATGTACTCTAGCTCTCCACC	0.98	63	0	0	1	1	TGAACCATGCTGGAGAAGCAGGGCACATGCTAGATATATCAGCATCATGAATATCGATCTGAGAATTTCGCATGTACTCTAGCTCTCCACCTTGGACTC	....(((.(.((((((.((((((.((((((.((((...((((.(((.........)))))))..)))).)))))).)))).)))))))).).)))....	-34.9	Five	2	miR164	miR164	Probable
miR11284	Fvb2-1	-	23725387	23725483	TTCGTGATCTGCGAAAGGCTC	ACCTGTCGTAGATCATGAAGA	0.97	3642	70	91	44	1	CTCTCCTGTCTTCGTGATCTGCGAAAGGCTCCTCACAGTCATTGCCCATCTGATTGTGAGACTCAGGCACCTGTCGTAGATCATGAAGATGGGGTAT	...(((((((((((((((((((((.(((..(((((((((((.........)))))))))......))..))).)))))))))))))))))))))...	-47.4	Five	12	miR11284	NA	Known
miR394a	Fvb2-1	-	24613759	24613867	TTGGCATTCTGTCCACCTCC	AGGTGGGCATACTGCCAACT	0.82	61	0	0	13	1	ACAGAGTTTATTGGCATTCTGTCCACCTCCTGTCGATCTCGATGGAGATTTCTGTGTTTATATGGAGATATATGTGTGGAGGTGGGCATACTGCCAACTGAGCTCTGTT	((((((((((((((((...(((((((((((...(((((((.(((.((((......)))).))).)))))...))...)))))))))))...)))))).)))))))))).	-51.2	Five	1	miR394	miR394	Probable
miR394b	Fvb2-3	+	4261318	4261417	TTGGCATTCTGTCCACCTCC	AGGTGGGCATACTGCCAACT	0.87	71	0	0	11	1	ACAGAGTTTATTGGCATTCTGTCCACCTCCTATCGATCTCGATCGAGATTTCTGTGTTTATATGGAGATATATGGGTGGAGGTGGGCATACTGCCAACTG	..........((((((...(((((((((((..((((((((.((..((((......))))..)).)))))...)))..)))))))))))...))))))...	-38.5	Five	7	miR394	miR394	Probable
miR394c	Fvb2-4	+	25549141	25549238	TTGGCATTCTGTCCACCTCC	AGGTGGGCATACTGCCAACT	0.84	71	3	0	11	1	ACAGAGTTTATTGGCATTCTGTCCACCTCCTATCGATCTCGATCAAGATTTCTGTGTTTATATGGAGATATATGTGGAGGTGGGCATACTGCCAACTG	..........((((((...((((((((((((((..(((((.((..((((......))))..)).)))))..))).)))))))))))...))))))...	-38.4	Five	7	miR394	miR394	Probable
miR391a	Fvb2-4	+	14408658	14408749	TACGCAGGAGAGATGGCGCCGT	TGCATCATGTCTCTTGCATAGG	1	11	0	0	0	1	AGAGGTTCGCTACGCAGGAGAGATGGCGCCGTCGCCCATGACCCTATTGTGGCTGGGGCGCCTGCATCATGTCTCTTGCATAGGAAACCTTG	.((((((..(((.((((((((.((((.((.(.(((((..(.(((....).)))..))))).).)).)))).)))))))).)))..)))))).	-46.2	Five	1	miR391	miR391	Probable
miR391b	Fvb3-1	+	31114672	31114763	TACGCAGGAGAGATGGCGCCGT	TGCATCATGTCTCTTGCATAGG	1	11	0	0	0	1	AGAGGTTCGCTACGCAGGAGAGATGGCGCCGTCGCCCATGGCCCTATTGTGGCTGGGGCGCCTGCATCATGTCTCTTGCATAGGAAACCTTG	.((((((..(((.((((((((.((((.((.(.(((((..(((((....).)))).))))).).)).)))).)))))))).)))..)))))).	-49.7	Five	1	miR391	miR391	Probable
miR391c	Fvb3-4	+	8349650	8349741	TACGCAGGAGAGATGGCGCCGT	TGCATCATGTCTCTTGCATAGG	1	11	0	0	0	1	AGAGGTTCGCTACGCAGGAGAGATGGCGCCGTCGCCCACGACCCTATTGTGGCTGGGGCGCCTGCATCATGTCTCTTGCATAGGAAACCTTG	.((((((..(((.((((((((.((((.((.(.(((((.((.(((....).)).))))))).).)).)))).)))))))).)))..)))))).	-45.8	Five	1	miR391	miR391	Probable
miR391d	Fvb4-2	+	13016910	13017001	TACGCAGGAGAGATGGCGCCGT	TGCATCATGTCTCTTGCATAGG	1	11	0	0	0	1	AGAGGTTCGCTACGCAGGAGAGATGGCGCCGTCGCCCATGACCCTATTGTGGCTGGGGCGCCTGCATCATGTCTCTTGCATAGGAAACCTTG	.((((((..(((.((((((((.((((.((.(.(((((..(.(((....).)))..))))).).)).)))).)))))))).)))..)))))).	-46.2	Five	1	miR391	miR391	Probable
miR390a	Fvb3-1	-	3777127	3777223	AAGCTCAGGAGGGATAGCGCC	CGCTATCTATCCTGGGTTTCA	0.98	1480	32	2	5	1	AGAATCTGTAAAGCTCAGGAGGGATAGCGCCATGAAGAAAAAAGGGTCTAAATTTGTTATTCATTGGCGCTATCTATCCTGGGTTTCATGGCTTCTT	((((.((((.((((((((((.(((((((((((((((....(((.........)))....)))).))))))))))).)))))))))).)))).)))).	-41.9	Five	12	miR390	miR390	Known
miR390b	Fvb3-2	-	27882780	27882876	AAGCTCAGGAGGGATAGCGCC	CGCTATCTATCCTGGGTTTCA	0.98	1480	32	2	5	1	AGAATCTGTAAAGCTCAGGAGGGATAGCGCCATGAAGAACAAAGGGTCTAAATTTGTTATTCATTGGCGCTATCTATCCTGGGTTTCATGGCTTCTT	((((.((((.((((((((((.(((((((((((((((.((((((.........)))))).)))).))))))))))).)))))))))).)))).)))).	-46.9	Five	12	miR390	miR390	Known
miR390c	Fvb3-3	+	25909455	25909551	AAGCTCAGGAGGGATAGCGCC	CGCTATCTATCCTGGGTTTCA	0.98	1480	32	2	5	1	AGAATCTGTAAAGCTCAGGAGGGATAGCGCCATGAAGAACAAAAAGTCTAAATTTGTTATTCATTGGCGCTATCTATCCTGGGTTTCATGGCTTCTT	((((.((((.((((((((((.(((((((((((((((.((((((.........)))))).)))).))))))))))).)))))))))).)))).)))).	-46	Five	12	miR390	miR390	Known
miR390d	Fvb3-4	-	4220582	4220678	AAGCTCAGGAGGGATAGCGCC	CGCTATCTATCCTGGGTTTCA	0.98	1480	32	2	5	1	AGAATCTGTAAAGCTCAGGAGGGATAGCGCCATGAAGAACAAAAAGTCTAAATTTGTTATTCATTGGCGCTATCTATCCTGGGTTTCATGGCTTCTT	((((.((((.((((((((((.(((((((((((((((.((((((.........)))))).)))).))))))))))).)))))))))).)))).)))).	-46	Five	12	miR390	miR390	Known
miR390e	Fvb6-1	+	29934727	29934829	AAGCTCAGGAGGGATAGCGCC	CGCTATCCATCCTGGGTTTCC	0.98	1480	32	17	1	1	AAGAATCTGTAAAGCTCAGGAGGGATAGCGCCATTTATGCCTTGCTTGGATTACTTGCTTAGTCATATATAGCGCTATCCATCCTGGGTTTCCTGGGTTCTTC	(((((((((..((((((((((.(((((((((.((.((((.((.((..(.....)..))..)).)))).)).))))))))).))))))))))..))))))))).	-46.6	Five	12	miR390	miR390	Known
miR390f	Fvb6-2	-	21344049	21344151	AAGCTCAGGAGGGATAGCGCC	CGCTATCCATCCTGGGTTTCC	0.98	1480	32	17	1	1	AAGAATCTGTAAAGCTCAGGAGGGATAGCGCCATTTATGCCTTGCTTGGATCACTTGCTTAGTCATATATAGCGCTATCCATCCTGGGTTTCCTGGGTTCTTC	(((((((((..((((((((((.(((((((((.((.((((.((.((..(.....)..))..)).)))).)).))))))))).))))))))))..))))))))).	-46.6	Five	12	miR390	miR390	Known
miR390g	Fvb6-3	+	35365545	35365647	AAGCTCAGGAGGGATAGCGCC	CGCTATCCATCCTGGGTTTCC	0.98	1480	32	17	1	1	AAGAATCTGTAAAGCTCAGGAGGGATAGCGCCATTTATGCCTTGCTTGGATTACTTGCTTAGTCATATATAGCGCTATCCATCCTGGGTTTCCTGGGTTCTTC	(((((((((..((((((((((.(((((((((.((.((((.((.((..(.....)..))..)).)))).)).))))))))).))))))))))..))))))))).	-46.6	Five	12	miR390	miR390	Known
miR390h	Fvb6-3	-	43513688	43513790	AAGCTCAGGAGGGATAGCGCC	CGCTATCCATCCTGGGTTTCC	0.98	1480	32	17	1	1	AAGAATCTGTAAAGCTCAGGAGGGATAGCGCCATTTATGCCTTGCTTGGATTACTTGCTTAGTCATATATAGCGCTATCCATCCTGGGTTTCCTGGGTTCTTC	(((((((((..((((((((((.(((((((((.((.((((.((.((..(.....)..))..)).)))).)).))))))))).))))))))))..))))))))).	-46.6	Five	12	miR390	miR390	Known
miR390i	Fvb6-4	-	7642886	7642988	AAGCTCAGGAGGGATAGCGCC	CGCTATCCATCCTGGGTTTCC	0.98	1480	32	17	1	1	AAGAATCTGTAAAGCTCAGGAGGGATAGCGCCATTTATGCCTTCGTTGGATTACTTGCTTAGTCATATATAGCGCTATCCATCCTGGGTTTCCTGGGTTCTTC	(((((((((..((((((((((.(((((((((.((.((((.((..((.((....)).))..)).)))).)).))))))))).))))))))))..))))))))).	-45.2	Five	12	miR390	miR390	Known
miR2109a	Fvb3-1	-	9789868	9789955	TGCGTGTGTCTTCGCCTCTGAA	CAGGGTGAATACACTCTCAGA	0.99	257	0	2	3	1	GTGAAGCCTCTGCGTGTGTCTTCGCCTCTGAACTTGGAGAAGCTGTTCTTCCTTACTTCAGGGTGAATACACTCTCAGAAACTACACG	(((.((..((((.(.((((.((((((.(((((...((((((....))).)))....))))))))))).)))).).))))..)).))).	-34	Five	12	miR2109	NA	Known
miR2109b	Fvb3-1	-	9791355	9791455	TGCGAGTGTCTTCACCTCTGAA	CAGGGCGAATACACTCTCAGA	0.9	447	10	286	67	1	CGTGAAGGCTCTGCGAGTGTCTTCACCTCTGAAGCCTCTTTCTGAAGAAGGTCCTCTTCTTGTTTGGCTTCAGGGCGAATACACTCTCAGACACTACACGC	((((.((..((((.((((((.(((.((.((((((((.......(((((......)))))......)))))))))).))).)))))).))))..)).)))).	-46.7	Five	12	miR2109	NA	Known
miR2109c	Fvb3-2	-	21842537	21842626	TGCGTGTGTCCTCGCCTCTGAA	CAGGGCGAATACACTCTCAGA	0.95	2345	1	232	129	1	CGTGAAGCCTCTGCGTGTGTCCTCGCCTCTGAACTTGGAGAAGCTGTTCTTCCTTACTTCAGGGCGAATACACTCTCAGAAACTACACGG	((((.((..((((.(.((((..(((((.(((((...((((((....))).)))....))))))))))..)))).).))))..)).)))).	-36.6	Five	12	miR2109	NA	Known
miR2109d	Fvb3-2	-	21844021	21844121	TGCGAGTGTCTTCACCTCTGAA	CAGGGCGAATACACTCTCAGA	0.9	447	10	286	67	1	CGTGAAGGCTCTGCGAGTGTCTTCACCTCTGAAGCCTCTTTCTGAAGAAGCTCCTCTTCTTGTTTGGCTTCAGGGCGAATACACTCTCAGACACTACACGC	((((.((..((((.((((((.(((.((.((((((((.......(((((......)))))......)))))))))).))).)))))).))))..)).)))).	-46.7	Five	12	miR2109	NA	Known
miR2109e	Fvb3-3	+	19337056	19337156	TGCGAGTGTCTTCACCTCTGAA	CAGGGCGAATATACTCTCAGA	0.98	447	0	36	11	1	CGTGAAGGCTCTGCGAGTGTCTTCACCTCTGAAGCTTCTTTCTGAAGAAGCTCCTCTTCTTGTTTGGCTTCAGGGCGAATATACTCTCAGACACTACACGC	((((.((..((((.((((((.(((.((.((((((((.......(((((......)))))......)))))))))).))).)))))).))))..)).)))).	-42.9	Five	12	miR2109	NA	Known
miR2109f	Fvb3-3	+	19338540	19338625	TGCGTGTGTCTTCGCCTCTGAA	CAGGGAGAATACACTCAGA	0.99	257	0	0	3	1	GTGAAGCCTCTGCGTGTGTCTTCGCCTCTGAACTTGGAGAAGCTGTTCTTCCTTACTTCAGGGAGAATACACTCAGAAACTACACG	(((.((..((((.((((((..((.((.(((((...((((((....))).)))....))))))).)))))))).))))..)).))).	-29.7	Five	12	miR2109	NA	Probable
miR2109g	Fvb3-4	-	10060537	10060618	TGCGTGTGTCTTCGCCTCTGAA	CAAGGCGAATACACTCCGA	0.99	257	0	0	3	1	GTGAAGCCTCTGCGTGTGTCTTCGCCTCTGAACTTGGAGAAGATGTTCTTCCTTCAAGGCGAATACACTCCGAAACTACATG	(((.((..((.(.((((((..((((((.((((...((((((....)))))).)))))))))))))))).).))..)).))).	-26.7	Five	12	miR2109	NA	Probable
miR2109h	Fvb3-4	-	10062061	10062161	TGCGAGTGTCTTCACCTCTGAA	CAGGGCGAATACACTCTCAGA	0.9	447	10	286	67	1	CGTGAAGGCTCTGCGAGTGTCTTCACCTCTGAAGCCTCTTTCTGAAGAAGCTCCTCTTCTTGTTTGGCTTCAGGGCGAATACACTCTCAGACACTACACGC	((((.((..((((.((((((.(((.((.((((((((.......(((((......)))))......)))))))))).))).)))))).))))..)).)))).	-46.7	Five	12	miR2109	NA	Known
miR11288a	Fvb3-1	-	23040888	23040980	TGAAGTGGGATTTGGCGAATT	TTCGTCAGATTTCAATTCAAA	0.97	2366	11	0	50	1	TTCTATCAGCGATTCGTCAGATTTCAATTCAAACTGAGTAGTCGGATGGTCAACTGTAAGTTTGAAGTGGGATTTGGCGAATTGAGGGTCGAG	.((.(((..(((((((((((((((((.((((((((...((((.((....)).))))..)))))))).)))))))))))))))))..))).)).	-36.3	Three	3	miR11288	miR11288	Probable
miR11288b	Fvb3-1	-	23043074	23043178	TGAATTGGGATTTGGCGAATT	TTCGTCACATTCCTGTTCAAA	0.92	6059	14	3	531	1	TCCGATCAGCAATTCGTCACATTCCTGTTCAAACTGAGCAGCAGTCGGATATGGTCTACGTACTGAAGATAGTCTGAATTGGGATTTGGCGAATTGAGGGTCGCG	..(((((..((((((((((.(((((.(((((.((((.....((((((...........)).))))....)))).))))).))))).))))))))))..)))))..	-39.8	Three	10	miR11288	NA	Known
miR11288c	Fvb3-2	+	8636192	8636283	TGGGATTTGGCGAATTGTGGT	CACAATTGGCCACCTCCCAAT	0.95	784	38	6	6	1	CACAATTGGCCACCTCCCAATTGAAACTTAGGGTTTTAGATGCTCAAATCTTAGTTTGAAATGGGATTTGGCGAATTGTGGTCGAGATCACC	(((((((.((((..(((((.((.(((((.(((((((.((...)).)))))))))))).)).)))))..)))).)))))))............	-35	Three	11	miR11288	NA	Known
miR11288d	Fvb3-2	+	8636607	8636709	TGGGATTGGGCGAATTTTGGT	CAAAATTGGCCACCTCCCAAT	0.92	323	4	32	25	1	GTCTTCCGCATCAAAATTGGCCACCTCCCAATTAAAACTTAGAGTTTGAGATGCTCAAATCCTAGTTTGAACTGGGATTGGGCGAATTTTGGTCGAGATTGAT	(((.((((.(((((((((.(((...(((((....(((((.((.(((((((...))))))).)))))))....)))))...))).))))))))))).))..)))	-37.2	Three	1	miR11288	NA	Known
miR11288e	Fvb3-2	+	8639856	8639960	TGAATTGGGATTTGGCGAATT	TTCGTCACATTCCAGTTCAAA	0.92	6059	22	2	532	1	TTCGATCAGCAATTCGTCACATTCCAGTTCAAACTGAGCAGCAGTCGGATATGGCCGACGTACTGAAGAGAGTCTGAATTGGGATTTGGCGAATTGAGGGTCGCG	..(((((..((((((((((.(((((((((((.(((...(((..(((((......)))))...))).....))).))))))))))).))))))))))..)))))..	-48.5	Three	12	miR11288	NA	Known
miR11288f	Fvb3-2	+	8644581	8644673	TGAAGTGGGATTTGGCGAATT	CGTCAGGTTCCAATTCAAACT	0.91	2366	94	0	129	1	TATCAGCGATTCGTCAGGTTCCAATTCAAACTGAGTAGTCGGATGGTCGACTGTAAAGAGTTTGAAGTGGGATTTGGCGAATTGAGGGTCAAG	.(((..(((((((((((((((((.((((((((...(((((((....))))))).....)))))))).)))))))))))))))))..)))....	-41.9	Three	2	miR11288	NA	Probable
miR11288g	Fvb3-3	-	5225637	5225740	TGGGATTGGGCGAATTTTGGT	CAAAATTGGCCACCTCCTAGT	0.96	437	4	0	14	1	TGTCCTCCGCATCAAAATTGGCCACCTCCTAGTTAAAACTTGGGATTTGAGATGCTCAAATCCTAGTTTGAACTGGGATTGGGCGAATTTTGGTCGAGATTGAT	.(((.((((.(((((((((.(((...((((((((.(((((.((((((((((...))))))))))))))).))))))))...))).))))))))))).))..)))	-46.6	Three	12	miR11288	NA	Probable
miR11288h	Fvb3-3	+	7472271	7472374	TGGGATTGGGCGAATTTTGGT	CAAAATTGGCCACCTCCTAGT	0.96	437	4	0	14	1	TGTCCTCCGCATCAAAATTGGCCACCTCCTAGTTAAAACTTGGGATTTGAGATGCTCAAATCCTAGTTTGAACTGGGATTGGGCGAATTTTGGTCGAGATTGAT	.(((.((((.(((((((((.(((...((((((((.(((((.((((((((((...))))))))))))))).))))))))...))).))))))))))).))..)))	-46.6	Three	12	miR11288	NA	Probable
miR11288i	Fvb3-3	+	7475791	7475895	TGAATTGGGATTTGGCGAATT	TTCGTCACATTCCAGTTCAAA	0.99	6059	22	2	66	1	TTCGATAAGCAATTCGTCACATTCCAGTTCAAACTGAGCAGCAGTCGGATATGGTCGACGTACTGAAGAGAGTCTGAATTGGGATTTGGCGAATTGAGGGTCACG	...(((...((((((((((.(((((((((((.(((...(((..(((((......)))))...))).....))).))))))))))).))))))))))...)))...	-41	Three	12	miR11288	NA	Known
miR11288j	Fvb3-3	+	7477996	7478090	TGAAGTGGGATTTGGCGAATT	TTCGTCAGATTTCAATTCAAA	0.97	5626	17	1	165	1	TTCTATCAGCGATTCGTCAGATTTCAATTCAAACTGAGTAGTCGGATGGTCGACTGTAAGAGTTTGAAGTGGGATTTGGCGAATTGAGGGTCGAG	.((.(((..(((((((((((((((((.((((((((...(((((((....)))))))....)))))))).)))))))))))))))))..))).)).	-42.1	Three	4	miR11288	miR11288	Known
miR11288k	Fvb3-4	-	21622003	21622098	TGAAGTGGGATTTGGCGAATT	TTCGTCAGATTCCAATTCAAA	0.94	6253	8	2	382	1	TTCTATCAGCGATTCGTCAGATTCCAATTCAAACTGAGTAGTCGGATGGTCAACTGTAAAGAGTTTGAAGTGGGATTTGGCGAATTGAGGGTCAAG	....(((..(((((((((((((((((.((((((((...((((.((....)).)))).....)))))))).)))))))))))))))))..)))....	-36.4	Three	12	miR11288	miR11288	Known
miR11288l	Fvb3-4	-	21626265	21626357	TGAATTGGGATTTGGCGAATT	TTCGTCACATTCCAGTTCAAA	0.92	6059	22	0	531	1	TTCGTCACATTCCAGTTCAAACTGAGCAGCAGTCGGATATGGCCGACGTACTGAAGAGAGTCTGAATTGGGATTTGGCGAATTGAGGGTCGCG	(((((((.(((((((((((.(((...(((..(((((......)))))...))).....))).))))))))))).)))))))............	-35.6	Three	11	miR11288	NA	Probable
miR11288m	Fvb3-4	-	21629512	21629614	TGGGATTGGGCGAATTTTGGT	CAAAATTGGCCACCTCCCAAT	0.94	416	13	3	12	1	GTCTTCCGCATCAAAATTGGCCACCTCCCAATTAAAACTTAGAGTTTGAGATGCTCAAATCCTAGTTTGAACTGGGATTGGGCGAATTTTGGTCGAGATTGAT	(((.((((.(((((((((.(((...(((((....(((((.((.(((((((...))))))).)))))))....)))))...))).))))))))))).))..)))	-37.2	Three	6	miR11288	NA	Known
miR11288n	Fvb6-3	+	32543175	32543309	GGAATTGGGATTTTGCGAATT	CGACGGCATCCCAGGTCCAG	0.91	10	0	0	1	1	AAGGATCTCCAAACGACGGCATCCCAGGTCCAGGGATCCGAATCGAGGGCCTTTTACGGAGTAGATAAGTGTGTGATCCAGGGTTTTGCGGTCACGAGCTGTTTGGAATTGGGATTTTGCGAATTTGGGGTCGGA	...((((.(((((((.(((.(((((((.(((((((.(((.......))))))(((((...)))))..(((.((((((((((....))).))))))).)))...)))).))))))).)))))..)))))))))...	-42.9	Three	1	miR11288	NA	Probable
miR7125a	Fvb3-1	-	24979393	24979482	CGAACTTATTGCAACTAGCTT	CCAGTTGCAATAGGTTCAAT	1	11	0	0	0	1	CTCAAATTCAAGCCAGTTGCAATAGGTTCAATCCTTAGGGCGACTGCCTTCATAAGCATCGAACTTATTGCAACTAGCTTTGATTTTTGA	.(((((.((((((.(((((((((((((((.((.((((((((....))))...)))).)).))))))))))))))).)).))))..)))))	-36.6	Three	1	miR7125	NA	Probable
miR7125b	Fvb3-3	+	5614971	5615076	CGAACTTATTGCAACTAGCTT	GCCAGTTGCAATAGGTTCAAT	1	11	0	0	0	1	TGAGAAATCACAGGTTCTCAAATTCAAGCCAGTTGCAATAGGTTCAATCCTTAGGGCTACTGCCTTCATAAGCATCGAACTTATTGCAACTAGCTTTGATTTTTGA	((((((........))))))((((.((((.(((((((((((((((.((.((((((((....))))...)))).)).))))))))))))))).)))).)))).....	-40.2	Three	1	miR7125	NA	Probable
miR160a	Fvb3-1	-	25884113	25884217	TGCCTGGCTCCCTGTATGCC	GCGTACGAGGAGCCAAGCATA	0.97	867	8	53	23	1	TACTGGGTTTATGCCTGGCTCCCTGTATGCCACAAGCAGAAGCCAACCTCTTGTTGCTTGGTTTTTTGTGGGTGGCGTACGAGGAGCCAAGCATACATATATATA	.........(((((.(((((((.((((((((((..(((((((((((.(.......).)))).)))))))..)))))))))).))))))).)))))..........	-49.2	Five	11	miR160	miR160	Known
miR160b	Fvb3-2	+	6107545	6107649	TGCCTGGCTCCCTGTATGCC	GCGTACGAGGAGCCAAGCATA	0.97	867	8	53	23	1	TACTGGGTTTATGCCTGGCTCCCTGTATGCCACAAGCAGAAGCCAACCTCTTGTTGCTTGGTTTTTTGTGGGTGGCGTACGAGGAGCCAAGCATACATATATATA	.........(((((.(((((((.((((((((((..(((((((((((.(.......).)))).)))))))..)))))))))).))))))).)))))..........	-49.2	Five	12	miR160	miR160	Known
miR160c	Fvb3-3	+	4477476	4477580	TGCCTGGCTCCCTGTATGCC	GCGTACGAGGAGCCAAGCATA	0.97	867	8	53	23	1	TACTGGGTTTATGCCTGGCTCCCTGTATGCCACAAGCAGAAGCCAACCTCTTGTTGCTTGGTTTTTTGTGGGTGGCGTACGAGGAGCCAAGCATACATATATACA	.........(((((.(((((((.((((((((((..(((((((((((.(.......).)))).)))))))..)))))))))).))))))).)))))..........	-49.2	Five	12	miR160	miR160	Known
miR160d	Fvb7-1	-	21758134	21758235	TGCCTGGCTCCCTGTATGCC	CGTATGAGGAGCCATGCATA	0.97	890	17	35	12	1	CATAAGTATGTGCCTGGCTCCCTGTATGCCATTTGCAGAGAGCTCATCGAACACCGATGGCCTCCGTGGATGGCGTATGAGGAGCCATGCATATGTGTTATA	.((((.(((((((.(((((((.((((((((((((((.(((.((.(((((.....)))))))))).)))))))))))))).))))))).)))))))..)))).	-54.5	Five	12	miR160	miR160	Known
miR160e	Fvb7-1	-	23984772	23984873	TGCCTGGCTCCCTGTATGCC	CGTATGAGGAGCCATGCATA	0.97	890	17	35	12	1	CATAAGTATGTGCCTGGCTCCCTGTATGCCATTTGCAGAGAGCTCATCGAACACCGATGGCCTCCGTGGATGGCGTATGAGGAGCCATGCATATGTGTTATA	.((((.(((((((.(((((((.((((((((((((((.(((.((.(((((.....)))))))))).)))))))))))))).))))))).)))))))..)))).	-54.5	Five	12	miR160	miR160	Known
miR160f	Fvb7-2	-	21396958	21397059	TGCCTGGCTCCCTGTATGCC	CGTATGAGGAGCCATGCATA	0.97	890	17	35	12	1	CATAAGTATGTGCCTGGCTCCCTGTATGCCATTTGCAGAGAGCTCATCGAACACCGATGGCCTCCGTGGATGGCGTATGAGGAGCCATGCATATGTGTTATA	.((((.(((((((.(((((((.((((((((((((((.(((.((.(((((.....)))))))))).)))))))))))))).))))))).)))))))..)))).	-54.5	Five	12	miR160	miR160	Known
miR160g	Fvb7-3	+	8415704	8415805	TGCCTGGCTCCCTGTATGCC	CGTATGAGGAGCCATGCATA	0.97	890	17	35	12	1	CATAAGTATGTGCCTGGCTCCCTGTATGCCATTTGCAGAGAGCTCATCGAACACCGATGGCCTCCGTGGATGGCGTATGAGGAGCCATGCATATGTGTTATA	.((((.(((((((.(((((((.((((((((((((((.(((.((.(((((.....)))))))))).)))))))))))))).))))))).)))))))..)))).	-54.5	Five	12	miR160	miR160	Known
miR160h	Fvb7-4	+	7326603	7326704	TGCCTGGCTCCCTGTATGCC	CGTATGAGGAGCCATGCATA	0.97	890	17	35	12	1	CATAAGTATGTGCCTGGCTCCCTGTATGCCATTTGCAGAGAGCTCATCGAACACCGATGGCCTCCGTGGATGGCGTATGAGGAGCCATGCATATGTGTTATA	.((((.(((((((.(((((((.((((((((((((((.(((.((.(((((.....)))))))))).)))))))))))))).))))))).)))))))..)))).	-54.5	Five	12	miR160	miR160	Known
miR397a	Fvb3-1	-	30065398	30065516	ATTGAGTGCAGCGTTGATGAA	CATCAACGCTGCACCCAATTA	1	15	0	1	0	1	AAGAAACATCATTGAGTGCAGCGTTGATGAAGTCCTTAGTTTTGTTTCCGAGTTCTGATGATTTTTATGGAGACGAGCTAGAGGCAATTTCATCAACGCTGCACCCAATTATGTTTCTA	.((((((((.((((.(((((((((((((((((((((((((((.(((((((((.((....)).)))...))))))))))).))))..)))))))))))))))))).)))).)))))))).	-58.3	Five	1	miR397	miR397	Known
miR397b	Fvb3-3	+	312669	312787	ATTGAGTGCAGCGTTGATGAA	CATCAACGCTGCACCCAATTA	1	15	0	1	0	1	AAGAAACGTCATTGAGTGCAGCGTTGATGAAGTCCTTAGTTTCGTTTCCGAGTTCCGATGATCTTCATGGAGGCGAGCTCGAGGCAATTTCATCAACGCTGCACCCAATTATGTTTCTA	.((((((((.((((.((((((((((((((((((((((((((.((((((((((.((....)).)))...))))))))))).))))..)))))))))))))))))).)))).)))))))).	-60.1	Five	1	miR397	miR397	Known
miR159a	Fvb3-2	+	11506837	11507122	TTTGGTTTGAAGGGGGCTCT	AGGCCAAATCGGATTGGAGT	1	36	0	0	0	1	CTGTAATAGCTTTGGTTTGAAGGGGGCTCTGTGTGAAAGTTTAGCACAGATGATGATAATGAAGTAGCTGATGATACATTCACCTACACACACCAAAATACCACATCAAAAATACTAATAAACATAGATCAAACTTGACATAGTCATTTCTTTTTTTCCCCCATTAAAAATAACATGATTCTTACCAATGAAGGAGGAGGAGGAGGTGGTGGTGGCTGTGGTTGGTGATTAAATTGTTGTGTTCTCTGAAAATTAGGGAGAGGCCAAATCGGATTGGAGTGATCAA	........((((((((((((...((.((((.(.(((...(((((...(((..((((((((...(((........)))..(((((.((.(((((((...((((((...............................((((...))))(((((((((((((..((((.....................))))..))))))))))))))))))).))).)))))).)))))....))))))))..))))))))..))).).)))).))...))))))))))))......	-66.4	Five	4	miR159	NA	Probable
miR159b	Fvb3-3	-	9221419	9221720	TTTGGTTTGAAGGGGGCTCT	AGGCCAAATCGGATTGGAGT	1	36	0	0	0	1	CTGTAATAGCTTTGGTTTGAAGGGGGCTCTGTGTGAAAGTTTAGCACAGATGATGATGATGATAATGAAGTAGCTGATGATACATTCACCTACACACACCAAAATACCACATCAAAAATACTAATAAACATAGATCAAACTTGAGATAGTCATTTCTTTTTTTCCCCCATTAAAAAATAACATGATTCTTACCAATGAAGGAGGAGGAGGAGGAGGTGGTGGTGGCTGTGGATGTGGTTGGTGATTAAATTGTTGTGTTCTCTGAAAATTGGGGAGAGGCCAAATCGGATTGGAGTGATCAA	........((((((((((((...((.((((.(.(((...(((((...(((..((((((((..((((...((((.(((........))).))))...(((((....((((((((.....................(((....))).(((((((((.((((((((((.((..................((((.((......)))))))).)))))))).)).))))))))).))))))))))))))))).))))))))..))))))))..))).).)))).))...))))))))))))......	-70.5	Five	4	miR159	NA	Probable
miR159c	Fvb5-1	+	10428484	10428673	TTTGGATTGAAGGGAGCTCTA	GAGCTCCTTGAAGTCCAATAG	0.99	18316	70	112	161	1	GTTATGGAGTGGAGCTCCTTGAAGTCCAATAGAAGATGTTGCTAGGTTGATTGAGCTGCTGAGCTATGAATTCCACACTTCTATCTCTGTTTTTTGATAAAGATGATAGGCTTGTGGCTTGCATACCTCAGGAGCTGCATTACCTGAGTTGCATCATGTTTTGGATTGAAGGGAGCTCTACACCTTGGCT	((((.((.((((((((((((..(((((((.(.(.(((((.(((((((.(((..((((.(((((.((((....(((((..(((((((((............))).))))))..)))))....)))).))))).))))..))))))).))).))))).).).)))))))..)))))))))))).)).)))).	-85.1	Three	10	miR159	miR159	Known
miR159d	Fvb5-2	+	9590183	9590368	TTTGGATTGAAGGGAGCTCTA	GAGCTCCTTGAAGTCCAATAG	0.98	18316	155	112	156	1	TTATGGAGTGGAGCTCCTTGAAGTCCAATAGAAGATGGTACTGGGTTGATTGAGCTGCTGAGCTATGAATCCCACACTTCTATCTCTAATTTTGGTAAAGATGATAGGCTTGTGGCTTGCATATCTCCGGAGCTGCATTATCTGAGTTGCATCATGTTTTGGATTGAAGGGAGCTCTACACCTTGG	....((.((((((((((((..(((((((.(.(.((((..(((.((.((((..((((.(.(((.((((....(((((..(((((((((...........))).))))))..)))))....)))).))).).))))..)))).)).)))..)))).).).)))))))..)))))))))))).))....	-75.2	Three	9	miR159	miR159	Known
miR159e	Fvb5-3	-	18473591	18473779	TTTGGATTGAAGGGAGCTCTA	GAGCTCCTTGAAGTCCAATAG	0.98	18316	180	112	154	1	GTTATGGAGTGGAGCTCCTTGAAGTCCAATAGAAGATGTTACTGGGTTGATTGAGCTGCTGAGCTATGAATCCCACACTTCTATCTCTATTTGTGGTAAAGATGATAGGCTTGTGGCTTGCATATCTCCGGAGCTGCATTACCTGAGTTGCATCATGTTTTGGATTGAAGGGAGCTCTACACCTTGTCT	.....((.((((((((((((..(((((((.(.(.(((((.(((.((.((((..((((.(.(((.((((....(((((..(((((((((...........))).))))))..)))))....)))).))).).))))..)))).)).))).))))).).).)))))))..)))))))))))).))......	-76.3	Three	10	miR159	miR159	Known
miR159f	Fvb5-4	+	7558461	7558647	TTTGGATTGAAGGGAGCTCTA	GAGCTCCTTGAAGTCCAATAG	0.98	18316	166	112	156	1	TTATGGAGTGGAGCTCCTTGAAGTCCAATAGAAGATGTTACTGGGTTGATTGAGCTGCTGAGCTATGAATCCCACACTTCTATCTCTATTTTTGGTAAAGATGATAGGCTTGTGGCTTGCATATCTCCGGAGCTGCATTTACCTGAGTTGCATCATGTTTTGGATTGAAGGGAGCTCTACACCTTGG	....((.((((((((((((..(((((((.(.(.(((((.(((((((.(((..((((.(.(((.((((....(((((..(((((((((...........))).))))))..)))))....)))).))).).))))..))).)))).))).))))).).).)))))))..)))))))))))).))....	-76.6	Three	9	miR159	miR159	Known
miR159g	Fvb6-1	+	32397778	32397971	ATTGGATTGAAGGGAGCTCC	AGCTTCCTTCAATCCAATTG	0.98	376	0	0	8	0.99	TAGTTGTGAAAGGAGCTTCCTTCAATCCAATTGAGAGGGCTAGACAGTGGTTTGAGCTGTCAAATCATGCACTCGGCTCACCCTTAATCGTCATGGAAAGTATGATGCTAAGGGTTTGCCAGTTGCATGATATGAGAGCAACTCTGCCGCTGCTTGTATTTCCCATTGGATTGAAGGGAGCTCCCTCATTAACT	.((((((((..((((((((((((((((((((.(.(((.((.((.(((((((..(((((.(((.((((((((((.(((..(((((((..(((((((.....))))))).)))))))..))))).)))))))).))).)))...)).))))))))).))..)))).)))))))))))))))))))).))).)))))	-98.1	Three	6	miR159	miR159	Probable
miR159h	Fvb6-2	+	23685509	23685702	ATTGGATTGAAGGGAGCTCC	AGCTTCCTTCAATCCAATTG	0.93	1106	4	0	75	0.94	TAGTTGTGAAAGGAGCTTCCTTCAATCCAATTGAGAGGGCTAGACAGTGGTTTGAGCCGTCAAATCATGCACTTGGCTCACCCTCAATCGTCATGGAAAGTGTGATGCTAAGGGTTTGCCAGTTGCATGATATGAGAGCAACTCTGCCGCTGCTTGTATTTCCCATTGGATTGAAGGGAGCTCCCTCATTAACT	.((((((((..((((((((((((((((((((.(.(((.((.((.(((((((..((((..(((.((((((((.(((((..(((((....(((((((.....)))))))...)))))..))))).)))))))).)))..))...)).))))))))).))..)))).)))))))))))))))))))).))).)))))	-93.5	Three	16	miR159	miR159	Probable
miR159i	Fvb6-3	+	38067508	38067701	ATTGGATTGAAGGGAGCTCC	AGCTTCCTTGAATCCAATTG	0.93	1106	4	0	75	1	TAGTTGTGAAAGGAGCTTCCTTGAATCCAATTGAGAGGGCTAGACAGTGGTTTGAGCCGTCAAATCATGCACTTGGCTCACCCTTAATCGTCATGGAAAGTGTGATGCTAAGGGTTTGCCAGTTGCATGATATGAGAGCAACTCTGCCGCTGCTTGTATTTCCCATTGGATTGAAGGGAGCTCCCTCATTAACT	.((((((((..(((((((((((.((((((((.(.(((.((.((.(((((((..((((..(((.((((((((.(((((..(((((((..(((((((.....))))))).)))))))..))))).)))))))).)))..))...)).))))))))).))..)))).)))))))).))))))))))).))).)))))	-92.3	Three	11	miR159	miR159	Probable
miR159j	Fvb6-3	+	38075001	38075197	ATTGGAGTGAAGGGAGCTCCT	GAGCTTCCTTTACTCCAATTG	0.84	41	1	0	7	1	TGAGTTCGGAAAGGAGCTTCCTTTACTCCAATTGAGAGGGCTAGGTAGTGGTTAGAGCTGCCATCTCATGCTCTTCGGCTTACCGTTAGTAGTTATGGAAAGTATAATGCTAAGGGTTTGCCAGTTGCATGATATGGGAGCAACTCTGCCGCTGCTTAGACTGCCCATTGGAGTGAAGGGAGCTCCTGCATTAATTC	.(((((.....(((((((((((((((((((((.(..((..((((((((((((.((((((.((((.((((((.....(((..(((.((((((.(((((.....))))))))))).)))..)))....)))))).)))).)))...))))))))))))))).))..).))))))))))))))))))))).....)))))	-100.5	Three	4	miR159	miR159	Probable
miR159k	Fvb6-4	-	4840786	4840982	ATTGGAGTGAAGGGAGCTCCT	GAGCTTCCTTTACTCCAATTG	0.76	13	2	0	2	1	TGAGTTCGGAAAGGAGCTTCCTTTACTCCAATTGAGAGGGCTAGGTAGTGGTTAGAGCTGCCATCTCCTGCTCTTCGGCTTACCGTTAGTCGTTATGGAAAGTATAATGCTAAGGGTTTGCCAGTTGCATGATATGGGAGCAACTCTGTCGCTGCTTAGACTGCCCATTGGAGTGAAGGGAGCTCCTGCATTAATTC	.(((((.....(((((((((((((((((((((.(..((..((((((((((..(((((((.((((.((.(((.....(((..(((.((((.(((((((.....))))))))))).)))..)))....))).)).)))).)))...)))).)))))))))).))..).))))))))))))))))))))).....)))))	-93.5	Three	2	miR159	miR159	Probable
miR159l	Fvb6-4	-	4851578	4851782	ATTGGATTGAAGGGAGCTCC	AGCTTCCTTTAATCCAATTG	0.98	376	0	0	8	1	TGTTAGTTGTGAAAGGAGCGAGCTTCCTTTAATCCAATTGAGAGGGCTAGACAGTGGTTTGAGCTGTCAAATCATGCACTCGGCTCACCCTTAATCGTCATGGAAAGTAAGATGCCAAGGGTTTGCCAGTTGCATGATCGATATGAGAGCAACTCTGCCGCTGCTTGTATTTCCCATTGGATTGAAGGGAGCTCCCTCATTAACT	.((((((........(((.(((((((((((((((((((.(.(((.((.((.(((((((..(((((.(((.((((((((((.(((..((((((...((((.((.....)).))))..))))))..))))).)))))))).....))).)))...)).))))))))).))..)))).))))))))))))))))))).))))))))).	-84.1	Three	6	miR159	miR159	Probable
miR159m	Fvb7-1	+	18261698	18261895	ATTGTGGTGAAGAGAGCTCCC	GGGCTCCCTTCACTGCAACGC	0.98	723	4	537	26	1	AGGGTTGCATGGGGCTCCCTTCACTGCAACGCTAAAAGGAGGTAACGGTAGACCACGGCTGCTGATTCATGAATACCCTTGAGTGCCCACGAAAGCTAGCTATGGGATTGTGGCCATTCTAAGGGTTTGCATGAGCCAGGAGACGAAGGTTACCTTGATCGTTTGGGATTGTGGTGAAGAGAGCTCCCAGTGCTCTTC	(((((....((((((((.(((((((((((..(((((..((((((((((....)).((.((.(((.((((((...(((((((((((.((((((...(((....)))..)))))).))))).))))))...)))))).))).)).))...)))))))).....)))))..))))))))))).)))).))))..)))))..	-86.4	Three	8	miR159	NA	Known
miR159n	Fvb7-1	+	19501114	19501311	ATTGTGGTGAAGAGAGCTCCC	GGGCTCCCTTCACTGCAACGC	0.97	723	12	537	26	1	AGGGTTGCATGGGGCTCCCTTCACTGCAACGCTAAAAGGAGGTGACGGTAGACCACGGCTGCTGGTTCATGAATACCCTTGAGTGCCCACGAAAGCTAGCTATGGGATTGTGGCCATTCTAAGGGTTTGCATGAGCCAGGAGACGAAGGTTACCTTGATCGTTTGGGATTGTGGTGAAGAGAGCTCCCAGTGCTCTTC	(((((....((((((((.(((((((((((..(((((..((((((((((....)).((.((.((((((((((...(((((((((((.((((((...(((....)))..)))))).))))).))))))...)))))))))).)).))...)))))))).....)))))..))))))))))).)))).))))..)))))..	-93.5	Three	8	miR159	NA	Known
miR159o	Fvb7-2	+	12434450	12434650	ATTGTGGTGAAGAGAGCTCCC	GGGCTCCCTTCACTGCAACGC	0.97	723	19	537	26	1	AGGGTTGCATGGGGCTCCCTTCACTGCAACGCTAAAAAAAGGAGTGGATGGTAGACCACGGCTGCTGGTTCATGAATACCCTTGAGTGCCCACGAAAGATAGCTATGGGATTGTGGCCATTCTAAGGGTTTGCATGAGCCACGAGACGAAGGCTACCTTGATCGTTTGGGATTGTGGTGAAGAGAGCTCCCAGTGCTCTTC	(((((....((((((((.(((((((((((..((((....(.((.(.((.(((((.((.((.((..(((((((((...(((((((((((.((((((....((....))...)))))).))))).))))))...)))))))))..)).))..))))))))).))).)))))..))))))))))).)))).))))..)))))..	-85.3	Three	6	miR159	NA	Known
miR159p	Fvb7-2	+	18950695	18950895	ATTGTGGTGAAGAGAGCTCCC	GGGCTCCCTTCACTGCAACGC	0.97	723	19	537	26	1	AGGGTTGCATGGGGCTCCCTTCACTGCAACGCTAAAAAAAGGAGTGGATGGTAGACCACGGCTGCTGGTTCATGAATACCCTTGAGTGCCCACGAAAGATAGCTATGGGATTGTGGCCATTCTAAGGGTTTGCATGAGCCACGAGACGAAGGCTACCTTGATCGTTTGGGATTGTGGTGAAGAGAGCTCCCAGTGCTCTTC	(((((....((((((((.(((((((((((..((((....(.((.(.((.(((((.((.((.((..(((((((((...(((((((((((.((((((....((....))...)))))).))))).))))))...)))))))))..)).))..))))))))).))).)))))..))))))))))).)))).))))..)))))..	-85.3	Three	6	miR159	NA	Known
miR159q	Fvb7-3	-	10933586	10933783	ATTGTGGTGAAGAGAGCTCCC	GGGCTCCCTTCACTGCAACGC	0.96	723	26	537	26	1	AGGGTTGCATGGGGCTCCCTTCACTGCAACGCTAAAAGGAGGTGACGGTAGACCACGGCTGCTGGTTCATGAATACCCTTGAGTGCCCACGAAAGCTAGCTATGGGATTGTGGCCATTCTAAGGGTTTGCATGAGCCAGGAGACGAAGGCTACCTTGATCGTTTGGGATTGTGGTGAAGAGAGCTCCCAGTGCGCTTC	.((((.(((((((((((.(((((((((((..(((((....(((.(.(((((.((.((.((.((((((((((...(((((((((((.((((((...(((....)))..)))))).))))).))))))...)))))))))).)).))..))))))).).))).)))))..))))))))))).)))).)))).))))))).	-95.3	Three	8	miR159	NA	Known
miR159r	Fvb7-4	+	10440890	10441087	ATTGTGGTGAAGAGAGCTCCC	GGGCTCCCTTCACTGCAACGC	0.96	723	26	537	26	1	AGGGTTGCATGGGGCTCCCTTCACTGCAACGCTAAAAGGAGGTGACGGTAGACCACGGCTGCTGGTTCATGAATACCCTTGAGTGCCCACGAAAGCTAGCTATGGGATTGTGGCCATTCTAAGGGTTTGCATGAGCCAGGAGACGAAGGCTACCTTGATCGTTTGGGATTGTGGTGAAGAGAGCTCCCAGTGCTCTTC	(((((....((((((((.(((((((((((..(((((....(((.(.(((((.((.((.((.((((((((((...(((((((((((.((((((...(((....)))..)))))).))))).))))))...)))))))))).)).))..))))))).).))).)))))..))))))))))).)))).))))..)))))..	-94.4	Three	6	miR159	NA	Known
miR398a	Fvb3-2	-	26347743	26347905	CGTGTTCTCAGGTCGCCCCTG	GGAGCGACCTGAGACCACATG	1	22257	84	108	6	1	TTGCATTCCACGTGTTCTCAGGTCGCCCCTGCGGGACTTCCTTTACCACGTAACCGCGCTTATGAAATGATAAGATGAGGAATGTAAAGGTGTACATATGTTCACAGCATAAGCCAGCCATAAAGGGTAGAGGAGTCCCTCTGGAGCGACCTGAGACCACATG	...........(((.(((((((((((.((.(.((((((.((((((((((((..((.(((((((......))))).)).)).))))...(((...(.((((((...)))))).)...)))......)))))))))))))).).)).))))))))))).)))...	-66.2	Five	24	miR398	miR398	Known
miR398b	Fvb3-4	+	5549841	5549944	CGTGTTCTCAGGTCGCCCCTG	GGAGCGACCTGAGACCACATG	1	22257	4	108	33	1	GGAGTCCCTGAGGAGCGACCTGAGACCACATGTGTGCACCCTCACCACACTCCAAAGTGAGAGTACATAACCACGTGTTCTCAGGTCGCCCCTGCGAGACTTTC	.(((((.(..(((.(((((((((((..(((((((((.((.(((((...........))))).)).))....)))))))))))))))))).)))..).)))))..	-46.8	Three	24	miR398	miR398	Known
miR398c	Fvb4-1	+	16950957	16951055	TGTGTTCTCAGGTCACCCCTT	GGAGTGACACTAAGAACACAGG	0.94	34	0	0	2	1	GGTTCATCCTAAAGGAGTGACACTAAGAACACAGGATAGTGTTTGGTCATTTTATGGCTACTTCACCTTGTGTTCTCAGGTCACCCCTTTAGGATAAAC	.(((.((((((((((.(((((.((.((((((((((...(((..(((((((...)))))))...))))))))))))).))))))).)))))))))).)))	-46.1	Three	4	miR398	miR398	Probable
miR398d	Fvb4-2	-	3279960	3280058	TGTGTTCTCAGGTCACCCCTT	GGAGTGACACTAAGAACACATG	0.94	34	0	0	2	1	GGTTCATCCTAAAGGAGTGACACTAAGAACACATGATCATGTTTGGTCATTTTATGGCTACTGCACCTTGTGTTCTCAGGTCACCCCTTTAGGATAAAC	.(((.((((((((((.(((((.((.((((((((......(((.(((((((...)))))))..)))...)))))))).))))))).)))))))))).)))	-41.9	Three	4	miR398	miR398	Probable
miR398e	Fvb4-4	-	3503812	3503910	TGTGTTCTCAGGTCACCCCTT	GGAGTGACACTATGAACACAAG	0.94	34	0	0	2	1	GGTTCACCCTAAAGGAGTGACACTATGAACACAAGGTGATGTTTGGTCATTTTATGGCTACGACACTTTGTGTTCTCAGGTCACCCCTTTAGGGTAGAC	.(((.((((((((((.(((((.((..((((((((((((.(((..((((((...))))))))).))))))))))))..))))))).)))))))))).)))	-51.1	Three	4	miR398	miR398	Probable
miR11315a	Fvb3-3	-	8016141	8016240	CTAGTCATTGGTCATAGCATC	TGCTATAACAAATGACTAAAA	0.94	125	6	0	2	1	GATGAAGACTCTAGTCATTGGTCATAGCATCATATCCGAACTTGAAGAAAATTCTTAAGTTTGGTTTTGATGCTATAACAAATGACTAAAAAGCTTCGTA	.((((((.((.((((((((.((.(((((((((...((((((((((.((....))))))))))))...))))))))).)).))))))))...)))))))).	-42.1	Five	8	miR11315	NA	Probable
miR11315b	Fvb3-3	-	8016256	8016355	CTAGTCATTGGTCATAGCATC	TGCTATGATCATTGACTAAAAGGT	0.84	126	13	2	11	1	TGTAAACATTCTAGTCATTGGTCATAGCATCAAACCCGAGCTCAAAGGAATGTTAAGTTTGGTTTTGATGCTATGATCATTGACTAAAAGGTTGTTAGAT	....((((.((((((((.((((((((((((((((.(((((((.............))))))).)))))))))))))))).)))))...))).))))....	-41.8	Five	21	miR11315	NA	Known
miR11315c	Fvb3-4	+	20990641	20990739	CTAGTCATTGGTCATAGCATC	TGCTATGATCAATGACTAAAA	0.93	123	4	5	5	1	TGTGAAGATTCTAGTCATTGGTCATAGCATCGTACCGAACTTGAAGGAATCTTTGGTTCAGTTTTGATGCTATGATCAATGACTAAAAGGTCATTGCAC	(((((.((((.(((((((((((((((((((((.((.(((((.((((....))))))))).))..)))))))))))))))))))))...)))).))))).	-43.9	Five	11	miR11315	NA	Known
miR11315d	Fvb3-4	+	20990866	20990965	CTAGTCATTGGTCATAGCATC	TGCTATGATCATTGACTAAAAGGT	0.84	126	13	2	11	1	TGTAAACATTCTAGTCATTGGTCATAGCATCAAACCCGAGCTCAAAGTAATGTTAAGTTTGGTTTTGATGCTATGATCATTGACTAAAAGGTTGTTAGAT	....((((.((((((((.((((((((((((((((.(((((((.............))))))).)))))))))))))))).)))))...))).))))....	-41.8	Five	21	miR11315	NA	Known
miR11315e	Fvb3-4	+	20990981	20991080	CTAGTCATTGGTCATAGCATC	TGCTATGACAAATGACTAAAA	0.93	125	6	2	4	1	GATGAAGACTCTAGTCATTGGTCATAGCATCATATCCGAACTTGAAGAAAATTCTTAAGTTTGGTTTTGATGCTATGACAAATGACTAAAAAGCTTCGTA	.((((((.((.((((((((.((((((((((((...((((((((((.((....))))))))))))...)))))))))))).))))))))...)))))))).	-48.5	Five	10	miR11315	NA	Known
miR169a	Fvb3-3	-	9293355	9293461	TAGCCAAGGATGGCTTGCCTGC	AGGCAGTCACCTTGGCTAACT	1	10	0	0	0	1	TCTCGTTTGGTAGCCAAGGATGGCTTGCCTGCCTCCTAAAAGAGGTTTAATCAGTTGAGAAAACCTAGTTGGGTTCTCAGGCAGTCACCTTGGCTAACTTGACAAGC	....(((.(((((((((((.(((((.(((((...(((((...((((((..((....))..))))))..)))))....)))))))))))))))))).))).)))....	-45.8	Five	1	miR169	miR169	Probable
miR169b	Fvb3-4	+	19775301	19775411	TAGCCAAGGATGGCTTGCCTGC	AGGCAGTCACCTTGGCTAACT	1	10	0	0	0	1	TCTCGTTTGGTAGCCAAGGATGGCTTGCCTGCCTCCTAATTAAAAGAGGTTTAATCAGTTGAGAAAACCTAGTTGGGTTCTCAGGCAGTCACCTTGGCTAACTTGACAAGC	....(((.(((((((((((.(((((.(((((...(((((((.....((((((..((....))..)))))))))))))....)))))))))))))))))).))).)))....	-46.3	Five	1	miR169	miR169	Probable
miR11292	Fvb3-4	+	16943847	16943931	TTGTAGTTCAGCGCCTCCGCC	CGGAGGCTTTGAATCACAGTC	0.97	516	10	38	8	1	GGTTCCAACGGCGGAGGCTTTGAATCACAGTCAGGAACATAAAATGGTTCTGGATTGTAGTTCAGCGCCTCCGCCATTGATCTTT	.....(((.(((((((((.((((((.((((((.(((((........))))).)))))).)))))).))))))))).)))......	-42.4	Three	7	miR11292	NA	Known
miR11286a	Fvb3-4	-	27261132	27261392	TTGGAGAGAGAGCAGACAATG	TTGTCTTCCTCTTCAAGA	0.97	31	0	0	1	1	TGCCGGAGTGTTTCAACTCGGAAATGAGCATTGTCTTCCTCTTCAAGAGCCTCTTCTTGTTCTCACTCATGTACGTTCTAGTAAACGTCTTATCTAACAACATTTGAGAGAGTAAGTACTGAGTTTGAGAAGAGATGAGACCAAAGCTCAACATTTTTGTTGCGGCAGAAACCACCTTCGGGTTGTTGGAGTAGATCATGCCAATTCGAAATCCTGGGAGGCCGAGGTCCTTGGAGAGAGAGCAGACAATGTGAACACGGT	.((((((((......))))........((((((((((((((((((((.(((((.((((.((((((((((.((((.((((..((((.((...........)).))))..))))...)))))))))..)))))))))..........((((((((....))))).)))........(((((.((...((.((((.(.......).)))).))...)).)))))..))))).))))))))).))..))))))))).....))))	-77.6	Three	1	miR11286	NA	Probable
miR11286b	Fvb6-2	-	16068038	16068127	TTGGAGAGAGAGTAGACAATG	TTGTCTACTCTCTCTCGAAAGG	0.93	4471	4	154	347	1	GCCAAGGTCCTTGGAGAGAGAGTAGACAATGTGGCGAAGTGCCTGTGCCAAGTCCCACATTGTCTACTCTCTCTCGAAAGGACCTCGGCC	(((.((((((((.(((((((((((((((((((((.((...((....))....)))))))))))))))))))))))..)))))))).))).	-60.6	Five	12	miR11286	NA	Known
miR11286c	Fvb6-3	-	28588007	28588096	TTGGAGAGAGAGTAGACAATG	TTGTCTACTCTCTCTCGAAAGG	0.93	4471	15	154	347	1	GCCAAGGTCCTTGGAGAGAGAGTAGACAATGTGGCGAAGTGCCGGTGCGAAGTTCCACATTGTCTACTCTCTCTCGAAAGGACCTCGGCC	(((.((((((((.(((((((((((((((((((((.....(((....))).....)))))))))))))))))))))..)))))))).))).	-60.3	Five	12	miR11286	NA	Known
miR11286d	Fvb6-3	-	29291745	29291834	TTGGAGAGAGAGTAGACAATG	TTGTCTACTCTCTCTCGAAAGG	0.93	4471	15	154	347	1	GCCAAGGTCCTTGGAGAGAGAGTAGACAATGTGGCGAAGTGCCGGTGCGAAGTTCCACATTGTCTACTCTCTCTCGAAAGGACCTCGGCC	(((.((((((((.(((((((((((((((((((((.....(((....))).....)))))))))))))))))))))..)))))))).))).	-60.3	Five	12	miR11286	NA	Known
miR11286e	Fvb6-4	-	19307367	19307456	TTGGAGAGAGAGTAGACAATG	TTGTCTACTCTCTCTCGAAAGG	0.93	4471	15	154	347	1	GCCAAGGTCCTTGGAGAGAGAGTAGACAATGTGGCGAAGTGCCGGTGCGAAGTTCCACATTGTCTACTCTCTCTCGAAAGGACCTCGGCC	(((.((((((((.(((((((((((((((((((((.....(((....))).....)))))))))))))))))))))..)))))))).))).	-60.3	Five	12	miR11286	NA	Known
miR172a	Fvb4-1	+	14256831	14256993	TCTGTTGGAGAATGCAGAGA	TCTGTGACTCCTCATGATG	1	15	0	3	0	1	TCCCGTCCTATCTGTTGGAGAATGCAGAGAAGTATAAATTCCTGTTGCCTGGGAATTGCAAAAGAGAAAGCTAGTGAGCACCCTCTTTTCAGTAAGTTTTTGATGTCTGCTGTAAAGATAGTTGGCCATGCCAGCTTCTGTGACTCCTCATGATGGGTTCAAC	......((((((((..((((..(((((((.........((((........))))((((.(((((((...(((....)))...)))))))))))..........(((((.......)))))((((((...))))))))))))).)))).)).))))))......	-43.6	Five	1	NA	miR172	Known
miR172b	Fvb7-1	+	25159812	25159936	GGAATCTTGATGATGCTGCAG	GGAGCATCTTCAAGATTCACA	0.96	152	0	0	6	1	GTGTTTGCGGGTGGAGCATCTTCAAGATTCACAATCTTTAGGGGCGGCTTAAGCTTAACTTTGTTGATAAAGCCAGGCCCTTACGTTAGATTTGGGAATCTTGATGATGCTGCAGCGGCAAATAA	.(((((((.(.((.((((((.(((((((((.((((((.((((((((((((....(((((...)))))..)))))..)))))))....))).))).))))))))).)))))).)).).))))))).	-56.3	Three	4	miR172	miR172	Probable
miR172c	Fvb7-2	+	22989618	22989742	GGAATCTTGATGATGCTGCAG	GGAGCATCTTCAAGATTCACA	0.94	152	0	0	10	1	GTGTTTGCGGGTGGAGCATCTTCAAGATTCACAATCTTTAGGGGCGGCTTAAGCTTAACTTTGTTGATAAAGCCAGGCCCTTAAGTTAGATTTGGGAATCTTGATGATGCTGCAGCGGCAAATAA	.(((((((.(.((.((((((.(((((((((.(((((((((((((((((((....(((((...)))))..)))))..))))))))...))).))).))))))))).)))))).)).).))))))).	-58.2	Three	5	miR172	miR172	Probable
miR172d	Fvb7-2	-	29080438	29080562	GGAATCTTGATGATGCTGCAG	GGAGCATCTTCAAGATTCACA	0.96	152	0	0	6	1	GTGTTTGCGGGTGGAGCATCTTCAAGATTCACAATCTTTAGGGGCGGCTTAAGCTTAACTTTGTTGATAAAGCCAGGCCCTTAAGTTAGATTTGGGAATCTTGATGATGCTGCAGCGGCAAATAA	.(((((((.(.((.((((((.(((((((((.(((((((((((((((((((....(((((...)))))..)))))..))))))))...))).))).))))))))).)))))).)).).))))))).	-58.2	Three	4	miR172	miR172	Probable
miR172e	Fvb7-3	-	7104912	7105036	GGAATCTTGATGATGCTGCAG	GGAGCATCTTCAAGATTCACA	0.96	152	0	0	6	1	GTGTTTGCGGGTGGAGCATCTTCAAGATTCACAATCTTTAGGGGCGGCTTAAGCTCAACTTTGTTGATAAAGCCAGGCCCTTAAGTTAGATTTGGGAATCTTGATGATGCTGCAGCGGCAAATAA	.(((((((.(.((.((((((.(((((((((.(((((((((((((((((((....(((((...)))))..)))))..))))))))...))).))).))))))))).)))))).)).).))))))).	-60.4	Three	4	miR172	miR172	Probable
miR172f	Fvb7-4	-	5620388	5620512	GGAATCTTGATGATGCTGCAG	GGAGCATCTTCAAGATTCACA	0.96	152	0	0	6	1	GTGTTTGCGGGTGGAGCATCTTCAAGATTCACAATCTTTAGGGGCGGCTTAAGCTTAACTTTCTTGATAAAGCCAGGCCCTTAAGTTAGATTTGGGAATCTTGATGATGCTGCAGCGGCAAATAA	.(((((((.(.((.((((((.(((((((((.(((((((((((((((((((...(...........)...)))))..))))))))...))).))).))))))))).)))))).)).).))))))).	-56.4	Three	4	miR172	miR172	Probable
miR172g	Fvb7-4	-	6292320	6292444	GGAATCTTGATGATGCTGCAG	GGAGCATCTTCAAGATTCACA	0.96	152	0	0	6	1	GTGTTTGCGGGTGGAGCATCTTCAAGATTCACAATCTTTAGGGGCGGCTTAAGCTTAACTTTGTTGATAAAGCCAGGCCCTTAAGTTAGATTTGGGAATCTTGATGATGCTGCAGCGGCAAATAA	.(((((((.(.((.((((((.(((((((((.(((((((((((((((((((....(((((...)))))..)))))..))))))))...))).))).))))))))).)))))).)).).))))))).	-58.2	Three	4	miR172	miR172	Probable
miR395a	Fvb4-1	-	17655625	17655733	CTGAAGTGTTTGGGGGAACTC	GTTCCCCCGAACACTTCATTG	0.97	66	0	0	2	1	GGTGTCCCCTAGAGTTCCCCCGAACACTTCATTGGGGTTAGCATATGGTTAACCAAAACTTAATTTCGCTAGTTCCTACTGAAGTGTTTGGGGGAACTCCGGGTGTCAT	.(((.((((..((((((((((((((((((((.(((((.((((....((((((.......))))))..))))..))))).)))))))))))))))))))).))).).)))	-54.3	Three	5	miR395	miR395	Probable
miR395b	Fvb4-1	+	17656685	17656844	CTGAAGTGTTTGGGGGAACTC	GTTCTCCTGAATACTTCATTG	0.97	67	0	0	2	1	TTGTTACCTGGAGTTCTCCTGAATACTTCATTGGGGTAGTTAGTATCATGCTTCAAGAGTCAAGATCCTTAATTTAGCCACAATTTAAGTAAGGGTGACTAGCTCATCAAGTATTTTGGTTTTATCCCACTGAAGTGTTTGGGGGAACTCTGGGTGCCAT	.((.((((((((((((((((((((((((((.((((((((..(.((..((((((...((((....(((((((.(((((.......)))))))))))).....))))...))))))..)).).)))))))).)))))))))))))))))))))))))).)).	-67.4	Three	5	miR395	miR395	Probable
miR395c	Fvb4-1	-	17661842	17661939	CTGAAGTGTTTGGGGGAACTC	GTTCCCTTGATCACTTCATTG	0.97	67	0	0	2	1	GGTGTCCCCTAGAGTTCCCTTGATCACTTCATTGGGAAGTTTATATAAATATAGCTCAATTATCCCACTGAAGTGTTTGGGGGAACTCCCGGTGACAT	.(((((.((..((((((((((((.(((((((.((((((((((((....))).))))......))))).))))))).))))))))))))..)).)))))	-44.1	Three	5	miR395	miR395	Probable
miR395d	Fvb4-1	+	17663021	17663126	CTGAAGTGTTTGGGGGAACTC	GGTTCCCTGACCACTTCATTG	0.97	66	0	0	2	1	TGTTGCCTGGAGGTTCCCTGACCACTTCATTGGAATCAATCCGTATTCACTCATTCAGGGACAGATCCATTGCTACTGAAGTGTTTGGGGGAACTCTATAGTTGCC	.((.((.(((((.((((((((.(((((((.((((.((..(((................)))..)))))).......))))))).)))))))).)))))..)).)).	-30.6	Three	5	miR395	miR395	Probable
miR395e	Fvb4-2	+	2673269	2673373	CTGAAGTGTTTGGGGGAACTC	GGTTCCCTGACCACTTCATTG	0.97	66	0	0	2	1	GTTGCCTGGAGGTTCCCTGACCACTTCATTGGAATCGATCAGTATTCACTCATTCAGGGAGAGATCCATTGCTACTGAAGTGTTTGGGGGAACTCTAGTTGCCAT	...((((((((.((((((((.(((((((.((((((.((((.....((.(((.....))).)))))).))).))).))))))).)))))))).))))))..))...	-35.9	Three	5	miR395	miR395	Probable
miR395f	Fvb4-2	+	2710150	2710247	CTGAAGTGTTTGGGGGAACTC	GTTCCCTTGATCACTTCATTG	0.97	67	0	0	2	1	GGTGTCCCCTAGAGTTCCCTTGATCACTTCATTGGGAAGTTTATATAAATATAGCTCAATTATCCCACTGAAGTGTTTGGGGGAACTCCCGGTGACAT	.(((((.((..((((((((((((.(((((((.((((((((((((....))).))))......))))).))))))).))))))))))))..)).)))))	-44.1	Three	5	miR395	miR395	Probable
miR395g	Fvb4-2	-	2716203	2716362	CTGAAGTGTTTGGGGGAACTC	GTTCTCCTGAATACTTCATTG	0.97	67	0	0	2	1	TTGTTACCTGGAGTTCTCCTGAATACTTCATTGGGGTAGTTAGTATCATGCTTCAAGAGTCAAGATCCTTACTTTAGTCACAATGTAAGTAAGGGTGACTAGCTCATCAAGTATTTTAGTTTTATCCCACTGAAGTGTTTGGGGGAACTCTGGGTGCCAT	.((.((((((((((((((((((((((((((.((((((((..(.((..((((((...((((....((((((((((..((....))..)))))))))).....))))...))))))..)).).)))))))).)))))))))))))))))))))))))).)).	-73.1	Three	5	miR395	miR395	Probable
miR395h	Fvb4-2	+	2717299	2717407	CTGAAGTGTTTGGGGGAACTC	GTTCCCCCGAACACTTCATTG	0.97	66	0	0	2	1	GGTGTCCCCTAGAGTTCCCCCGAACACTTCATTGGGGTTAGCATATGGTTAACCGAAACTTAATTCCGCTAGTTCCTACTGAAGTGTTTGGGGGAACTCCGGGTGTCAT	.(((.((((..((((((((((((((((((((.(((((.((((....((((......)))).......))))..))))).)))))))))))))))))))).))).).)))	-54.2	Three	5	miR395	miR395	Probable
miR395i	Fvb4-3	-	3016921	3017026	CTGAAGTGTTTGGGGGAACTC	GGTTCCCTGACCACTTCATTG	0.97	66	0	0	2	1	TGTTGCCTGGAGGTTCCCTGACCACTTCATTGGCATCGATCAGTATTCACTCATTCAGGGACAGATTCATTGCTACTGAAGTGTTTGGGGGAACTCTAGTTGCCAC	.((.((((((((.((((((((.(((((((.(((((..((((.((.....(((.....))))).))))...))))).))))))).)))))))).))))))..)).))	-37.2	Three	5	miR395	miR395	Probable
miR395j	Fvb4-3	+	3018136	3018233	CTGAAGTGTTTGGGGGAACTC	GTTCCCTTGATCACTTCATTG	0.97	67	0	0	2	1	GGTGTCCCCTAGAGTTCCCTTGATCACTTCATTGGGAAGTTTATATAATTATAGCTCAATTATCCCACTGAAGTGTTTGGGGGAACTCCCGGTGACAT	.(((((.((..((((((((((((.(((((((.(((((((((.(((....)))))))......))))).))))))).))))))))))))..)).)))))	-45.2	Three	5	miR395	miR395	Probable
miR395k	Fvb4-3	-	3025580	3025735	CTGAAGTGTTTGGGGGAACTC	GTTCTCCTGAATACTTCATTG	0.97	67	0	0	2	1	TTGTTACCTGGAGTTCTCCTGAATACTTCATTGGGGTAGCTAGTATCATGCTTCAAGAGTCAAGATCCTTAATTTAGTCACAATTTAAGGGTGACTAGCTCATCAAGTATTTTAGTTTTATCCCACTGAAGTGTTTGGGGGAACTCTGGGTGCCAT	.((.((((((((((((((((((((((((((.((((((((..(.((..((((((...((((....((((((((.((......)).)))))))).....))))...))))))..)).).)))))))).)))))))))))))))))))))))))).)).	-68	Three	5	miR395	miR395	Probable
miR395l	Fvb4-4	-	2889026	2889130	CTGAAGTGTTTGGGGGAACTC	GGTTCCCTGAACACTTCATTG	0.97	66	0	0	2	1	GTTGCCTGGAGGTTCCCTGAACACTTCATTGGAATCGATCAGTATTCACTCATTCGGGGACAGATCCATTGCTACTGAAGTGTTTGGGGGAACTCTAGTTGCCAT	...((((((((.((((((((((((((((.((((((.((((.((.(((........))).)).)))).))).))).)))))))))))))))).))))))..))...	-41.2	Three	5	miR395	miR395	Probable
miR395m	Fvb4-4	+	2890212	2890309	CTGAAGTGTTTGGGGGAACTC	GTTCCCTTGATCACTTCATTG	0.97	67	0	0	2	1	GGTGTCCCCTAGAGTTCCCTTGATCACTTCATTGGGAAGTTCATATAAATATAGCTCAATTATCCCACTGAAGTGTTTGGGGGAACTCCCGGTGACAT	.(((((.((..((((((((((((.(((((((.(((((((((.(((....)))))))......))))).))))))).))))))))))))..)).)))))	-44.1	Three	5	miR395	miR395	Probable
miR395n	Fvb4-4	-	2901301	2901460	CTGAAGTGTTTGGGGGAACTC	GTTCTCCTGAATACTTCATTG	0.97	67	0	0	2	1	TTGTTACCTGGAGTTCTCCTGAATACTTCATTGGGGTAGTTAGTATCATGCTTCAAGAGTCAAGATCCTTAATTTAGTCACAATTTAAGTAAGGGTGACTAGCTCATCAAGTATTTTAGTTTTATCCCACTGAAGTGTTTGGGGGAACTCTGGGTGCCAT	.((.((((((((((((((((((((((((((.((((((((..(.((..((((((...((((....(((((((.(((((.......)))))))))))).....))))...))))))..)).).)))))))).)))))))))))))))))))))))))).)).	-68.5	Three	5	miR395	miR395	Probable
miR395o	Fvb4-4	-	2904162	2904321	CTGAAGTGTTTGGGGGAACTC	GTTCTCCTGAATACTTCATTG	0.97	67	0	0	2	1	TTGTTACCTGGAGTTCTCCTGAATACTTCATTGGGGTAGTTAGTATCATGCTTCAAGAGTCAAGATCCTTACTTTAGTCACAATGTAAGTAAGGGTGACTAGCTCATCAAGTATTTTAGTTTTATCCCACTGAAGTGTTTGGGGGAACTCTGGGTGCCAT	.((.((((((((((((((((((((((((((.((((((((..(.((..((((((...((((....((((((((((..((....))..)))))))))).....))))...))))))..)).).)))))))).)))))))))))))))))))))))))).)).	-73.1	Three	5	miR395	miR395	Probable
miR395p	Fvb4-4	+	2905268	2905376	CTGAAGTGTTTGGGGGAACTC	GTTCCCCCGAACACTTCATTG	0.97	66	0	0	2	1	GGTGTCCCCTAGAGTTCCCCCGAACACTTCATTGGGGTTAGCATATGGTTAACCGAAACTTAATTCCGCTAGTTCCTACTGAAGTGTTTGGGGGAACTCCGGGTGTCAT	.(((.((((..((((((((((((((((((((.(((((.((((....((((......)))).......))))..))))).)))))))))))))))))))).))).).)))	-54.2	Three	5	miR395	miR395	Probable
miR11285a	Fvb4-2	-	23923876	23923983	TCTATTCAAAGAGATGACTGTT	TCAGTCTCTCTTTGTATAGACT	0.97	14756	428	1	101	1	ATTTCATTAGTCTATTCAAAGAGATGACTGTTGAAGAGGAAGAGTCTTAGAGAAAACTCTCAGATTCTTTCTTGACGTTCAGTCTCTCTTTGTATAGACTAGTGAATT	..(((((((((((((.((((((((.(((((.((..((((((((((((.((((....)))).))))))))))))..))..))))))))))))).)))))))))))))..	-55.7	Five	8	miR11285	miR11285	Known
miR11285b	Fvb4-3	-	30229603	30229710	TCTATTCAAAGAGATGACTGTT	TCAGTCTCTCTTTGTATAGACT	0.96	14756	451	1	111	1	ATTTCATTAGTCTATTCAAAGAGATGACTGTTGAAGAGGAAGAGTCTTAGAGAAAACTCTCAGATTCTTTCTCGACGTTCAGTCTCTCTTTGTATAGACTAGTGAATT	..(((((((((((((.((((((((.(((((.((..((((((((((((.((((....)))).))))))))))))..))..))))))))))))).)))))))))))))..	-57.8	Five	8	miR11285	miR11285	Known
miR399a	Fvb5-1	-	820791	820915	TGCCAAAGGAGAGTTGCCCTG	GGGCGTCTTTCCTTTGGCAGG	1	73	0	0	0	1	TAAGCGAATTAGTTGTAGGGCGTCTTTCCTTTGGCAGGCAATGGTGGTTTTGTTTCGATGGATTTCACGTTGTAATTGGTTGTTGATTATGATCTGCCAAAGGAGAGTTGCCCTGCAACTGCTTT	.((((.....((((((((((((.(((((((((((((((..(((((.(....(((.(((((.......))))).))).......).)))))..))))))))))))))).)))))))))))))))).	-54	Three	8	miR399	miR399	Probable
miR399b	Fvb5-2	-	767398	767518	TGCCAAAGGAGAGTTGCCCTG	GGGCGTCTTTCCTTTGGCAGG	1	73	0	0	0	1	CGAATTAGTTGTAGGGCGTCTTTCCTTTGGCAGGCAAAGGTGGTTTTGTTTCGATGGATTTCACGTTGTAATTGGTTGTTGATTATGATCTGCCAAAGGAGAGTTGCCCTGCAACTGCTTC	.(((.(((((((((((((.(((((((((((((((.....((((((......((((.((((.((...)).)))).))))..))))))..))))))))))))))).))))))))))))).)))	-53.8	Three	8	miR399	miR399	Probable
miR399c	Fvb5-3	+	26597592	26597716	TGCCAAAGGAGAGTTGCCCTG	GGGCGTCTTTCCTTTGGCAGG	1	73	0	0	0	1	TAAGCAAATTAGTTGTAGGGCGTCTTTCCTTTGGCAGGCAATGGTGGTTTTGTTTCGATGGATTTCACGTTGTAATTGGTTGTTGATTATGATCTGCCAAAGGAGAGTTGCCCTGCAACTGCTTC	.(((((.....(((((((((((.(((((((((((((((..(((((.(....(((.(((((.......))))).))).......).)))))..))))))))))))))).)))))))))))))))).	-54	Three	7	miR399	miR399	Probable
miR399d	Fvb5-4	-	748387	748515	TGCCAAAGGAGAGTTGCCCTG	GGGCGTCTTTCCTTTGGCAGG	1	73	0	0	0	1	TAAGCAAATTAGTTGTAGGGCGTCTTTCCTTTGGCAGGCAATGGTGGTTTAGTTTCGATGGATTTCACGTACGTTGTAATTGGTTGTTGATTATGATCTGCCAAAGGAGAGTTGCCCTGCAACTGCTTC	.(((((.....(((((((((((.(((((((((((((((..(((((...((((((.(((((...........))))).))))))......)))))..))))))))))))))).)))))))))))))))).	-55.4	Three	8	miR399	miR399	Probable
miR6275a	Fvb5-1	-	840168	840271	CTTCCTTTTGCTACTTCTACT	TGGAAGTAGCAACGGGAAGCT	0.94	17	1	0	0	1	CTTACCAATGCTTCCTTTTGCTACTTCTACTACATCCTGTTTGTCTTCCTTTTTAAATGGTCAGATAAGATCTAGTGGAAGTAGCAACGGGAAGCTTGTAAAGG	(((..(((.(((((((.(((((((((((((((.(((.((((((.((............)).)))))).))).))))))))))))))).))))))))))..))).	-45.8	Five	1	miR6275	miR6275	Probable
miR6275b	Fvb5-2	-	792711	792814	CTTCCTTTTGCTACTTCTACT	TGGAAGTAGCAACGGGAAGCT	0.94	17	1	0	0	1	CTTACCAATGCTTCCTTTTGCTACTTCTACTACATCCTGTTTGTCTTCCTTTTTAAATGGTCAGATAAGATCTAGTGGAAGTAGCAACGGGAAGCTTGTAAAGG	(((..(((.(((((((.(((((((((((((((.(((.((((((.((............)).)))))).))).))))))))))))))).))))))))))..))).	-45.8	Five	1	miR6275	miR6275	Probable
miR6275c	Fvb5-3	+	26577522	26577625	CTTCCTTTTGCTACTTCTACT	TGGAAGTAGCAACGGGAAGCT	0.94	17	1	0	0	1	CTTACCAATGCTTCCTTTTGCTACTTCTACTACATCCTGTTTGTCTTCCTTTTTAAATGGTCAGATAAGATCTAGTGGAAGTAGCAACGGGAAGCTTGTAAAGG	(((..(((.(((((((.(((((((((((((((.(((.((((((.((............)).)))))).))).))))))))))))))).))))))))))..))).	-45.8	Five	1	miR6275	miR6275	Probable
miR6275d	Fvb5-4	-	765803	765906	CTTCCTTTTGCTACTTCTACT	TGGAAGTAGCAACGGGAAGCT	0.94	17	1	0	0	1	CTTACCAATGCTTCCTTTTGCTACTTCTACTACATCCTGTTTGTCTTCCTTTTTAAATGGTCAGATAAGATCTAGTGGAAGTAGCAACGGGAAGCTTGTAAAGG	(((..(((.(((((((.(((((((((((((((.(((.((((((.((............)).)))))).))).))))))))))))))).))))))))))..))).	-45.8	Five	1	miR6275	miR6275	Probable
miR845a	Fvb5-1	-	1127406	1127510	AACCGGCTCTGATACCAATTG	GTTGGTATCAGAGCCGTACTG	0.98	7231	26	103	104	1	TTGTAGGCTGTACGGTTGGTATCAGAGCCGTACTGTGCTGGAGTCTACTTCAATTCAGACTAAATTTCAGCCCAAACCGGCTCTGATACCAATTGTGGCTTACTC	..(((((((..(((((((((((((((((((...((.((((((((((..........))))).....))))).))...))))))))))))))))))))))))))..	-51.2	Three	12	miR845	NA	Known
miR845b	Fvb5-2	-	1046852	1046963	ACCCGGCTCTGATACCAGTTG	GCTGGTATCAGAGCCGGGTGC	0.86	2295	0	0	386	0.96	GTGTAAGTAAGGCAGCTGGTATCAGAGCCGGGTGCCGTGTTGTGCTGGATTCCACTTCAACCTAGACGAAGTTTCAGCCTAACCCGGCTCTGATACCAGTTGGGGCTTATTC	..((((((....(((((((((((((((((((((........(.((((((....(((((.........))))))))))))..)))))))))))))))))))))..))))))..	-55.8	Three	4	miR845	NA	Probable
miR845c	Fvb5-4	-	1032033	1032137	ACCCGGCTCTGATACCAGTTG	GCTGGTATCAGCGCCGTATTG	0.95	7888	184	0	198	1	GTATAAGTCAGACAGCTGGTATCAGCGCCGTATTGTGCTGGAGTTCACTTCAACTCAGACGAAGTTTCAGCTCAACCCGGCTCTGATACCAGTTGGGGCTTATTC	..(((((((...(((((((((((((.((((..(((.((((((....(((((.........))))))))))).)))..)))).))))))))))))).)))))))..	-50.1	Three	12	miR845	NA	Probable
miR1511a	Fvb5-1	-	1128028	1128127	ACCTAGCTCTGATACCATGTG	AGTGGTATCAGGGCTATGTTA	0.96	42907	57	1595	1645	1	TGATTCAAACAAGTGGTATCAGGGCTATGTTAAACTAGGATGCATCTTGATCTGGTTGCTTCAAGTCTGACCTAGCTCTGATACCATGTGTTACTGACTT	....(((((((.(((((((((((((((.((((.(((.(((.(((.((......)).)))))).))).)))).))))))))))))))).))))..)))...	-40.5	Three	12	miR1511	miR1511	Known
miR1511b	Fvb5-2	-	1047591	1047699	ACCTAGCTCTGATACCATGTG	AGTGGTATCAGGGCTATGCATGTTA	0.96	42907	52	0	1630	1	GGTGTTGATTCAAACAAGTGGTATCAGGGCTATGCATGTTAAACTAGGATGCATCTTGATCTGGGTGCTTCAAGTCTGACCTAGCTCTGATACCATGTGTTATTGACAT	.((((((((...((((.(((((((((((((((.(...((((.(((.(((.((((((......))))))))).))).)))))))))))))))))))).))))))))))))	-44.4	Three	12	miR1511	NA	Probable
miR1511c	Fvb5-3	+	26298917	26299016	ACCTAGCTCTGATACCATGTG	AGTGGTGTTAGGGCTATGTTA	0.96	42907	63	482	1568	1	TGATTCAAACAAGTGGTGTTAGGGCTATGTTAAACTAGGATGCATCTTGATCTGGGTGCTTCAAGTCTGACCTAGCTCTGATACCATGTGTTACTGACAT	....(((((((.(((((((((((((((.((((.(((.(((.((((((......))))))))).))).)))).))))))))))))))).))))..)))...	-42	Three	12	miR1511	NA	Known
miR11312a	Fvb5-1	-	2855752	2855843	TGGAGCTGTTGGGGAGAGTTA	ACTCTCCCTCAAGGGCTTCT	0.93	69	6	12	0	1	CATTTTCGTTAACTCTCCCTCAAGGGCTTCTAGCAATGCCGGAACACACATAAGGCAAGCTTGGAGCTGTTGGGGAGAGTTAACAAAAAGTG	((((((.((((((((((((.(((.((((((.(((..((((.............)))).))).)))))).)))))))))))))))..))))))	-45.2	Three	4	miR11312	miR477	Known
miR11312b	Fvb5-1	+	3229838	3229918	TGGAGCTGTTGGGGAGAGTTA	ACTCTCCCTCAAGGGCTTCTAG	0.93	69	6	12	0	1	ACTCTCCCTCAAGGGCTTCTAGCAATGCCGGAACACACATAAGGCAAGCTTGGAGCTGTTGGGGAGAGTTAACAAAAAGTG	((((((((.(((.((((((.(((..((((.............)))).))).)))))).)))))))))))............	-36.6	Three	4	miR11312	miR477	Known
miR11312c	Fvb5-2	+	2738488	2738568	TGGAGCTGTTGGGGAGAGTTA	ACTCTCCCTCAAGGGCTTCTAG	0.93	69	6	12	0	1	ACTCTCCCTCAAGGGCTTCTAGCAATGCCGGAACACACATAAGGCAAGCTTGGAGCTGTTGGGGAGAGTTAACAAAAAGTG	((((((((.(((.((((((.(((..((((.............)))).))).)))))).)))))))))))............	-36.6	Three	4	miR11312	miR477	Known
miR162a	Fvb5-1	+	6596957	6597077	TCGATAAACCTCTGCATCCAG	GGAGGCAGCGGTTCATCGATC	0.99	182	1	1	0	1	GTGGGATGGAGTCACTGGAGGCAGCGGTTCATCGATCTCTTCCTGAGATTTTTGTCTGTGGAAAAAAAGAAACACAAAAACATGAATAGGTCGATAAACCTCTGCATCCAGCGCTCACTCA	.((((...(((.(.(((((.((((.((((.((((((((.(((.((((((....))))(((............))).....)).))).)))))))).)))).)))).))))).)))).))))	-42	Three	11	miR162	miR162	Known
miR162b	Fvb5-1	+	8213875	8213995	TCGATAAACCTCTGCATCCAG	GGAGGCAGCGGTTCATCGATC	0.99	182	1	1	0	1	GTGGGATGGAGTCACTGGAGGCAGCGGTTCATCGATCTCTTCCTGAGATTTTTGTCTGTGGAAAAAAAGAAACACAAAAACATGAATAGGTCGATAAACCTCTGCATCCAGCGCTCACTCA	.((((...(((.(.(((((.((((.((((.((((((((.(((.((((((....))))(((............))).....)).))).)))))))).)))).)))).))))).)))).))))	-42	Three	11	miR162	miR162	Known
miR162c	Fvb5-2	+	7305878	7305996	TCGATAAACCTCTGCATCCAG	GGAGGCAGCGGTTCATCGATC	1	182	0	1	0	1	GTGGGATGGAGTCACTGGAGGCAGCGGTTCATCGATCTCTTCCTGAGATTTCTGTGGAAAAAAAAAGAAACACAAAAACATGAATAGGTCGATAAACCTCTGCATCCAGCGCTCACTCA	.((((...(((.(.(((((.((((.((((.((((((((.(((.((...(((.((((..............)))).))))).))).)))))))).)))).)))).))))).)))).))))	-42.2	Three	11	miR162	miR162	Known
miR162d	Fvb5-3	-	20892843	20892964	TCGATAAACCTCTGCATCCAG	GGAGGCAGCGGTTCATCGATC	1	182	0	1	0	1	TTGGGATGGAGTCACTGGAGGCAGCGGTTCATCGATCTCTTCCTGAGATTTTTGTCTGTGGAAAAAAAAGAAACACAAAAACATGAATAGGTCGATAAACCTCTGCATCCAGCGCTCACTCA	.((((...(((.(.(((((.((((.((((.((((((((.(((.((((((....))))(((.............))).....)).))).)))))))).)))).)))).))))).)))).))))	-41.9	Three	11	miR162	miR162	Known
miR11293a	Fvb5-1	-	9587962	9588062	TTCTTCCTCAGGAACCTCCACC	TGGAGGTCCTGAGGAAGAAAA	0.92	562	15	28	36	1	CCATTGTGCCTTCTTCCTCAGGAACCTCCACCTTATATATTCCAATGGGTAGTCACACTGCAGTGTTTAAGGTGGAGGTCCTGAGGAAGAAAACACAAGGT	((.(((((..(((((((((((((.(((((((((((.(((((.((.((........)).)).))))).))))))))))))))))))))))))..))))))).	-56.6	Five	11	miR11293	miR11293	Known
miR11293b	Fvb5-3	+	19336850	19336950	TTCTTCCTCAGGAACCTCCACC	TGGAGGTCCTGAGGAAGAAAA	0.93	562	15	28	27	1	CCGTTGTGCCTTCTTCCTCAGGAACCTCCACCTTATATATTCCAATGGGTAGTCGCACTGCTGTGTTTAAGGTGGAGGTCCTGAGGAAGAAAACACAAGGT	.(.(((((..(((((((((((((.(((((((((((.((((..((.((.(....).)).))..)))).))))))))))))))))))))))))..))))).).	-56.7	Five	11	miR11293	miR11293	Known
miR11293c	Fvb5-4	-	6795722	6795822	TTCTTCCTCAGGAACCTCCACC	TGGAGGTCCTGAGGAAGAAAA	0.92	562	17	28	36	1	CCATTGTGCCTTCTTCCTCAGGAACCTCCACCTTATATATTCCAATGGGTAGTCGCACTGCAGTGTTTAAGGTGGAGGTCCTGAGGAAGAAAACACAAGGT	((.(((((..(((((((((((((.(((((((((((.(((((.((.((.(....).)).)).))))).))))))))))))))))))))))))..))))))).	-57.8	Five	10	miR11293	miR11293	Known
miR2118a	Fvb5-1	+	16685145	16685281	TCTTCCCGATACCTCCCATTCC	ATTGGGGATCTGGGCAAGATA	1	263	0	0	0	1	TTCTTCCATTTCTTCCCGATACCTCCCATTCCTGCAACCTTTTCACTACAAGCTTCATCCTTTTTGTCAAGGAGCTCTTAAGGGTAGATAGGGAGTAGATTGGGGATCTGGGCAAGATAATTTGAATATGGAAAGAT	.((((((((.((((((((((...(((((.((.(((..(((.((.(((...((((((..............))))))......))).)).)))..))))).)))))))).))).))))..........)))).)))).	-33.6	Five	10	miR2118	NA	Probable
miR2118b	Fvb5-2	+	15821616	15821701	TCTTTCCTATTCCTCCCATCCC	GATGGGATGCTGGGGAAGAAA	0.92	927	4	67	77	1	GTTGTAGTTGGGATGGGATGCTGGGGAAGAAATTACTTGAAACTCATCCTAATTTCTTTCCTATTCCTCCCATCCCTCCTCAATTT	((((.((..(((((((((...((((((((((((((..(((...)))...))))))))))))))....)))))))))..))))))..	-36.1	Three	5	miR2118	miR482	Known
miR168a	Fvb5-1	+	16737940	16738053	TCGCTTGGTGCAGGTCGGGAA	CCCGCCTTGCATCAACTGAAT	0.81	703	183	218	29	1	GGTCTCTAATTCGCTTGGTGCAGGTCGGGAACTGCTTCGGTTTTAGAGAGAGAGCCAGATGGCTGCGGTTCCAGCGGAGCGGGTCCCGCCTTGCATCAACTGAATCGGAGACCG	(((((((.(((((.((((((((((.(((((.((((((((.(....(((....((((....))))....))).).)))))))).))))).)))))))))).))))).))))))).	-61	Five	10	miR168	miR168	Known
miR168b	Fvb5-2	+	15844207	15844320	TCGCTTGGTGCAGGTCGGGAA	CCCGCCTTGCATCAACTGAAT	0.81	703	183	218	32	1	GGTCTCTAATTCGCTTGGTGCAGGTCGGGAACTGCTTCGGTTTTAGAGAGAGAGCCAGATGGCTGCGGTTCCAGCGGAGCGGGTCCCGCCTTGCATCAACTGAATCGGAGACCG	(((((((.(((((.((((((((((.(((((.((((((((.(....(((....((((....))))....))).).)))))))).))))).)))))))))).))))).))))))).	-61	Five	10	miR168	miR168	Known
miR168c	Fvb5-3	-	12525678	12525795	TCGCTTGGTGCAGGTCGGGAA	CCCGCCTTGCATCAACTGAAT	0.82	703	180	218	29	1	GGTCTCTAATTCGCTTGGTGCAGGTCGGGAACTGCTTCGGTTTTAGAGAGAGAGAGAGCCAGATGGCTGCGGTTCCAGCGGAGCGGGTCCCGCCTTGCATCAACTGAATCGGAGACCG	(((((((.(((((.((((((((((.(((((.((((((((.(......(.(((....((((....))))....))))).)))))))).))))).)))))))))).))))).))))))).	-60.1	Five	10	miR168	miR168	Known
miR168d	Fvb5-4	+	13752269	13752382	TCGCTTGGTGCAGGTCGGGAA	CCCGCCTTGCATCAACTGAAT	0.81	703	183	218	29	1	GGTCTCTAATTCGCTTGGTGCAGGTCGGGAACTGCTTCGGTTTTAGAGAGAGAGCCAGATGGCTGCGGTTCCAGCGGAGCGGGTCCCGCCTTGCATCAACTGAATCGGAGACCG	(((((((.(((((.((((((((((.(((((.((((((((.(....(((....((((....))))....))).).)))))))).))))).)))))))))).))))).))))))).	-61	Five	10	miR168	miR168	Known
miR11308a	Fvb6-1	-	30293686	30293798	TAAGTTAGGATTCTAGTTACC	TAACTTGTGATCCTAACTTAAT	1	26	0	0	0	1	TACTGCACCAGCTAACTTGTGATCCTAACTTAATACTCCATTTGGATCAACTCTTAGTTGATTACGATTGATTATGGAGTAATAAGTTAGGATTCTAGTTACCTGGTGCTCAA	....(((((((.(((((.(.((((((((((((.(((((((((((((((((((...)))))))).)))......)))))))).))))))))))))).))))).)))))))....	-50.9	Three	2	miR11308	NA	Probable
miR11308b	Fvb6-1	-	30839341	30839451	TAAGTTAGGATTCTAGTTACC	TAACTTGTAATCCTAACTTAAT	1	26	0	9	0	1	ACTGCACCTGCTAACTTGTAATCCTAACTTAATACTCCATTTGGATCAACTCTCAGTTGATTACGATTAATATGGAGTAATAAGTTAGGATTCTAGTTACCTGGTGCTCAT	...(((((.(.(((((.(.((((((((((((.(((((((((((((((((((...)))))))).))).....)))))))).))))))))))))).))))).).)))))....	-47.2	Three	2	miR11308	miR11308	Known
miR11308c	Fvb6-2	-	22311125	22311235	TAAGTTAGGATTCTAGTTACC	TAACTTGTAATCCTAACTTAAT	1	26	0	9	0	1	ACTGCACCTGCTAACTTGTAATCCTAACTTAATACTCCATTTGGATCAACTCTCAGTTGATTACGATTAATATGGAGTAATAAGTTAGGATTCTAGTTACCTGGTGCTCAT	...(((((.(.(((((.(.((((((((((((.(((((((((((((((((((...)))))))).))).....)))))))).))))))))))))).))))).).)))))....	-47.2	Three	2	miR11308	miR11308	Known
miR11308d	Fvb6-3	-	35832821	35833133	TAAGTTAGGATTCTAGTTACC	TAACTTGTGATCCTAACTTAAT	0.96	26	0	0	1	1	CAAAGCACCAGTTAACTTGTCATCCTAGCTTAATACTCTATTTGCATAGAGCTTGATCTTCAGCTCCCTCATATGAGTATGGAGTGTTAAGCTATGATGCAAGTTACCTAGTGCTAAAATGGCATGTTAAGTCGGCTCAGATTACCATTAGGAAACCTAGCTAGCTAGTAAATCGAACTTCCATTTCTTACAATTCATGCTACTGCACCATCTAACTTGTGATCCTAACTTAATACTCCATTTGGATCGACTCTAAGTTGATTACGATTGATTATGGAGTAATAAGTTAGGATTCTAGTTACCTGGTGCTCAA	...(((((.((.(((((((.((((.((((((((((((((((...(((((((((.((...))))))).....))))...)))))))))))))))).))))))))))).)).)))))....(((((((...(((.((((.((.((.((....)).)).)))))).))).((((...(((.......)))))))....)))))))..((((((..(((((.(.((((((((((((.(((((((((((((((((((...)))))))).)))......)))))))).))))))))))))).)))))..))))))....	-113.4	Three	2	miR11308	NA	Probable
miR11308e	Fvb6-3	+	37962823	37963135	TAAGTTAGGATTCTAGTTACC	TAACTTGTGATCCTAACTTAAT	1	26	0	0	0	1	CAAAGCACCAGTTAACTTGTCATCTTGGCTTAATACTCTATTTGCATAGAGCTTGATCTTCAGCTCCCTCATATGAGTATGGAGTGTTGAGCTATGATGCAAGTTACCTAGTGCCAAAATGTCATGTTAACTCGGCTAGGATTATCATTAGGAAACCTAGCTATCTAGTAAATCGTACTTCTGTTTCTTACAATTCATGCTACTGAACCAGCTAACTTGTGATCCTAACTTAATACTCCATTTGGATCAACTCTCAGTTGATTACGATTGATTATGGAGCAATAAGTTAGGATTCTAGTTACCTTGTGCTCAA	....((((.((.(((((((.((((.((((((((((((((((...(((((((((.((...))))))).....))))...)))))))))))))))).))))))))))).)).)))).................((((.(((.((......((((((((((((....))))..............))))))))......)).)))))))((.((.(((((.(.((((((((((((...(((((((((((((((((...)))))))).)))......))))))...))))))))))))).))))).)).))......	-96.9	Three	2	miR11308	NA	Probable
miR11308f	Fvb6-3	+	43075185	43075497	TAAGTTAGGATTCTAGTTACC	TAACTTGTGATCCTAACTTAAT	0.96	26	0	0	1	1	CAAAGCACCAGTTAACTTGTCATCCTAGCTTAATACTCTATTTGCATAGAGCTTGATCTTCAGCTCCCTCATATGAGTATGGAGTGTTAAGCTATGATGCAAGTTACCTAGTGCTAAAATGGCATGTTAAGTCGGCTCAGATTACCATTAGGAAACCTAGCTAGCTAGTAAATCGAACTTCCATTTCTTACAATTCATGCTACTGCACCATCTAACTTGTGATCCTAACTTAATACTCCATTTGGATCGACTCTTAGTTGATTACGATTGATTATGGAGTAATAAGTTAGGATTCTAGTTACCTGGTGCTCAA	...(((((.((.(((((((.((((.((((((((((((((((...(((((((((.((...))))))).....))))...)))))))))))))))).))))))))))).)).)))))....(((((((...(((.((((.((.((.((....)).)).)))))).))).((((...(((.......)))))))....)))))))..((((((..(((((.(.((((((((((((.(((((((((((((((((((...)))))))).)))......)))))))).))))))))))))).)))))..))))))....	-113.4	Three	2	miR11308	NA	Probable
miR11308g	Fvb6-4	+	6596079	6596178	TAAGTTAGGATTCTAGTTACC	TAACTTGTAATCCTAACTTAAT	1	26	0	9	0	1	TAACTTGTAATCCTAACTTAATACTCCATTTGGATCAACTCTCAGTTGATTACGATTAATATGGAGTAATAAGTTAGGATTCTAGTTACCCGGTGCTCAT	(((((.(.((((((((((((.(((((((((((((((((((...)))))))).))).....)))))))).))))))))))))).)))))............	-36.6	Three	2	miR11308	miR11308	Known
miR11308h	Fvb6-4	+	7209878	7209990	TAAGTTAGGATTCTAGTTACC	TAACTTGTGATCCTAACTTAAT	1	26	0	0	0	1	TACTGCACCAGCTAACTTGTGATCCTAACTTAATACTCCATTTGGATCGACTCTTAGTTGATTACGATTAATTATGGAGTAATAAGTTAGGATTCTAGTTACCTGGTGCTCAA	....(((((((.(((((.(.((((((((((((.(((((((((((((((((((...)))))))).)))......)))))))).))))))))))))).))))).)))))))....	-50.6	Three	2	miR11308	NA	Probable
miR11296a	Fvb7-1	+	10642536	10642629	TTTTTGATGGCTGGAATCCAGT	TGGTTCCATCCATCAAAGAAA	0.93	82	1	0	5	1	TTGCTTTCTTTTTTTGATGGCTGGAATCCAGTAAGAACTTAATCATTTTGATTCATCCATTCACTGGTTCCATCCATCAAAGAAAAAAATCAAG	(((.(((.((((((((((((.(((((.(((((((......(((((...)))))......)).)))))))))).)))))))))))).))).))).	-30	Five	7	miR11296	NA	Probable
miR11296b	Fvb7-1	+	10649168	10649301	TTTTTGATGGCTGGAATCCAGT	TGGTTCCATCCATCAAAGAAA	0.9	79	5	0	4	1	TTGCTTGCTATTTTTGATGGCTGGAATCCAGTAAGAATTCGATCCTTTTGGTCATCCACTTCACTTCACTGGTTCCATCCATCAAAGAAAAAAAACAAAGAATTAATTTTAGAATTTGGCCACTAAAGAGGGAC	..........((((((((((.(((((.((((((((.....(((((....))..))).......))).)))))))))).))))))))))...............................((.((....))))..	-28.3	Five	7	miR11296	NA	Probable
miR11296c	Fvb7-1	+	10675381	10675478	TTTTTGATGGCTGGAATCCAGT	TGGTTCCACCCATCAAAGAAA	0.93	82	2	0	4	1	TTGCTTGCTTTTTTTGATGGCTGGAATCCAGTAAGAATTTGATCATTCATTTTGGTCAATTGCTTCACTGGTTCCACCCATCAAAGAAAAAAAACAAA	(((.((..((((((((((((.(((((.((((((((...(((((((.......)))))))...))).)))))))))).))))))))))))..)).))).	-38.3	Five	8	miR11296	NA	Probable
miR11296d	Fvb7-2	+	16213614	16213707	TTTTTGATGGCTGGAATCCAGT	TGGTTCCATCCATCAAAGAAA	0.93	82	1	0	5	1	TTGCTTTCTTTTTTTGATGGCTGGAATCCAGTAAGAACTTAATCATTTTGATTCATTCATTCACTGGTTCCATCCATCAAAGAAAAAAATCAAG	(((.(((.((((((((((((.(((((.((((((((((...(((((...)))))..))).)).)))))))))).)))))))))))).))).))).	-30.7	Five	7	miR11296	NA	Probable
miR11296e	Fvb7-2	+	16214966	16215116	TTTTTGATGGCTGGAATCCAGT	TGGTTCCATCCATCAAAGAAA	0.94	79	1	0	4	1	TTGCTTGCTATTTTTGATGGCTGGAATCCAGTAAGAATCGATCATTTTGGTCATCCACTTCACTGGTTCCATCCATCAAAGAAAAAAAAAACAAAGAATTAATTTTAGAATTTGGCCACTAAAGAGGGACCCTTCACTCCCTAGAGGGCGC	..........((((((((((.(((((.((((((((....(((((...))))).....))).)))))))))).))))))))))................................(((.((....(((((........)))))..)))))..	-42.3	Five	7	miR11296	NA	Probable
miR11296f	Fvb7-3	-	13668799	13668896	TTTTTGATGGCTGGAATCCAGT	TGGTTGCATCCATCAAAGAAA	0.94	82	1	0	4	1	TTGCTTTATTTTTTTGATGGCTGGAATCCAGTAAGAACTTAATCATTTTGATTTATCTCTTCACTGGTTGCATCCATCAAAGAAAAGAATTTGGCAGG	(((((((.((((((((((((.((.((.(((((((((....(((((...)))))....)))).))))))).)).)))))))))))).))....))))).	-31.5	Five	8	miR11296	NA	Probable
miR11296g	Fvb7-4	-	13300797	13300881	TTTTTGATGGCTGGAATCCAGT	TGGTTCCATCCATCAAAGAAA	0.93	82	1	0	5	1	TTGCTTTCTTTTTTTGATGGCTGGAATCCAGTAAGAACTTTGATTCATCCATTCACTGGTTCCATCCATCAAAGAAAAAAAATCA	........((((((((((((.(((((.(((((..(((...((.......))))))))))))))).))))))))))))........	-26	Five	7	miR11296	NA	Probable
miR11300	Fvb7-2	-	6262431	6262576	TCAACATCACTGTTCTCTTCC	AACAGAATAGTGATATTGATT	1	15	0	0	0	1	GCTCCCTAAGTCAACATCACTGTTCTCTTCCTCTAACACAACCGCCAGAATTCTGACAAAATGAGTTTGGGAAAGGGATTCGAGCTCCGAAGGTTGTGAATGTTGTGTTGTAAAGGGAACAGAATAGTGATATTGATTATGTGAAG	........((((((.(((((((((((.(((((.(((((((((.......((((((((.....(((((((((.......))))))))).....)))).)))))))))))))....))))).))))))))))).))))))........	-44.1	Five	2	miR11300	NA	Probable
miRN1a	Fvb1-2	-	465379	465497	TACATCAAGCCGTGAGTCATC	CGGCTCATGACTTGATGTATG	0.9	52	9	47	2	0.99	TTGTATGACATACATCAAGCCGTGAGTCATCTGATCGTTTAACAATTTAAAATTCAAGACGATCGGACGGCTCATGACTTGATGTATGATATATACATAATAGAAAAGTCTCATGCGGG	.((((((.(((((((((((.((((((((.(((((((((((................))))))))))).)))))))).)))))))))))...))))))......................	-45.9	Five	1	NA	NA	Novel
miRN1b	Fvb1-2	+	6114975	6115093	TACATCAAGCCGTGAGTCATC	CGGCTCATGACTTGATGTATG	0.88	52	11	47	2	1	TTGTATGACATACATCAAGCCGTGAGTCATCTGATCGTTTAGCAATTCAAAATTCAAGACGATCGGACGGCTCATGACTTGATGTATGATATATACATAATAGAAAAGTCTCATGCGGG	.((((((.(((((((((((.((((((((.(((((((((((.(.((((...))))).))))))))))).)))))))).)))))))))))...))))))......................	-46.8	Five	2	NA	NA	Novel
miRN1c	Fvb5-1	-	13347123	13347221	TACATCAAGCCGTGAGTCATC	CGGCTCACGGCTTAATGTATG	0.96	15	1	11	0	1	TAACCATAGCATACATCAAGCCGTGAGTCATCCGATCGTCTTGAATTTTGAATTACTAAACAATCAGACGGCTCACGGCTTAATGTATGTCATACAAAT	........((((((((.((((((((((((.((.(((.((...(((((...)))).)...)).))).)).)))))))))))).)))))))).........	-34.3	Five	1	NA	NA	Novel
miRN2	Fvb1-2	+	28081113	28081274	ATATTACCCCCTTAGCTCTTG	AGAGTTCGGGGGTAATCTGA	0.76	59	5	1	14	0.98	CAATTTCACCATATTACCCCCTTAGCTCTTGTTTTTCTGGTAATTTAGCCCCAAAAAGTCATTACACGTCATCAAATTTCAACGTCCCAATTGGATGGAGCATGAGTGATAAGAGACAGCAGAGAGAAAAACAAGAGTTCGGGGGTAATCTGATGAAATTGA	((((((((.((.(((((((((..((((((((((((((((((......))).......(((.((((((.((((.....(((..(((((.....)))))))).))))))).)))..))).......))))))))))))))).))))))))).)).)))))))).	-56	Five	2	NA	NA	Novel
miRN3	Fvb2-1	+	9621176	9621264	GATGATTCGGTTATTGAGGCT	AGATGTCGGTGGCGGAGTCCTT	0.83	23	4	12	3	1	ACACGAATCGTGATGATTCGGTTATTGAGGCTAGGTCGGTGGAGGATGCGATTGCTCAGATGTCGGTGGCGGAGTCCTTGCCGGTGGAT	.(((.....((((.(((((.((((((((.(((.((.((((.(......).)))))).)).).)))))))).))))).))))..)))...	-25.1	Five	1	NA	NA	Novel
miRN4	Fvb2-1	-	25750991	25751124	TCAGGAATCGATCTTCATAAA	GGTGAAGATTTGGTTCTTGAGG	0.94	142	7	2	3	1	CTTTCCAACCTCAGGAATCGATCTTCATAAAATTATGCATTACCCCTCGTTTCAAGTTTCATCTGTTTTAATGATTGAGATTTATGAGGGGTAATGTGAAATTCGGTGAAGATTTGGTTCTTGAGGTAGGCATT	....((.(((((((((((((((((((((..((((.(((((((((((((((...((((((((((.........)).))))))))))))))))))))))).))))..))))))).)))))))))))))).))....	-60.8	Five	6	NA	NA	Novel
miRN5	Fvb2-2	+	870711	870816	GGATGATTGGAGCCAGACGTG	TATCTGGGCTACTTTCATTCAG	0.87	133	16	37	9	1	CTTCAATGACTGGATGATTGGAGCCAGACGTGAGATGCAATATCCTGATCAAACTGTTATGGTATTTCATCTCATATCTGGGCTACTTTCATTCAGTCATTCAAGC	(((.(((((((((((((..(.(((((((.((((((((.((((((.((((......)))).)))))).)))))))).))).)))).)..))))))))))))).))).	-46.9	Five	7	NA	NA	Novel
miRN6a	Fvb2-2	-	10833465	10833666	ACAGGGGAGGTACTCTCAATTC	GAAGAGGGTTTTCTTTCTGTA	0.8	32	0	4	9	1	TTCAAGCAACTGAAGAGGGTTTTCTTTCTGTAGTTACCAGGCAGTGGCCTCTTAAACCACAAATAGCAGCTGTGGGATCTTGCTGCCTTGTTGGTGTTATTTGTAATGGAACTCTGTATATCGCCAACCTTGGCGATTCCCGTGCTGTTTTGGGGAGGGTTGTGAAGGCAACAGGGGAGGTACTCTCAATTCAGTTGTCACA	.....(((((((((((((((...((((((.(.(((.((..((((...(((((....(((.((((((((..((.((((((.....(((..(((((((.(((.....((((....))))))).)))))))...))))))))))))))))))))))))))).))))...)).)))).)))))).))))))..)))))))))....	-66.1	Three	1	NA	NA	Novel
miRN6b	Fvb2-3	-	11838680	11838881	ACAGGGGAGGTACTCTCAATTC	GAAGAGGGTTTTCTTTCTGTA	0.8	32	0	4	9	1	TTCAAGCAACTGAAGAGGGTTTTCTTTCTGTAGTTACAAGGCAGTGGCCTCTTCAACCACAGATAGCAGCAGTGGGATCTTGCTGCCTTGTTGGTGTTATTTGTAATGGAACTCTGTATATTGCCAACCTTGGTGATTCCCGTGCTGTTTTGGGGAGGGTTGTGAAGGCAACAGGGGAGGTACTCTCAATTCAGTTGTCACA	.....(((((((((((((((((((((.((((.(((.....((((...(((((((((........(((((((..((((((.....(((..(((((((.(((.....((((....))))))).)))))))...)))))))))..)))))))))))))))).))))...))).)))))))))).))))))..)))))))))....	-66.5	Three	1	NA	NA	Novel
miRN7	Fvb2-3	-	692486	692788	CCTGGTGGCTAATTAGCCACT	TGGTCAGTAAGCTCACCGAAAG	0.79	18	0	1	5	1	AGCCAGATGGCTGTTCTTTTGTGTGAATGGTCAGTAAGCTCACCGAAAGTAAGGCTTTGTTGGTGGCCTTCACTAGTGAAGCATAACTGTGGCTTTGCCTGTAGGTCATTAACTACATATTTTTTTTAAAATTTTTTTTTGGTGCCTTTGCACTACTTTCTTCCTTGTCAGATCTGAGGAATTTTCATCGGGGTCAACAGGTTTATATTTCCAATATCTTCTATATAAAAAGATGTTAATTCAGATGAAACAAACAAAAAAAAATGCTTGCTCCTGGTGGCTAATTAGCCACTTACACATGGT	((((....)))).......(((((((.((((.(((.(((.(((((..((((((.....(((((((((((..((..(((((((.........)))))))..))))))))))))).................(((((((((((((((....)))).......(((((((.......))))))).(((((((.((((.((((..(((((((..............)))))))....)))).)))).)))))))....))))))))))).))))))..)))))))).))).)))).)))))))....	-85.9	Three	1	NA	NA	Novel
miRN8	Fvb2-3	+	6642063	6642165	GAATGATTGGAGCCAGATGTG	CGTCTGGGCTACTTTCATTTAG	0.95	289	15	2	1	1	TTCAATGACTGAATGATTGGAGCCAGATGTGAGATGCAATATCCTGATCAAACTGTTATGGTATTTCACCTCACGTCTGGGCTACTTTCATTTAGTCATTCAA	...(((((((((((((..(.(((((((((((((.((.((((((.((((......)))).)))))).)).))))))))).)))).)..)))))))))))))...	-44.6	Five	5	NA	NA	Novel
miRN9	Fvb2-4	+	14360705	14360799	TTGTGTCTTTGGTTTATATAGA	TATATAAACTGGGACACAACC	0.84	151	5	11	27	1	AAGAAACTGGCTCTATATAAACTGGGACACAACCACTTCAACCTATTGCATGTTTTCAAGAGGTTGTGTCTTTGGTTTATATAGAGCTAGTTTCT	.(((((((((((((((((((((((((((((((((.(((.(((.........)))...))).))))))))).))))))))))))))))))))))))	-47.5	Three	3	NA	NA	Novel
miRN10	Fvb3-1	-	27127555	27127665	ATTGGAAAGGTGAGAAGTTGG	AACTTTTCTCCTTTCCAATGG	0.78	2134	25	38	571	0.99	ACACCCAATTAAAAACCAACTTTTCTCCTTTCCAATGGTTTTTTTTTTGTCGGGAAAAAAATTGTCGGAAATAAAAGACCATTGGAAAGGTGAGAAGTTGGTCTTTGGGTG	.(((((((......(((((((((((.((((((((((((((((((.(((.((((.((.....)).))))))).)))))))))))))))))).)))))))))))..)))))))	-55.6	Three	4	NA	NA	Novel
miRN11a	Fvb3-1	+	30277744	30277859	TACCGATCCCATTAAATTCTTC	AGTTTTAATGGGATCGGTAAA	0.94	48	3	2	0	1	AGAGCAAGTTGGTAGTTTTAATGGGATCGGTAAAAGTTTCAGACACATCGTCTTCTGCATGATGTGATGAACACATTTCTCTCTTACCGATCCCATTAAATTCTTCTGATTTCCTC	.(((.(((((((.((.(((((((((((((((((.((.((((..(((((((((....).)))))))).)))).........)).)))))))))))))))))..)).))))))).)))	-43.3	Three	2	NA	NA	Novel
miRN11b	Fvb3-2	-	1808061	1808174	TACCGATCCCATTAAATTCTTC	AGTTTTAATGGGATCGGTAAT	1	48	0	5	0	1	AGCAAGTTGGTAGTTTTAATGGGATCGGTAATAGTTTCAGATACATCGTCTTCTGCATGATGTGATGAACACATTTCTCTCTTACCGATCCCATTAAATTCTTCTGATTTCCTC	((.(((((((.((.(((((((((((((((((.((.((((..(((((((((....).)))))))).)))).........)).)))))))))))))))))..)).))))))).)).	-38.5	Three	4	NA	NA	Novel
miRN11c	Fvb3-4	+	27691309	27691430	TACCGATCCCATTAAATTCTTC	AGTTTTAATGGGATCGGAGAG	1	48	0	1	0	1	AGAGCAAGTTGGTAGTTTTAATGGGATCGGAGAGAGTAAAAGTTTCAGATACATCGTCTTCTGCATGATGTCATGAACACATTTCTCTCTTACCGATCCCATTAAATTCTTCTGATTTCCTC	.(((.(((((((.((.((((((((((((((((((((.(((.((((((...((((((((....).)))))))..)))).)).)))))))))..))))))))))))))..)).))))))).)))	-48.1	Three	2	NA	NA	Novel
miRN12a	Fvb3-2	+	8637575	8637854	GAGGGCCGAGATGAATAGATC	TCTAGCGTCTTCGATCAGCGA	0.81	865	160	8	49	1	ATACGTGGCGCGTCCTCGTTTCTCTGGCCTCGCTATAAACTACTACGAGCTCTCTCATCACTCTCGTCACAATCCAACACACACATGTTTAGGGTTTAGGTTTCTCTCGCGGCCGCCGACGAAGATGTCGAGGATCCGAGTCCCGCTGTGTTTTCAGAACAGTGAAGATCTAGCGTCTTCGATCAGCGATTCGTTCGGATTCCAATTCAAACTGATCGAGCAGTCGTTTGAATTGGGATTTGTCGAATTGAGGGCCGAGATGAATAGATCTCCATCGTTT	..((((((((((((.(((((....(((((.((....(((((...(((((.............)))))...(((((((((......))))..)))))..)))))....)).)))))..))))).)))).)).((((....))))((((((.........)))))).(((((((.(((((.((.((..(((((((..(((((((((((((((((.(((......)))))))))))))))))))).)))))))..)).)))))))..)))))))))).)))..	-90.2	Three	5	NA	NA	Novel
miRN12b	Fvb3-3	-	5224148	5224270	GAGGGCCGAGATGAATAGATC	TCTAGCGTCTTCGATCAGCGA	0.97	4345	85	248	69	1	AACAGTGAAGGTCTAGCGTCTTCGATCAGCGATTCGTTCGGATTCCAATTCAAACTGATCGAGCAGTCGTTTGAATTGGGATTTTTCGAATTGAGGGCCGAGATGAATAGATCTCCATCGTTT	(((.(((.(((((((.(((((.((.((..(((((((...((((((((((((((((.(((......)))))))))))))))))))..)))))))..)).)))))))..))))))).))).))).	-48.1	Three	4	NA	NA	Novel
miRN12c	Fvb3-3	+	7473706	7473863	GAGGGCCGAGATGAATAGATC	TCTAGCGTCTTCGATCAGCGA	0.97	865	22	8	8	1	AAGATGTCGGGGATCCGAGTCCTCTGCGTTTTTAGAACAGTGAAGGTCTAGCGTCTTCGATCAGCGATTCGTTCGGATTCCAATTCAAACTGATCGAGCAGTCGTTTGAATTGGGATTTTTCGAATTGAGGGCCGAGATGAATAGATCTCCATCGTTT	(((((((.((((((....)))))).)))))))..((((.(((.(((((((.(((((.((.((..(((((((...((((((((((((((((.(((......)))))))))))))))))))..)))))))..)).)))))))..))))))).))).))))	-61.4	Three	3	NA	NA	Novel
miRN12d	Fvb3-4	-	21628377	21628499	GAGGGCCGAGATGAATAGATC	TCTAGCGTCTTCGATCAGCGA	0.98	4345	73	252	43	1	AACAGTGAAGATCTAGCGTCTTCGATCAGCGATTCGTTCGGATTCCAATTCAAACTGATCGAGCAGTCGTTTGAATTGGGATTTGTCTAATTGAGGGCCGAGATGAATAGATCTCCATCGTTT	(((.(((.(((((((.(((((.((.((..(((((.(..(((((((((((((((((.(((......)))))))))))))))))))).).)))))..)).)))))))..))))))).))).))).	-45.6	Three	10	NA	NA	Novel
miRN13	Fvb3-2	+	22287416	22287564	TTGTGTGGGCAATAGAGGTGT	AACCCTATTGCCCACATAAGA	0.95	82	0	8	5	0.99	ACCACACATCTTGTGTGGGCAATAGAGGTGTTGCAATTTCCTGTAAGTGTGTCAAATGAGGGTATTAGTGAAAAATGAAGGAAAATTGCGATATATATGAGATTCTATGGGATTGCAACAACCCTATTGCCCACATAAGATATGTGGTC	((((((.((((((((((((((((((.((((((((((..(((((((.(.((.(((.(((...(((......................)))....))).))).)).))))))))))))))).))))))))))))))))))))).)))))).	-63.1	Five	2	NA	NA	Novel
miRN14	Fvb3-4	-	19478628	19478711	GGTTGAAGATGAACATACAGC	TGTATGTTCGTCTCCAACTCT	0.81	54	6	25	13	0.95	GTTCTTGACGCTGTATGTTCGTCTCCAACTCTGTTCTGTTCCGATTTCTACAGGGTTGAAGATGAACATACAGCAGCAAGTGCA	((.((((..(((((((((((((((.(((((((((...............))))))))).)))))))))))))))..)))).)).	-43.4	Three	1	NA	NA	Novel
miRN15a	Fvb4-1	+	163271	163364	TTTGACAGAGTAGTGACGGAG	CCATCAATACTCTGTCAAATT	0.82	127	1	7	29	1	CCATCAATACTCTGTCAAATTTTGGTGTTGGCGTGGAAAGGGTCTTCTGTTCTGTTATCAGAATTTGACAGAGTAGTGACGGAGTGGACCTATT	((.(((.((((((((((((((((((((.(((..(((((......)))))..))).)))))))))))))))))))).))).))............	-35	Three	1	NA	NA	Novel
miRN15b	Fvb4-2	-	25618832	25618935	TTTGACAGAGTAGTGACGGAG	CCATCAATACTCTGTCAAATT	0.82	127	1	7	29	1	ATAGGTCCATTCCATCAATACTCTGTCAAATTTGGTGTTGGCGTGGAAAGGGTCTTCTGTTCTGTTTTCAAAATTTGACAGAGTAGTGACGGAGTGGACCTATT	(((((((((((((.(((.(((((((((((((((..((..((((.(((.(((....))).)))))))..))))))))))))))))).))).))))))))))))).	-49.4	Three	1	NA	NA	Novel
miRN16	Fvb4-4	+	968958	969058	TCAAAGTTGGGGATGTTAGTTT	ACTGACATCCCAACTTTGATC	0.78	61	21	57	13	1	TTAAAACAGTAAACTGACATCCCAACTTTGATCGAAGTGTTCCTATTTGGTGTAAAAGGAACATTTCGATCAAAGTTGGGGATGTTAGTTTATTGTTCCAA	....((((((((((((((((((((((((((((((((((((((((.((......)).))))))))))))))))))))).)))))))))))))))))))....	-60	Three	1	NA	NA	Novel
miRN17a	Fvb5-1	+	5903994	5904118	CCGGAGTCGAGGGCGTGGTG	CCATGCCCATCGACTCCGTCG	0.92	51	0	19	6	1	GTCTTCGTCACCATGCCCATCGACTCCGTCGACCCGCTCGGCGGCCAGGTGCGCCGCCGCAAGACGATGAACCAGTCGTTCAAGGCTCTCGTCGCCGCCGGAGTCGAGGGCGTGGTGATGGAGGT	.(((((((((((((((((.(((((((((.((.......((((((((....).))))))).....((((((...((((......)))).)))))).)).)))))))))))))))))))))))))).	-73.4	Three	1	NA	NA	Novel
miRN17b	Fvb5-1	+	7461203	7461327	CCGGAGTCGAGGGCGTGGTG	CCATGCCCATCGACTCCGTCG	0.92	51	0	19	6	1	GTCTTCGTCACCATGCCCATCGACTCCGTCGACCCGCTCGGCGGCCAGGTGCGCCGCCGCAAGACGATGAACCAGTCGTTCAAGGCTCTCGTCGCCGCCGGAGTCGAGGGCGTGGTGATGGAGGT	.(((((((((((((((((.(((((((((.((.......((((((((....).))))))).....((((((...((((......)))).)))))).)).)))))))))))))))))))))))))).	-73.4	Three	1	NA	NA	Novel
miRN18a	Fvb5-1	+	10689658	10689756	TGTAGAGCCAATGGCTGATCC	ATCAGCCATTAGTTCTACATT	0.88	28	1	1	3	1	AAAAGATAATTGTAGAGCCAATGGCTGATCCATCTCCTTTGAATCGCAGTCTCTCACAGGAGACGGATCAGCCATTAGTTCTACATTTGGAATCTTTTT	(((((((((.((((((((.((((((((((((.((((((.(((...........))).)))))).)))))))))))).)))))))).))...))))))).	-47.2	Five	1	NA	NA	Novel
miRN18b	Fvb5-2	+	9907104	9907202	TGTAGAGCCAATGGCTGATCC	ATCAGCCATTAGCTCTACATT	0.85	131	11	1	12	0.99	AAAAGATAATTGTAGAGCCAATGGCTGATCCATCTCCTTTGAATCGCAGTCTCTCAGAGGAGACGGATCAGCCATTAGCTCTACATTTGGAATCTTTTT	(((((((((.((((((((.((((((((((((.((((((((((...........)))))))))).)))))))))))).)))))))).))...))))))).	-53.4	Five	3	NA	NA	Novel
miRN19a	Fvb5-1	+	12974329	12974511	TCATCCAACACATCATCGGCAT	GCGGTGACGTGGTGGATGAAT	0.97	171	3	36	3	1	TTTACTAAGATGCGGTGACGTGGTGGATGAATTTGCCTTCATAATCATGGCAAAGGTGCAAACTTGTCTCCACGTTGACAGTAAAGTCACTTGAAACGTGGAATTCAATTCTTACCTTTCATTTGTAAGTTTTGGAATTTGGAGCGCAATTTCATCCAACACATCATCGGCATCGTAGGCAAT	....(((.((((((((((.(((.((((((((.(((((((((.......((((..(((....)))))))((((((((...(((......)))...)))))))).(((((..(((((.........)))))..)))))...))))).)))).)))))))).))).))))).))))).))).....	-64.8	Three	6	NA	NA	Novel
miRN19b	Fvb5-3	-	16018702	16018884	TCATCCAACACATCATCGGCAT	GCGGTGACTTGGTGGATGAAT	0.97	171	1	9	5	1	TTTACTAAGATGCGGTGACTTGGTGGATGAATTTGCCTTCATAATCAAAGCAAAGGTGCAAACTTGTCACCACGTTGACAGTAAAGTCACTTGAAACGTGGAATTCAATTCTTACCTTTCATTTGTAAGTTTTGGAATTTGGAGCGCAATTTCATCCAACACATCATCGGCATCGTAGGCAAT	....(((.((((((((((..((.((((((((.(((((((((...((((((((((((((..((.(((...(((((((...(((......)))...)))))))....)))))..))))))).........)))))))....))))).)))).)))))))).))..))))).))))).))).....	-59.9	Three	6	NA	NA	Novel
miRN19c	Fvb5-4	+	10048699	10048871	TCATCCAACACATCATCGGCAT	GCGGTGACGTGGTGGATGAAC	0.99	171	0	7	1	1	TGCGGTGACGTGGTGGATGAACTTGCCTTCATAATCAAAGCAAAGGTGCAAACTTGTCTCCACGTTGACAGTAAAGTCACTTGAAACGTGGAATTCAATTCTTACCTTTCATTTGTAAGTTTTGGAATTTGGAGCGCAATTTCATCCAACACATCATCGGCATGGGATTGGCT	((((((((.(((.((((((((.(((((((((...((((((((((((((..((.(((..((((((((...(((......)))...))))))))...)))))..))))))).........)))))))....))))).)))).)))))))).))).))))).)))...........	-56.8	Three	8	NA	NA	Novel
miRN20	Fvb5-3	-	15665216	15665315	CGGCTCATGACTTGATGTATG	TACATCAAGCCGTGAGTCATC	0.9	78	5	60	11	0.94	GTCTGTATAACATACATCAAGCCGTGAGTCATCCGATCGTCTTGAATTTTGAATTACTAAACAATCGGACGGCTCATGACTTGATGTATGTCATACAAAA	...(((((.((((((((((((.((((((((.((((((.((...(((((...)))).)...)).)))))).)))))))).)))))))))))).)))))...	-42.7	Three	1	NA	NA	Novel
miRN21	Fvb5-4	-	7942455	7942793	AAGGAGTTTCAGGGGAATAGCA	AGTTGTATCATGAAGACCTTGT	1	16	0	10	0	1	AATTCCAACTGAGTTGTATCATGAAGACCTTGTGGCTGTAGGCGAGCCACCACCACCTTTAACGCTTTTACTCGTTGAACATCCATTAGTCACAGCCCCAGAATTCAACACAAGAGTCTTAGTTCTAGAGGTGCACTGTTTGGTGAATTTCCTTATTTTCCTTCTAGAGAAAATATGGGCAGTCTCAGACTGAAGGGATAGATAAGCTAATAAAAGCTTGAGCAAGACAAATCAAAAGAAGGAAGGAAAGGAAGATTCTGCAACCCACACAAGTACAAGAGAAGTACTTAATCCGCCGGTTAGAGTTAAGGAGTTTCAGGGGAATAGCAGGGATTATTT	((((((......(((((.((.(((((.((((((((((.......))))))...((((((((..(((...((((((((((..((.....((....))....)).))))))....))))...)))..))))))))((((....))))...((((((.((((((((((...((........((.(((((........)))))...((((((......)))))).))........))...)))))))))).))))))(((((((..(((.....((((((.......))))))........))))))))))))))..)))))..)).))))).))))))....	-77.8	Three	1	NA	NA	Novel
miRN22	Fvb5-4	-	16392733	16392905	GCGGTGACGTGGTGGATGAAT	TCAGCCAACACATCATCGACAT	0.92	10	1	1	0	1	TTACTAAGATGCGGTGACGTGGTGGATGAATTTGCCTTTATAATCAAAGCAAAGGTGCAAACTCGTTTCCACGTTGACAGCAGAGTCACTTGAAACGTGGAAAACAATTTACCCCTTTCATTTGTAAGTTTTGGAGCGCAAATTCAGCCAACACATCATCGACATCGTAGGCA	...(((.((((((((((.(((.(((.((((((((((((((.(((((((..(((((.(.(((....(((((((((((((......))))......)))))))))....))).).)))))..))))...))).))))).))))))))).))).))).)))))).)))).)))...	-60.1	Five	1	NA	NA	Novel
miRN23	Fvb6-3	+	36375310	36375494	CGCTAGAGACAAGACCTCACC	TGAGGTGTTGTTGCTAACATT	0.81	20	1	1	4	1	TAGTGTTGTTTGCTGAGGTGTTGTTGCTAACATTTGCAGTGGCCATGGTGATCGGCCGCACTCTCGCCATAGATTATGGCATTCTTAAGGTCGAAATAATATCTACTTCGATCTTTAGAATACCATGATCGATGGTCACCATAGCCGCAGTAAACGCTAGAGACAAGACCTCACCAGACAACACT	.(((((((((((.((((((.(((((.(((.(.(((((.(((((.((((((((((((.........)))...((((((((.(((((.(((((((((.((.....)).))))))))).))))).))))))))...))))))))).))))).))))).).))).))))).)))))).)))))))))))	-88.8	Three	1	NA	NA	Novel
miRN24a	Fvb7-1	+	18264698	18264805	TGCTCCTAATTCATGAATACC	TTTGCATGACCTAGGAGCAGA	0.77	125	12	55	41	1	ATGGTGTACACTGCTCCTAATTCATGAATACCTCTGGGTTGCGCAGGATAATGAAACACTAATGCGCAGCTTAAGGGTTTGCATGACCTAGGAGCAGAGATTTCCTTC	..((......(((((((((..(((((...((((.(((((((((((.................))))))))))).))))...)))))..)))))))))......))...	-45.1	Five	8	NA	NA	Novel
miRN24b	Fvb7-1	+	19504103	19504210	TGCTCCTAATTCATGAATACC	TTTGCATGACCTAGGAGCAGA	0.8	125	5	55	41	1	ATGGTGTACACTGCTCCTAATTCATGAATACCTCTGGGTTGCGCAGGATAATGAAACACTAATTCGCAGCTTAAGGGTTTGCATGACCTAGGAGCAGAGATTTCCTTC	..((......(((((((((..(((((...((((.(((((((((.((............))....))))))))).))))...)))))..)))))))))......))...	-38.9	Five	8	NA	NA	Novel
miRN24c	Fvb7-2	+	12439223	12439330	TGCTCCTAATTCATGAATACC	TTTGCATGACCTAGGAGCAGA	0.77	125	12	55	41	1	ATGGTGTACACTGCTCCTAATTCATGAATACCTCTGGGTTGCGCAGGATAATGAAACACTAATGCGCAGCTTAAGGGTTTGCATGACCTAGGAGCAGAGATTTCCTTC	..((......(((((((((..(((((...((((.(((((((((((.................))))))))))).))))...)))))..)))))))))......))...	-45.1	Five	8	NA	NA	Novel
miRN24d	Fvb7-2	+	18958696	18958803	TGCTCCTAATTCATGAATACC	TTTGCATGACCTAGGAGCAGA	0.77	125	12	55	41	1	ATGGTGTACACTGCTCCTAATTCATGAATACCTCTGGGTTGCGCAGGATAATGAAACACTAATGCGCAGCTTAAGGGTTTGCATGACCTAGGAGCAGAGATTTCCTTC	..((......(((((((((..(((((...((((.(((((((((((.................))))))))))).))))...)))))..)))))))))......))...	-45.1	Five	8	NA	NA	Novel
miRN24e	Fvb7-4	+	10443894	10444001	TGCTCCTAATTCATGAATACC	TTTGCATGACCTAGGAGCAGA	0.77	125	12	55	41	1	ATGGTGTACACTGCTCCTAATTCATGAATACCTCTGGGTTGCGCAGGATAATGAAACACTAATGCGCAGCTTAAGGGTTTGCATGACCTAGGAGCAGAGATTTCCTTC	..((......(((((((((..(((((...((((.(((((((((((.................))))))))))).))))...)))))..)))))))))......))...	-45.1	Five	8	NA	NA	Novel
miRN25	Fvb7-1	+	27131190	27131279	TTGTCACCAAGTCATCAGCTCT	AGCTGATGATTTTCTGAGAAT	1	22	0	1	0	1	GCTCTTCAATTTGTCACCAAGTCATCAGCTCTGTATTCGTTCTTCCCATCCCAGAATATCAGAGCTGATGATTTTCTGAGAATTCAAGCT	(((....(((((.(((..((((((((((((((((((((...............))))).)))))))))))))))..))))))))..))).	-31.7	Five	2	NA	NA	Novel
miRN26a	Fvb7-1	+	27133495	27133590	TTTGTTAAATGGAACCACCACA	TGGTGGTTCCATTTGTCAAGGT	0.98	60	0	3	1	1	TGGTGGTTCCATTTGTCAAGGTTAGATAAGAGTCAAGCAGTGTGTTCTCTTGCACTCTCTATCCTTTGTTAAATGGAACCACCACATTCTTTCTCA	(((((((((((((((.(((((...(((((((((((((.((......)))))).))))).))))))))).)))))))))))))))............	-40.1	Three	3	NA	NA	Novel
miRN26b	Fvb7-4	-	3612986	3613094	TTTGTTAAATGGAACCACCACA	TGGTGGTTCCATTTGTCAGGGT	1	25	0	1	0	1	CCATGAGGATTGTGGTGGTTCCATTTGTCAGGGTTAGAGAAGAGTCAAGCAGTGTGTTCTCCTTGCACTCTCTATCCTTTGTTAAATGGAACCACCACATTCTTTCTCA	....(((((.(((((((((((((((((.(((((.((((((...((((((.((......)).)))).)))))))).)).))).))))))))))))))))).)))))....	-48.9	Three	1	NA	NA	Novel
miRN27a	Fvb7-2	+	29400947	29401089	TTCTTGTACAAGATTCTGTCA	ACAGAGTATTGTACAAGATGACA	1	10	0	9	0	1	GACCAGGTTGTTCTTGTACAAGATTCTGTCATCAATATTCTGAAAACTGGGCTGCAAGACGCCGAAGCAGAGAGTCAATAAGGCAGCCAGCTTGGTCTCAGTATATCGATAACAGAGTATTGTACAAGATGACACACTGTTCT	((.(((..(((((((((((((.(((((((.(((.((((.((((..(((((((((...(..(((..................)))..)))))))))).)))).)))).))).))))))).))))))))))..)))..))).)).	-49.9	Five	1	NA	NA	Novel
miRN27b	Fvb7-4	+	5940369	5940511	TTCTTGTACAAGATTCTGTCA	ACAGAGTATTGTACAAGATGACA	1	10	0	9	0	1	GACCAGGTTGTTCTTGTACAAGATTCTGTCATCAATATTCTGAAAACTGGGCTGCAAGACGCTGAAGCAGAGAGTCAATAAGGCAGCCAGCTTGGTCTCAGTATATTGATAACAGAGTATTGTACAAGATGACACACTGTTCT	((.(((..(((((((((((((.(((((((.((((((((.((((..((((((((((..(((.((.......)).)))......))))))....)))).)))).)))))))).))))))).))))))))))..)))..))).)).	-54.1	Five	1	NA	NA	Novel
miRN27c	Fvb7-4	+	6594198	6594340	TTCTTGTACAAGATTCTGTCA	ACAGAGTATTGTACAAGATGACA	1	10	0	9	0	1	GACCAGGTTGTTCTTGTACAAGATTCTGTCATCAATATTCTGAAAACTGGGCTGCAAGACGCTGAAGCAGAGAGTCAATAAGGCAGCCAGCTTGGTCTCAGTATATTGATAACAGAGTATTGTACAAGATGACACACTGTTCT	((.(((..(((((((((((((.(((((((.((((((((.((((..((((((((((..(((.((.......)).)))......))))))....)))).)))).)))))))).))))))).))))))))))..)))..))).)).	-54.1	Five	1	NA	NA	Novel
miRN28	Fvb7-2	-	30202385	30202490	TATGATGTTCCTATTTTGAAT	GTTTAAGATCGGTTGGTCGTA	1	14	0	10	0	1	CATGTTGATGAGTTTAAGATCGGTTGGTCGTATTACTAAACCATAATTCCTGTGATTTAACCTTTGAAACATTTGTATGATGTTCCTATTTTGAATTCGTACCCTA	.......(((((((((((((.((...(((((((...((((.((((.....)))).))))...............)))))))...)).)))))))))))))......	-19.5	Three	1	NA	NA	Novel
miRN29	Fvb7-3	-	17012881	17013207	TCTGGGACTCATGAGTACATG	TAGTAGCTGAGTTTTAGACAAT	0.79	23	9	10	0	0.98	ACTTATTAGTATCTGGGACTCATGAGTACATGTATATTTGTAAAAGTGTTGGTTATGTGGTTTTAATATTTGTTCTTATATTGTTTCATGTGTTTTTATTGGTTGTTGGATTTGTGGAATTAATTATTGTTATTAATTGTTTTATTTGGATGTTAGAAATGTTGAGTTAATTTTTTGGAGTTACTCATACGAGATTTTTAGGTTACCGGGTTTATTGTTTTACAACCTGGTGCACTAATTCATGGTGTAAGGGTTATACCTGCAGGTGATGATCGACATGGTTAAGGCAGAGACATAGTAGCTGAGTTTTAGACAATGTACATTTAT	...........(((((((((((.(..(((((((...(((((....(((((((((((....(((((((((((...........((((((((.((((............)))).))))))))((((((.......))))))........)))))))))))..(((((((.(((((....)))))))))).)).......((((..(((((((((((......)).)))))))))..))))..(((..((((.((......)))))).)))))))))))))).......))))).)))).))).))))))))))))..............	-65.4	Five	1	NA	NA	Novel
miRN30	Fvb7-4	+	19692493	19692736	TCCGTCAGGAATGTAGGTCTTC	AGACCTATATCCTGAAGGAGA	0.81	475	43	7	73	1	CTCAGTCACTCTGAAGACCTATATCCTGAAGGAGATATTGATTTGACTGTTGATCATCTGCCATCGAACAAGGAGGACGACTTGGTTAGAGGGATGTGTGTAGTCTGTGAACAAAGAACAAGTAGATTCCTTTGATTCACCTTCAGGAGACTGAACACATCTCTAGCAAAAATGTCCTTGTTTCGATGGCAGAGGAATGCCAAATCAATGTCTCCGTCAGGAATGTAGGTCTTCAGAGTGCTGA	.((((.(((((((((((((((((((((((.(((((((((((((((...((...((.((((((((((((..(.(((((((.....((((((..(((((((.((((((((((((((((.............))))).))))).......)))))).))))))))))))).....))))))).))))))))))))).))..))))))))))))))))).))))).))))))))))))))))))))))	-126.2	Three	1	NA	NA	Novel
miRN31a	Fvb7-4	-	21042646	21042965	TCTCCCATCCCAGCCCCAAGC	TGGAGGATGGGATGGGAGAGC	0.95	14	1	4	0	0.9	CCTCTCTAGCTCTCCCATCCCAGCCCCAAGCTCTGCCTCTCTCTCCTCCGGCCTCTCTGCGTCTCTCTCGACCCCTCTATCCATCTCACCAGGCGCAGCTAGCCATGGCTTTGATGCCACCAGGGTCAGCTACCCAACCAGCAAAGATCTGATGGGACGAGCTCGACGAGGACCTCGATTGTGCGCCGTCAAGCACCGAACCTGGCCCAAGTTTGGCGAGGGGAAGAGATGGGATTGGGTGGTGGCAGAGACGCAAAGGGGTCGTCGGAGCTTGCTGGTGGGAATTAAGGTGGAGGATGGGATGGGAGAGCCGGAGAGGA	(((((((.((((((((((((((.(((((..(((((((.....((((..((((((((.(((((((((..(.((((((...((((((((.((.(((.......))).((((......))))((((((((.(((........)))...)))))..)))((((.((.(((((((...)))).))).))..))))..........(((.(((.......))).)))))..))))))))...))).))).).))))))))).))))))))..))))......)))))......)).))).)).)))))))))))))).))))))).	-154.7	Five	1	NA	NA	Novel
miRN31b	Fvb7-4	+	21085782	21086101	TCTCCCATCCCAGCCCCAAGC	TGGAGGATGGGATGGGAGAGC	0.95	14	1	4	0	0.9	CCTCTCTAGCTCTCCCATCCCAGCCCCAAGCTCTGCCTCTCTCTCCTCCGGCCTCTCTGCGTCTCTCTCGACCCCTCTATCCATCTCACCAGGCGCAGCTAGCCATGGCTTTGATGCCACCAGGGTCAGCTACCCAACCAGCAAAGATCTGATGGGACGAGCTCGACGAGGACCTCGATTGTGCGCCGTCAAGCACCGAACCTGGCCCAAGTTTGGCGAGGGGAAGAGATGGGATTGGGTGGTGGCAGAGACGCAAAGGGGTCGTCGGAGCTTGCTGGTGGGAATTAAGGTGGAGGATGGGATGGGAGAGCCGGAGAGGA	(((((((.((((((((((((((.(((((..(((((((.....((((..((((((((.(((((((((..(.((((((...((((((((.((.(((.......))).((((......))))((((((((.(((........)))...)))))..)))((((.((.(((((((...)))).))).))..))))..........(((.(((.......))).)))))..))))))))...))).))).).))))))))).))))))))..))))......)))))......)).))).)).)))))))))))))).))))))).	-154.7	Five	1	NA	NA	Novel
