# Supplementary material for: Identification and characterization of miRNAs and PHAS loci related to the early development of the embryo and endosperm in Fragaria × ananassa
Source: BMC Genomics. 2022 Sep 8;23:638. doi: 10.1186/s12864-022-08864-3 (PMC9454143; doi:10.1186/s12864-022-08864-3)
Supplement: Supplementary file 8 — Additional file 8: Table S3. Prediction and analysis miRNA target genes. [file 12864_2022_8864_MOESM8_ESM.xlsx]

## Sheet: Sheet1
Table S3 Prediction and analysis miRNA target genes
miRNA	Target gene	Symbol	Description
miR408a	maker-Fvb1-4-augustus-gene-167.16-mRNA-1	RL3	PREDICTED: protein RADIALIS-like 3 [Fragaria vesca subsp. vesca] [Fragaria vesca]
	maker-Fvb7-4-augustus-gene-142.32-mRNA-1	BCB	PREDICTED: uclacyanin-3-like [Fragaria vesca subsp. vesca] [Fragaria vesca]
	maker-Fvb7-3-augustus-gene-148.32-mRNA-1	UCC3	PREDICTED: uclacyanin-3-like [Fragaria vesca subsp. vesca] [Fragaria vesca]
	maker-Fvb7-1-augustus-gene-142.25-mRNA-1	UCC3	PREDICTED: uclacyanin-3-like [Fragaria vesca subsp. vesca] [Fragaria vesca]
	maker-Fvb7-2-augustus-gene-153.27-mRNA-1	BCB	PREDICTED: uclacyanin-3-like [Fragaria vesca subsp. vesca] [Fragaria vesca]
	maker-Fvb7-1-augustus-gene-97.27-mRNA-1	BCB	PREDICTED: uclacyanin-3-like [Fragaria vesca subsp. vesca] [Fragaria vesca]
	augustus_masked-Fvb7-2-processed-gene-91.4-mRNA-1	BCB	PREDICTED: uclacyanin-3-like [Fragaria vesca subsp. vesca] [Fragaria vesca]
	maker-Fvb6-4-augustus-gene-25.55-mRNA-1	--	PREDICTED: uncharacterized protein LOC101292134 isoform X2 [Fragaria vesca subsp. vesca] [Fragaria vesca]
	maker-Fvb2-1-augustus-gene-86.20-mRNA-1	ARPN	PREDICTED: basic blue protein [Fragaria vesca subsp. vesca] [Fragaria vesca]
	maker-Fvb2-2-augustus-gene-115.33-mRNA-1	ARPN	PREDICTED: basic blue protein [Fragaria vesca subsp. vesca] [Fragaria vesca]
	maker-Fvb2-4-snap-gene-114.40-mRNA-1	ARPN	PREDICTED: basic blue protein [Fragaria vesca subsp. vesca] [Fragaria vesca]
	snap_masked-Fvb5-4-processed-gene-175.15-mRNA-1	At1g48930	PREDICTED: endoglucanase 5 [Fragaria vesca subsp. vesca] [Fragaria vesca]
	maker-Fvb5-1-augustus-gene-217.37-mRNA-1	At1g48930	PREDICTED: endoglucanase 5 [Fragaria vesca subsp. vesca] [Fragaria vesca]
	maker-Fvb6-4-snap-gene-311.45-mRNA-1	--	PREDICTED: transcription factor bHLH155-like isoform X1 [Juglans regia]
	maker-Fvb5-3-augustus-gene-89.27-mRNA-1	At1g48930	PREDICTED: endoglucanase 5 [Fragaria vesca subsp. vesca] [Fragaria vesca]
	maker-Fvb3-4-augustus-gene-42.53-mRNA-1	LAC3	PREDICTED: laccase-13 [Fragaria vesca subsp. vesca] [Fragaria vesca]
	maker-Fvb3-3-snap-gene-259.51-mRNA-1	NAA25	Multicopper oxidase, type 1 [Corchorus capsularis]
	maker-Fvb2-3-snap-gene-6.70-mRNA-1	--	Zinc finger FYVE domain-containing protein 26 isoform 3 [Theobroma cacao]
	augustus_masked-Fvb2-2-processed-gene-20.4-mRNA-1	--	Zinc finger FYVE domain-containing protein 26 isoform 3 [Theobroma cacao]
	maker-Fvb2-3-snap-gene-210.36-mRNA-1	--	PREDICTED: transcription factor EMB1444-like [Pyrus x bretschneideri]
miR408b	maker-Fvb1-4-augustus-gene-167.16-mRNA-1	RL3	PREDICTED: protein RADIALIS-like 3 [Fragaria vesca subsp. vesca] [Fragaria vesca]
	maker-Fvb7-4-augustus-gene-142.32-mRNA-1	BCB	PREDICTED: uclacyanin-3-like [Fragaria vesca subsp. vesca] [Fragaria vesca]
	maker-Fvb7-3-augustus-gene-148.32-mRNA-1	UCC3	PREDICTED: uclacyanin-3-like [Fragaria vesca subsp. vesca] [Fragaria vesca]
	maker-Fvb7-1-augustus-gene-142.25-mRNA-1	UCC3	PREDICTED: uclacyanin-3-like [Fragaria vesca subsp. vesca] [Fragaria vesca]
	maker-Fvb7-2-augustus-gene-153.27-mRNA-1	BCB	PREDICTED: uclacyanin-3-like [Fragaria vesca subsp. vesca] [Fragaria vesca]
	maker-Fvb7-1-augustus-gene-97.27-mRNA-1	BCB	PREDICTED: uclacyanin-3-like [Fragaria vesca subsp. vesca] [Fragaria vesca]
	augustus_masked-Fvb7-2-processed-gene-91.4-mRNA-1	BCB	PREDICTED: uclacyanin-3-like [Fragaria vesca subsp. vesca] [Fragaria vesca]
	maker-Fvb6-4-augustus-gene-25.55-mRNA-1	--	PREDICTED: uncharacterized protein LOC101292134 isoform X2 [Fragaria vesca subsp. vesca] [Fragaria vesca]
	maker-Fvb2-1-augustus-gene-86.20-mRNA-1	ARPN	PREDICTED: basic blue protein [Fragaria vesca subsp. vesca] [Fragaria vesca]
	maker-Fvb2-2-augustus-gene-115.33-mRNA-1	ARPN	PREDICTED: basic blue protein [Fragaria vesca subsp. vesca] [Fragaria vesca]
	maker-Fvb2-4-snap-gene-114.40-mRNA-1	ARPN	PREDICTED: basic blue protein [Fragaria vesca subsp. vesca] [Fragaria vesca]
	snap_masked-Fvb5-4-processed-gene-175.15-mRNA-1	At1g48930	PREDICTED: endoglucanase 5 [Fragaria vesca subsp. vesca] [Fragaria vesca]
	maker-Fvb5-1-augustus-gene-217.37-mRNA-1	At1g48930	PREDICTED: endoglucanase 5 [Fragaria vesca subsp. vesca] [Fragaria vesca]
	maker-Fvb6-4-snap-gene-311.45-mRNA-1	--	PREDICTED: transcription factor bHLH155-like isoform X1 [Juglans regia]
	maker-Fvb5-3-augustus-gene-89.27-mRNA-1	At1g48930	PREDICTED: endoglucanase 5 [Fragaria vesca subsp. vesca] [Fragaria vesca]
	maker-Fvb3-4-augustus-gene-42.53-mRNA-1	LAC3	PREDICTED: laccase-13 [Fragaria vesca subsp. vesca] [Fragaria vesca]
	maker-Fvb3-3-snap-gene-259.51-mRNA-1	NAA25	Multicopper oxidase, type 1 [Corchorus capsularis]
	maker-Fvb2-3-snap-gene-6.70-mRNA-1	--	Zinc finger FYVE domain-containing protein 26 isoform 3 [Theobroma cacao]
	augustus_masked-Fvb2-2-processed-gene-20.4-mRNA-1	--	Zinc finger FYVE domain-containing protein 26 isoform 3 [Theobroma cacao]
	maker-Fvb2-3-snap-gene-210.36-mRNA-1	--	PREDICTED: transcription factor EMB1444-like [Pyrus x bretschneideri]
miR408c	maker-Fvb1-4-augustus-gene-167.16-mRNA-1	RL3	PREDICTED: protein RADIALIS-like 3 [Fragaria vesca subsp. vesca] [Fragaria vesca]
	maker-Fvb7-4-augustus-gene-142.32-mRNA-1	BCB	PREDICTED: uclacyanin-3-like [Fragaria vesca subsp. vesca] [Fragaria vesca]
	maker-Fvb7-3-augustus-gene-148.32-mRNA-1	UCC3	PREDICTED: uclacyanin-3-like [Fragaria vesca subsp. vesca] [Fragaria vesca]
	maker-Fvb7-1-augustus-gene-142.25-mRNA-1	UCC3	PREDICTED: uclacyanin-3-like [Fragaria vesca subsp. vesca] [Fragaria vesca]
	maker-Fvb7-2-augustus-gene-153.27-mRNA-1	BCB	PREDICTED: uclacyanin-3-like [Fragaria vesca subsp. vesca] [Fragaria vesca]
	maker-Fvb7-1-augustus-gene-97.27-mRNA-1	BCB	PREDICTED: uclacyanin-3-like [Fragaria vesca subsp. vesca] [Fragaria vesca]
	augustus_masked-Fvb7-2-processed-gene-91.4-mRNA-1	BCB	PREDICTED: uclacyanin-3-like [Fragaria vesca subsp. vesca] [Fragaria vesca]
	maker-Fvb6-4-augustus-gene-25.55-mRNA-1	--	PREDICTED: uncharacterized protein LOC101292134 isoform X2 [Fragaria vesca subsp. vesca] [Fragaria vesca]
	maker-Fvb2-1-augustus-gene-86.20-mRNA-1	ARPN	PREDICTED: basic blue protein [Fragaria vesca subsp. vesca] [Fragaria vesca]
	maker-Fvb2-2-augustus-gene-115.33-mRNA-1	ARPN	PREDICTED: basic blue protein [Fragaria vesca subsp. vesca] [Fragaria vesca]
	maker-Fvb2-4-snap-gene-114.40-mRNA-1	ARPN	PREDICTED: basic blue protein [Fragaria vesca subsp. vesca] [Fragaria vesca]
	snap_masked-Fvb5-4-processed-gene-175.15-mRNA-1	At1g48930	PREDICTED: endoglucanase 5 [Fragaria vesca subsp. vesca] [Fragaria vesca]
	maker-Fvb5-1-augustus-gene-217.37-mRNA-1	At1g48930	PREDICTED: endoglucanase 5 [Fragaria vesca subsp. vesca] [Fragaria vesca]
	maker-Fvb6-4-snap-gene-311.45-mRNA-1	--	PREDICTED: transcription factor bHLH155-like isoform X1 [Juglans regia]
	maker-Fvb5-3-augustus-gene-89.27-mRNA-1	At1g48930	PREDICTED: endoglucanase 5 [Fragaria vesca subsp. vesca] [Fragaria vesca]
	maker-Fvb3-4-augustus-gene-42.53-mRNA-1	LAC3	PREDICTED: laccase-13 [Fragaria vesca subsp. vesca] [Fragaria vesca]
	maker-Fvb3-3-snap-gene-259.51-mRNA-1	NAA25	Multicopper oxidase, type 1 [Corchorus capsularis]
	maker-Fvb2-3-snap-gene-6.70-mRNA-1	--	Zinc finger FYVE domain-containing protein 26 isoform 3 [Theobroma cacao]
	augustus_masked-Fvb2-2-processed-gene-20.4-mRNA-1	--	Zinc finger FYVE domain-containing protein 26 isoform 3 [Theobroma cacao]
	maker-Fvb2-3-snap-gene-210.36-mRNA-1	--	PREDICTED: transcription factor EMB1444-like [Pyrus x bretschneideri]
miR11309a	maker-Fvb6-1-augustus-gene-295.36-mRNA-1	At5g05600	PREDICTED: protein SRG1-like [Fragaria vesca subsp. vesca] [Fragaria vesca]
	maker-Fvb6-1-augustus-gene-342.48-mRNA-1	--	PREDICTED: slit homolog 2 protein-like [Ziziphus jujuba]
	maker-Fvb6-3-snap-gene-401.62-mRNA-1	--	MtN26 [Medicago truncatula]
	maker-Fvb6-3-snap-gene-407.86-mRNA-1	--	PREDICTED: slit homolog 2 protein-like [Ziziphus jujuba]
	maker-Fvb6-2-snap-gene-257.47-mRNA-1	--	PREDICTED: slit homolog 2 protein-like [Ziziphus jujuba]
	maker-Fvb3-3-augustus-gene-4.42-mRNA-1	SPHK1	PREDICTED: sphingosine kinase 1-like isoform X1 [Fragaria vesca subsp. vesca] [Fragaria vesca]
	maker-Fvb6-4-snap-gene-37.63-mRNA-1	--	MtN26 [Medicago truncatula]
	maker-Fvb6-4-augustus-gene-57.34-mRNA-1	VIP5	PREDICTED: RNA polymerase-associated protein RTF1 homolog [Fragaria vesca subsp. vesca] [Fragaria vesca]
	augustus_masked-Fvb6-3-processed-gene-372.8-mRNA-1	VIP5	PREDICTED: RNA polymerase-associated protein RTF1 homolog [Fragaria vesca subsp. vesca] [Fragaria vesca]
	augustus_masked-Fvb6-2-processed-gene-230.20-mRNA-1	VIP5	PREDICTED: RNA polymerase-associated protein RTF1 homolog [Fragaria vesca subsp. vesca]
	snap_masked-Fvb6-1-processed-gene-316.41-mRNA-1	VIP5	PREDICTED: RNA polymerase-associated protein RTF1 homolog [Fragaria vesca subsp. vesca] [Fragaria vesca]
	snap_masked-Fvb4-1-processed-gene-36.19-mRNA-1	GATA5	PREDICTED: GATA zinc finger domain-containing protein 5-like isoform X3 [Fragaria vesca subsp. vesca] [Fragaria vesca]
	maker-Fvb6-1-augustus-gene-342.49-mRNA-1	--	MtN26 [Medicago truncatula]
	maker-Fvb3-2-augustus-gene-15.37-mRNA-1	SPHK1	PREDICTED: sphingosine kinase 1-like isoform X1 [Fragaria vesca subsp. vesca] [Fragaria vesca]
	maker-Fvb3-1-augustus-gene-299.48-mRNA-1	SPHK1	PREDICTED: sphingosine kinase 1-like isoform X1 [Fragaria vesca subsp. vesca] [Fragaria vesca]
	maker-Fvb3-4-augustus-gene-273.46-mRNA-1	SPHK1	PREDICTED: sphingosine kinase 1-like isoform X1 [Fragaria vesca subsp. vesca] [Fragaria vesca]
miR11309b	maker-Fvb6-1-augustus-gene-295.36-mRNA-1	At5g05600	PREDICTED: protein SRG1-like [Fragaria vesca subsp. vesca] [Fragaria vesca]
	maker-Fvb6-1-augustus-gene-342.48-mRNA-1	--	PREDICTED: slit homolog 2 protein-like [Ziziphus jujuba]
	maker-Fvb6-3-snap-gene-401.62-mRNA-1	--	MtN26 [Medicago truncatula]
	maker-Fvb6-3-snap-gene-407.86-mRNA-1	--	PREDICTED: slit homolog 2 protein-like [Ziziphus jujuba]
	maker-Fvb6-2-snap-gene-257.47-mRNA-1	--	PREDICTED: slit homolog 2 protein-like [Ziziphus jujuba]
	maker-Fvb3-3-augustus-gene-4.42-mRNA-1	SPHK1	PREDICTED: sphingosine kinase 1-like isoform X1 [Fragaria vesca subsp. vesca] [Fragaria vesca]
	maker-Fvb6-4-snap-gene-37.63-mRNA-1	--	MtN26 [Medicago truncatula]
	maker-Fvb6-4-augustus-gene-57.34-mRNA-1	VIP5	PREDICTED: RNA polymerase-associated protein RTF1 homolog [Fragaria vesca subsp. vesca] [Fragaria vesca]
	augustus_masked-Fvb6-3-processed-gene-372.8-mRNA-1	VIP5	PREDICTED: RNA polymerase-associated protein RTF1 homolog [Fragaria vesca subsp. vesca] [Fragaria vesca]
	augustus_masked-Fvb6-2-processed-gene-230.20-mRNA-1	VIP5	PREDICTED: RNA polymerase-associated protein RTF1 homolog [Fragaria vesca subsp. vesca]
	snap_masked-Fvb6-1-processed-gene-316.41-mRNA-1	VIP5	PREDICTED: RNA polymerase-associated protein RTF1 homolog [Fragaria vesca subsp. vesca] [Fragaria vesca]
	snap_masked-Fvb4-1-processed-gene-36.19-mRNA-1	GATA5	PREDICTED: GATA zinc finger domain-containing protein 5-like isoform X3 [Fragaria vesca subsp. vesca] [Fragaria vesca]
	maker-Fvb6-1-augustus-gene-342.49-mRNA-1	--	MtN26 [Medicago truncatula]
	maker-Fvb3-2-augustus-gene-15.37-mRNA-1	SPHK1	PREDICTED: sphingosine kinase 1-like isoform X1 [Fragaria vesca subsp. vesca] [Fragaria vesca]
	maker-Fvb3-1-augustus-gene-299.48-mRNA-1	SPHK1	PREDICTED: sphingosine kinase 1-like isoform X1 [Fragaria vesca subsp. vesca] [Fragaria vesca]
	maker-Fvb3-4-augustus-gene-273.46-mRNA-1	SPHK1	PREDICTED: sphingosine kinase 1-like isoform X1 [Fragaria vesca subsp. vesca] [Fragaria vesca]
miR11309c	maker-Fvb6-1-augustus-gene-295.36-mRNA-1	At5g05600	PREDICTED: protein SRG1-like [Fragaria vesca subsp. vesca] [Fragaria vesca]
	maker-Fvb6-1-augustus-gene-342.48-mRNA-1	--	PREDICTED: slit homolog 2 protein-like [Ziziphus jujuba]
	maker-Fvb6-3-snap-gene-401.62-mRNA-1	--	MtN26 [Medicago truncatula]
	maker-Fvb6-3-snap-gene-407.86-mRNA-1	--	PREDICTED: slit homolog 2 protein-like [Ziziphus jujuba]
	maker-Fvb6-2-snap-gene-257.47-mRNA-1	--	PREDICTED: slit homolog 2 protein-like [Ziziphus jujuba]
	maker-Fvb3-3-augustus-gene-4.42-mRNA-1	SPHK1	PREDICTED: sphingosine kinase 1-like isoform X1 [Fragaria vesca subsp. vesca] [Fragaria vesca]
	maker-Fvb6-4-snap-gene-37.63-mRNA-1	--	MtN26 [Medicago truncatula]
	maker-Fvb6-4-augustus-gene-57.34-mRNA-1	VIP5	PREDICTED: RNA polymerase-associated protein RTF1 homolog [Fragaria vesca subsp. vesca] [Fragaria vesca]
	augustus_masked-Fvb6-3-processed-gene-372.8-mRNA-1	VIP5	PREDICTED: RNA polymerase-associated protein RTF1 homolog [Fragaria vesca subsp. vesca] [Fragaria vesca]
	augustus_masked-Fvb6-2-processed-gene-230.20-mRNA-1	VIP5	PREDICTED: RNA polymerase-associated protein RTF1 homolog [Fragaria vesca subsp. vesca]
	snap_masked-Fvb6-1-processed-gene-316.41-mRNA-1	VIP5	PREDICTED: RNA polymerase-associated protein RTF1 homolog [Fragaria vesca subsp. vesca] [Fragaria vesca]
	snap_masked-Fvb4-1-processed-gene-36.19-mRNA-1	GATA5	PREDICTED: GATA zinc finger domain-containing protein 5-like isoform X3 [Fragaria vesca subsp. vesca] [Fragaria vesca]
	maker-Fvb6-1-augustus-gene-342.49-mRNA-1	--	MtN26 [Medicago truncatula]
	maker-Fvb3-2-augustus-gene-15.37-mRNA-1	SPHK1	PREDICTED: sphingosine kinase 1-like isoform X1 [Fragaria vesca subsp. vesca] [Fragaria vesca]
	maker-Fvb3-1-augustus-gene-299.48-mRNA-1	SPHK1	PREDICTED: sphingosine kinase 1-like isoform X1 [Fragaria vesca subsp. vesca] [Fragaria vesca]
	maker-Fvb3-4-augustus-gene-273.46-mRNA-1	SPHK1	PREDICTED: sphingosine kinase 1-like isoform X1 [Fragaria vesca subsp. vesca] [Fragaria vesca]
miR11289a	maker-Fvb7-2-augustus-gene-117.37-mRNA-1	--	Ribosomal RNA small subunit methyltransferase G [Gossypium arboreum]
	snap_masked-Fvb4-3-processed-gene-261.11-mRNA-1	At3g11710	PREDICTED: lysine--tRNA ligase-like [Fragaria vesca subsp. vesca] [Fragaria vesca]
miR11289b	maker-Fvb7-2-augustus-gene-117.37-mRNA-1	--	Ribosomal RNA small subunit methyltransferase G [Gossypium arboreum]
	snap_masked-Fvb4-3-processed-gene-261.11-mRNA-1	At3g11710	PREDICTED: lysine--tRNA ligase-like [Fragaria vesca subsp. vesca] [Fragaria vesca]
miR319a	maker-Fvb6-2-snap-gene-237.52-mRNA-1	--	-
	maker-Fvb7-1-augustus-gene-39.30-mRNA-1	GAMYB	PREDICTED: transcription factor GAMYB [Fragaria vesca subsp. vesca] [Fragaria vesca]
	augustus_masked-Fvb7-2-processed-gene-41.1-mRNA-1	MYB33	PREDICTED: transcription factor GAMYB [Fragaria vesca subsp. vesca] [Fragaria vesca]
	maker-Fvb7-3-augustus-gene-199.39-mRNA-1	GAMYB	PREDICTED: transcription factor GAMYB [Fragaria vesca subsp. vesca] [Fragaria vesca]
	maker-Fvb7-2-snap-gene-43.44-mRNA-1	MYB33	PREDICTED: transcription factor GAMYB [Fragaria vesca subsp. vesca] [Fragaria vesca]
	maker-Fvb7-4-augustus-gene-186.34-mRNA-1	MYB33	PREDICTED: transcription factor GAMYB [Fragaria vesca subsp. vesca] [Fragaria vesca]
	maker-Fvb6-1-augustus-gene-324.33-mRNA-1	--	-
	maker-Fvb3-4-snap-gene-199.57-mRNA-1	--	-
	augustus_masked-Fvb1-4-processed-gene-48.11-mRNA-1	#N/A	PREDICTED: F-box protein SKIP23-like [Fragaria vesca subsp. vesca]
miR319b	maker-Fvb6-2-snap-gene-237.52-mRNA-1	--	-
	maker-Fvb7-1-augustus-gene-39.30-mRNA-1	GAMYB	PREDICTED: transcription factor GAMYB [Fragaria vesca subsp. vesca] [Fragaria vesca]
	augustus_masked-Fvb7-2-processed-gene-41.1-mRNA-1	MYB33	PREDICTED: transcription factor GAMYB [Fragaria vesca subsp. vesca] [Fragaria vesca]
	maker-Fvb7-3-augustus-gene-199.39-mRNA-1	GAMYB	PREDICTED: transcription factor GAMYB [Fragaria vesca subsp. vesca] [Fragaria vesca]
	maker-Fvb7-2-snap-gene-43.44-mRNA-1	MYB33	PREDICTED: transcription factor GAMYB [Fragaria vesca subsp. vesca] [Fragaria vesca]
	maker-Fvb7-4-augustus-gene-186.34-mRNA-1	MYB33	PREDICTED: transcription factor GAMYB [Fragaria vesca subsp. vesca] [Fragaria vesca]
	maker-Fvb6-1-augustus-gene-324.33-mRNA-1	--	-
	maker-Fvb3-4-snap-gene-199.57-mRNA-1	--	-
	augustus_masked-Fvb1-4-processed-gene-48.11-mRNA-1	--	PREDICTED: F-box protein SKIP23-like [Fragaria vesca subsp. vesca]
miR319c	maker-Fvb6-2-snap-gene-237.52-mRNA-1	--	-
	maker-Fvb7-1-augustus-gene-39.30-mRNA-1	GAMYB	PREDICTED: transcription factor GAMYB [Fragaria vesca subsp. vesca] [Fragaria vesca]
	augustus_masked-Fvb7-2-processed-gene-41.1-mRNA-1	MYB33	PREDICTED: transcription factor GAMYB [Fragaria vesca subsp. vesca] [Fragaria vesca]
	maker-Fvb7-3-augustus-gene-199.39-mRNA-1	GAMYB	PREDICTED: transcription factor GAMYB [Fragaria vesca subsp. vesca] [Fragaria vesca]
	maker-Fvb7-2-snap-gene-43.44-mRNA-1	MYB33	PREDICTED: transcription factor GAMYB [Fragaria vesca subsp. vesca] [Fragaria vesca]
	maker-Fvb7-4-augustus-gene-186.34-mRNA-1	MYB33	PREDICTED: transcription factor GAMYB [Fragaria vesca subsp. vesca] [Fragaria vesca]
	maker-Fvb6-1-augustus-gene-324.33-mRNA-1	--	-
	maker-Fvb3-4-snap-gene-199.57-mRNA-1	--	-
	augustus_masked-Fvb1-4-processed-gene-48.11-mRNA-1	--	PREDICTED: F-box protein SKIP23-like [Fragaria vesca subsp. vesca]
	maker-Fvb1-1-augustus-gene-226.56-mRNA-1	--	PREDICTED: F-box protein SKIP23-like [Fragaria vesca subsp. vesca] [Fragaria vesca]
miR319d	maker-Fvb6-2-snap-gene-237.52-mRNA-1	--	-
	maker-Fvb7-1-augustus-gene-39.30-mRNA-1	GAMYB	PREDICTED: transcription factor GAMYB [Fragaria vesca subsp. vesca] [Fragaria vesca]
	augustus_masked-Fvb7-2-processed-gene-41.1-mRNA-1	MYB33	PREDICTED: transcription factor GAMYB [Fragaria vesca subsp. vesca] [Fragaria vesca]
	maker-Fvb7-3-augustus-gene-199.39-mRNA-1	GAMYB	PREDICTED: transcription factor GAMYB [Fragaria vesca subsp. vesca] [Fragaria vesca]
	maker-Fvb7-2-snap-gene-43.44-mRNA-1	MYB33	PREDICTED: transcription factor GAMYB [Fragaria vesca subsp. vesca] [Fragaria vesca]
	maker-Fvb7-4-augustus-gene-186.34-mRNA-1	MYB33	PREDICTED: transcription factor GAMYB [Fragaria vesca subsp. vesca] [Fragaria vesca]
	maker-Fvb6-1-augustus-gene-324.33-mRNA-1	--	-
	maker-Fvb3-4-snap-gene-199.57-mRNA-1	--	-
	augustus_masked-Fvb1-4-processed-gene-48.11-mRNA-1	--	PREDICTED: F-box protein SKIP23-like [Fragaria vesca subsp. vesca]
	maker-Fvb1-1-augustus-gene-226.56-mRNA-1	--	PREDICTED: F-box protein SKIP23-like [Fragaria vesca subsp. vesca] [Fragaria vesca]
miR319e	snap_masked-Fvb7-2-processed-gene-252.32-mRNA-1	--	-
	snap_masked-Fvb7-1-processed-gene-269.41-mRNA-1	--	-
	maker-Fvb7-1-augustus-gene-39.30-mRNA-1	GAMYB	PREDICTED: transcription factor GAMYB [Fragaria vesca subsp. vesca] [Fragaria vesca]
	augustus_masked-Fvb7-2-processed-gene-41.1-mRNA-1	MYB33	PREDICTED: transcription factor GAMYB [Fragaria vesca subsp. vesca] [Fragaria vesca]
	maker-Fvb7-3-augustus-gene-199.39-mRNA-1	GAMYB	PREDICTED: transcription factor GAMYB [Fragaria vesca subsp. vesca] [Fragaria vesca]
	maker-Fvb7-2-snap-gene-43.44-mRNA-1	MYB33	PREDICTED: transcription factor GAMYB [Fragaria vesca subsp. vesca] [Fragaria vesca]
	maker-Fvb7-4-augustus-gene-186.34-mRNA-1	MYB33	PREDICTED: transcription factor GAMYB [Fragaria vesca subsp. vesca] [Fragaria vesca]
	maker-Fvb6-4-augustus-gene-335.59-mRNA-1	--	PREDICTED: F-box/LRR-repeat protein 13-like [Prunus mume]
	maker-Fvb6-2-snap-gene-237.52-mRNA-1	--	-
	maker-Fvb6-1-augustus-gene-324.33-mRNA-1	--	-
	maker-Fvb3-4-snap-gene-199.57-mRNA-1	--	-
	snap_masked-Fvb6-1-processed-gene-55.45-mRNA-1	--	PREDICTED: formimidoyltransferase-cyclodeaminase-like [Pyrus x bretschneideri]
	augustus_masked-Fvb6-1-processed-gene-4.16-mRNA-1	--	PREDICTED: formimidoyltransferase-cyclodeaminase-like [Prunus mume]
	augustus_masked-Fvb6-2-processed-gene-324.17-mRNA-1	--	PREDICTED: formimidoyltransferase-cyclodeaminase-like [Prunus mume]
	maker-Fvb6-4-snap-gene-321.67-mRNA-1	--	PREDICTED: formimidoyltransferase-cyclodeaminase-like [Prunus mume]
	maker-Fvb6-3-snap-gene-48.69-mRNA-1	--	PREDICTED: formimidoyltransferase-cyclodeaminase-like [Prunus mume]
	maker-Fvb3-3-snap-gene-267.57-mRNA-1	--	-
	augustus_masked-Fvb3-3-processed-gene-11.8-mRNA-1	TCP2	PREDICTED: transcription factor TCP2 [Fragaria vesca subsp. vesca] [Fragaria vesca]
	snap_masked-Fvb3-1-processed-gene-291.36-mRNA-1	--	-
	maker-Fvb3-2-snap-gene-8.44-mRNA-1	--	-
	maker-Fvb3-4-augustus-gene-265.42-mRNA-1	TCP2	PREDICTED: transcription factor TCP2 [Fragaria vesca subsp. vesca] [Fragaria vesca]
miR319f	snap_masked-Fvb7-2-processed-gene-252.32-mRNA-1	--	-
	snap_masked-Fvb7-1-processed-gene-269.41-mRNA-1	--	-
	maker-Fvb7-1-augustus-gene-39.30-mRNA-1	GAMYB	PREDICTED: transcription factor GAMYB [Fragaria vesca subsp. vesca] [Fragaria vesca]
	augustus_masked-Fvb7-2-processed-gene-41.1-mRNA-1	MYB33	PREDICTED: transcription factor GAMYB [Fragaria vesca subsp. vesca] [Fragaria vesca]
	maker-Fvb7-3-augustus-gene-199.39-mRNA-1	GAMYB	PREDICTED: transcription factor GAMYB [Fragaria vesca subsp. vesca] [Fragaria vesca]
	maker-Fvb7-2-snap-gene-43.44-mRNA-1	MYB33	PREDICTED: transcription factor GAMYB [Fragaria vesca subsp. vesca] [Fragaria vesca]
	maker-Fvb7-4-augustus-gene-186.34-mRNA-1	MYB33	PREDICTED: transcription factor GAMYB [Fragaria vesca subsp. vesca] [Fragaria vesca]
	maker-Fvb6-4-augustus-gene-335.59-mRNA-1	--	PREDICTED: F-box/LRR-repeat protein 13-like [Prunus mume]
	maker-Fvb6-2-snap-gene-237.52-mRNA-1	--	-
	maker-Fvb6-1-augustus-gene-324.33-mRNA-1	--	-
	maker-Fvb3-4-snap-gene-199.57-mRNA-1	--	-
	snap_masked-Fvb6-1-processed-gene-55.45-mRNA-1	--	PREDICTED: formimidoyltransferase-cyclodeaminase-like [Pyrus x bretschneideri]
	augustus_masked-Fvb6-1-processed-gene-4.16-mRNA-1	--	PREDICTED: formimidoyltransferase-cyclodeaminase-like [Prunus mume]
	augustus_masked-Fvb6-2-processed-gene-324.17-mRNA-1	--	PREDICTED: formimidoyltransferase-cyclodeaminase-like [Prunus mume]
	maker-Fvb6-4-snap-gene-321.67-mRNA-1	--	PREDICTED: formimidoyltransferase-cyclodeaminase-like [Prunus mume]
	maker-Fvb6-3-snap-gene-48.69-mRNA-1	--	PREDICTED: formimidoyltransferase-cyclodeaminase-like [Prunus mume]
	maker-Fvb3-3-snap-gene-267.57-mRNA-1	--	-
	augustus_masked-Fvb3-3-processed-gene-11.8-mRNA-1	TCP2	PREDICTED: transcription factor TCP2 [Fragaria vesca subsp. vesca] [Fragaria vesca]
	snap_masked-Fvb3-1-processed-gene-291.36-mRNA-1	--	-
	maker-Fvb3-2-snap-gene-8.44-mRNA-1	--	-
	maker-Fvb3-4-augustus-gene-265.42-mRNA-1	TCP2	PREDICTED: transcription factor TCP2 [Fragaria vesca subsp. vesca] [Fragaria vesca]
miR319g	snap_masked-Fvb7-2-processed-gene-252.32-mRNA-1	--	-
	snap_masked-Fvb7-1-processed-gene-269.41-mRNA-1	--	-
	maker-Fvb7-1-augustus-gene-39.30-mRNA-1	GAMYB	PREDICTED: transcription factor GAMYB [Fragaria vesca subsp. vesca] [Fragaria vesca]
	augustus_masked-Fvb7-2-processed-gene-41.1-mRNA-1	MYB33	PREDICTED: transcription factor GAMYB [Fragaria vesca subsp. vesca] [Fragaria vesca]
	maker-Fvb7-3-augustus-gene-199.39-mRNA-1	GAMYB	PREDICTED: transcription factor GAMYB [Fragaria vesca subsp. vesca] [Fragaria vesca]
	maker-Fvb7-2-snap-gene-43.44-mRNA-1	MYB33	PREDICTED: transcription factor GAMYB [Fragaria vesca subsp. vesca] [Fragaria vesca]
	maker-Fvb7-4-augustus-gene-186.34-mRNA-1	MYB33	PREDICTED: transcription factor GAMYB [Fragaria vesca subsp. vesca] [Fragaria vesca]
	maker-Fvb6-4-augustus-gene-335.59-mRNA-1	--	PREDICTED: F-box/LRR-repeat protein 13-like [Prunus mume]
	maker-Fvb6-2-snap-gene-237.52-mRNA-1	--	-
	maker-Fvb6-1-augustus-gene-324.33-mRNA-1	--	-
	maker-Fvb3-4-snap-gene-199.57-mRNA-1	--	-
	snap_masked-Fvb6-1-processed-gene-55.45-mRNA-1	--	PREDICTED: formimidoyltransferase-cyclodeaminase-like [Pyrus x bretschneideri]
	augustus_masked-Fvb6-1-processed-gene-4.16-mRNA-1	--	PREDICTED: formimidoyltransferase-cyclodeaminase-like [Prunus mume]
	augustus_masked-Fvb6-2-processed-gene-324.17-mRNA-1	--	PREDICTED: formimidoyltransferase-cyclodeaminase-like [Prunus mume]
	maker-Fvb6-4-snap-gene-321.67-mRNA-1	--	PREDICTED: formimidoyltransferase-cyclodeaminase-like [Prunus mume]
	maker-Fvb6-3-snap-gene-48.69-mRNA-1	--	PREDICTED: formimidoyltransferase-cyclodeaminase-like [Prunus mume]
	maker-Fvb3-3-snap-gene-267.57-mRNA-1	--	-
	augustus_masked-Fvb3-3-processed-gene-11.8-mRNA-1	TCP2	PREDICTED: transcription factor TCP2 [Fragaria vesca subsp. vesca] [Fragaria vesca]
	snap_masked-Fvb3-1-processed-gene-291.36-mRNA-1	--	-
	maker-Fvb3-2-snap-gene-8.44-mRNA-1	--	-
	maker-Fvb3-4-augustus-gene-265.42-mRNA-1	TCP2	PREDICTED: transcription factor TCP2 [Fragaria vesca subsp. vesca] [Fragaria vesca]
miR319h	snap_masked-Fvb7-2-processed-gene-252.32-mRNA-1	--	-
	snap_masked-Fvb7-1-processed-gene-269.41-mRNA-1	--	-
	maker-Fvb7-1-augustus-gene-39.30-mRNA-1	GAMYB	PREDICTED: transcription factor GAMYB [Fragaria vesca subsp. vesca] [Fragaria vesca]
	augustus_masked-Fvb7-2-processed-gene-41.1-mRNA-1	MYB33	PREDICTED: transcription factor GAMYB [Fragaria vesca subsp. vesca] [Fragaria vesca]
	maker-Fvb7-3-augustus-gene-199.39-mRNA-1	GAMYB	PREDICTED: transcription factor GAMYB [Fragaria vesca subsp. vesca] [Fragaria vesca]
	maker-Fvb7-2-snap-gene-43.44-mRNA-1	MYB33	PREDICTED: transcription factor GAMYB [Fragaria vesca subsp. vesca] [Fragaria vesca]
	maker-Fvb7-4-augustus-gene-186.34-mRNA-1	MYB33	PREDICTED: transcription factor GAMYB [Fragaria vesca subsp. vesca] [Fragaria vesca]
	maker-Fvb6-4-augustus-gene-335.59-mRNA-1	--	PREDICTED: F-box/LRR-repeat protein 13-like [Prunus mume]
	maker-Fvb6-2-snap-gene-237.52-mRNA-1	--	-
	maker-Fvb6-1-augustus-gene-324.33-mRNA-1	--	-
	maker-Fvb3-4-snap-gene-199.57-mRNA-1	--	-
	snap_masked-Fvb6-1-processed-gene-55.45-mRNA-1	--	PREDICTED: formimidoyltransferase-cyclodeaminase-like [Pyrus x bretschneideri]
	augustus_masked-Fvb6-1-processed-gene-4.16-mRNA-1	--	PREDICTED: formimidoyltransferase-cyclodeaminase-like [Prunus mume]
	augustus_masked-Fvb6-2-processed-gene-324.17-mRNA-1	--	PREDICTED: formimidoyltransferase-cyclodeaminase-like [Prunus mume]
	maker-Fvb6-4-snap-gene-321.67-mRNA-1	--	PREDICTED: formimidoyltransferase-cyclodeaminase-like [Prunus mume]
	maker-Fvb6-3-snap-gene-48.69-mRNA-1	--	PREDICTED: formimidoyltransferase-cyclodeaminase-like [Prunus mume]
	maker-Fvb3-3-snap-gene-267.57-mRNA-1	--	-
	augustus_masked-Fvb3-3-processed-gene-11.8-mRNA-1	TCP2	PREDICTED: transcription factor TCP2 [Fragaria vesca subsp. vesca] [Fragaria vesca]
	snap_masked-Fvb3-1-processed-gene-291.36-mRNA-1	--	-
	maker-Fvb3-2-snap-gene-8.44-mRNA-1	--	-
	maker-Fvb3-4-augustus-gene-265.42-mRNA-1	TCP2	PREDICTED: transcription factor TCP2 [Fragaria vesca subsp. vesca] [Fragaria vesca]
miR396a	maker-Fvb2-1-augustus-gene-190.45-mRNA-1	--	-
	maker-Fvb1-3-snap-gene-194.64-mRNA-1	ASY3	PREDICTED: cytospin-B-like isoform X3 [Populus euphratica]
	maker-Fvb7-2-augustus-gene-20.29-mRNA-1	--	hypothetical protein DCAR_031676 [Daucus carota subsp. sativus] [Daucus carota]
	maker-Fvb1-4-snap-gene-165.44-mRNA-1	ASY3	PREDICTED: cytospin-B-like isoform X3 [Populus euphratica]
	maker-Fvb1-2-snap-gene-198.52-mRNA-1	ASY3	PREDICTED: cytospin-B-like isoform X3 [Populus euphratica]
	maker-Fvb6-1-augustus-gene-262.46-mRNA-1	--	hypothetical protein DCAR_031676 [Daucus carota subsp. sativus] [Daucus carota]
	snap_masked-Fvb1-1-processed-gene-94.14-mRNA-1	ASY3	PREDICTED: cytospin-B-like isoform X3 [Populus euphratica]
miR396b	maker-Fvb2-1-augustus-gene-190.45-mRNA-1	--	-
	maker-Fvb1-1-augustus-gene-185.32-mRNA-1	HMA1	PREDICTED: probable cadmium/zinc-transporting ATPase HMA1, chloroplastic [Fragaria vesca subsp. vesca] [Fragaria vesca]
	maker-Fvb1-3-augustus-gene-96.34-mRNA-1	HMA1	PREDICTED: probable cadmium/zinc-transporting ATPase HMA1, chloroplastic [Fragaria vesca subsp. vesca] [Fragaria vesca]
	maker-Fvb1-4-augustus-gene-86.49-mRNA-1	HMA1	PREDICTED: probable cadmium/zinc-transporting ATPase HMA1, chloroplastic [Fragaria vesca subsp. vesca] [Fragaria vesca]
	maker-Fvb1-2-augustus-gene-107.71-mRNA-1	HMA1	PREDICTED: probable cadmium/zinc-transporting ATPase HMA1, chloroplastic [Fragaria vesca subsp. vesca] [Fragaria vesca]
	maker-Fvb1-1-augustus-gene-191.25-mRNA-1	HMA1	PREDICTED: probable cadmium/zinc-transporting ATPase HMA1, chloroplastic [Fragaria vesca subsp. vesca] [Fragaria vesca]
	augustus_masked-Fvb4-4-processed-gene-43.4-mRNA-1	MIZ1	PREDICTED: protein MIZU-KUSSEI 1 [Fragaria vesca subsp. vesca] [Fragaria vesca]
	augustus_masked-Fvb4-1-processed-gene-157.3-mRNA-1	MIZ1	PREDICTED: protein MIZU-KUSSEI 1 [Fragaria vesca subsp. vesca] [Fragaria vesca]
	augustus_masked-Fvb4-3-processed-gene-48.0-mRNA-1	MIZ1	PREDICTED: protein MIZU-KUSSEI 1 [Fragaria vesca subsp. vesca] [Fragaria vesca]
	augustus_masked-Fvb4-2-processed-gene-43.5-mRNA-1	MIZ1	PREDICTED: protein MIZU-KUSSEI 1 [Fragaria vesca subsp. vesca] [Fragaria vesca]
	maker-Fvb1-3-snap-gene-194.64-mRNA-1	ASY3	PREDICTED: cytospin-B-like isoform X3 [Populus euphratica]
	maker-Fvb1-4-snap-gene-165.44-mRNA-1	ASY3	PREDICTED: cytospin-B-like isoform X3 [Populus euphratica]
	maker-Fvb1-2-snap-gene-198.52-mRNA-1	ASY3	PREDICTED: cytospin-B-like isoform X3 [Populus euphratica]
	snap_masked-Fvb1-1-processed-gene-94.14-mRNA-1	ASY3	PREDICTED: cytospin-B-like isoform X3 [Populus euphratica]
	augustus_masked-Fvb2-2-processed-gene-188.7-mRNA-1	HIDM	PREDICTED: probable carboxylesterase 12 [Eucalyptus grandis]
	maker-Fvb7-2-augustus-gene-20.29-mRNA-1	--	hypothetical protein DCAR_031676 [Daucus carota subsp. sativus] [Daucus carota]
	maker-Fvb6-1-augustus-gene-262.46-mRNA-1	--	hypothetical protein DCAR_031676 [Daucus carota subsp. sativus] [Daucus carota]
	snap_masked-Fvb5-4-processed-gene-243.39-mRNA-1	--	PREDICTED: uncharacterized protein LOC101307015 [Fragaria vesca subsp. vesca] [Fragaria vesca]
	snap_masked-Fvb5-2-processed-gene-244.22-mRNA-1	--	PREDICTED: uncharacterized protein LOC101303238 [Fragaria vesca subsp. vesca] [Fragaria vesca]
	maker-Fvb1-2-augustus-gene-134.30-mRNA-1	--	Chemoreceptor A [Gossypium arboreum]
	augustus_masked-Fvb7-3-processed-gene-82.4-mRNA-1	--	PREDICTED: Golgi to ER traffic protein 4 homolog isoform X1 [Fragaria vesca subsp. vesca]
	maker-Fvb1-4-snap-gene-112.41-mRNA-1	--	PREDICTED: uncharacterized protein LOC101308800 [Fragaria vesca subsp. vesca] [Fragaria vesca]
	maker-Fvb1-1-snap-gene-155.34-mRNA-1	--	PREDICTED: uncharacterized protein LOC101308504 isoform X1 [Fragaria vesca subsp. vesca] [Fragaria vesca]
	augustus_masked-Fvb7-4-processed-gene-77.9-mRNA-1	--	PREDICTED: Golgi to ER traffic protein 4 homolog isoform X1 [Fragaria vesca subsp. vesca]
miR396c	maker-Fvb1-2-augustus-gene-134.27-mRNA-1	mgtA	PREDICTED: sarcoplasmic/endoplasmic reticulum calcium ATPase 2-like [Fragaria vesca subsp. vesca] [Fragaria vesca]
	maker-Fvb1-3-snap-gene-125.31-mRNA-1	mgtA	PREDICTED: sarcoplasmic/endoplasmic reticulum calcium ATPase 2-like [Fragaria vesca subsp. vesca] [Fragaria vesca]
	maker-Fvb3-4-augustus-gene-1.35-mRNA-1	BTAF1	PREDICTED: TATA-binding protein-associated factor BTAF1 [Fragaria vesca subsp. vesca] [Fragaria vesca]
	maker-Fvb3-2-snap-gene-313.80-mRNA-1	BTAF1	PREDICTED: TATA-binding protein-associated factor BTAF1 [Fragaria vesca subsp. vesca] [Fragaria vesca]
	snap_masked-Fvb3-1-processed-gene-1.13-mRNA-1	BTAF1	PREDICTED: TATA-binding protein-associated factor BTAF1 [Fragaria vesca subsp. vesca] [Fragaria vesca]
	maker-Fvb3-3-snap-gene-295.50-mRNA-1	BTAF1	PREDICTED: TATA-binding protein-associated factor BTAF1 [Fragaria vesca subsp. vesca] [Fragaria vesca]
	snap_masked-Fvb1-2-processed-gene-42.16-mRNA-1	--	-
	maker-Fvb4-4-augustus-gene-103.42-mRNA-1	LEA5	PREDICTED: late embryogenesis abundant protein Lea5 [Fragaria vesca subsp. vesca] [Fragaria vesca]
	maker-Fvb2-4-augustus-gene-3.22-mRNA-1	UPL3	PREDICTED: E3 ubiquitin-protein ligase UPL3 [Fragaria vesca subsp. vesca] [Fragaria vesca]
	maker-Fvb2-2-augustus-gene-225.37-mRNA-1	UPL3	PREDICTED: E3 ubiquitin-protein ligase UPL3 [Fragaria vesca subsp. vesca] [Fragaria vesca]
	maker-Fvb2-1-augustus-gene-2.35-mRNA-1	UPL3	PREDICTED: E3 ubiquitin-protein ligase UPL3 [Fragaria vesca subsp. vesca] [Fragaria vesca]
	maker-Fvb2-3-augustus-gene-229.21-mRNA-1	UPL3	PREDICTED: E3 ubiquitin-protein ligase UPL3 [Fragaria vesca subsp. vesca] [Fragaria vesca]
	maker-Fvb4-4-augustus-gene-1.42-mRNA-1	LCBK1	PREDICTED: general transcription factor 3C polypeptide 5-like isoform X1 [Fragaria vesca subsp. vesca] [Fragaria vesca]
	maker-Fvb4-4-snap-gene-1.50-mRNA-1	LCBK1	PREDICTED: sphingoid long-chain bases kinase 1 [Fragaria vesca subsp. vesca] [Fragaria vesca]
	maker-Fvb4-2-snap-gene-0.70-mRNA-1	LCBK1	PREDICTED: sphingoid long-chain bases kinase 1 [Fragaria vesca subsp. vesca] [Fragaria vesca]
	maker-Fvb5-3-snap-gene-205.66-mRNA-1	COBL4	PREDICTED: COBRA-like protein 4 isoform X2 [Fragaria vesca subsp. vesca] [Fragaria vesca]
miR396d	maker-Fvb2-1-augustus-gene-190.45-mRNA-1	--	-
	maker-Fvb1-1-augustus-gene-185.32-mRNA-1	HMA1	PREDICTED: probable cadmium/zinc-transporting ATPase HMA1, chloroplastic [Fragaria vesca subsp. vesca] [Fragaria vesca]
	maker-Fvb1-3-augustus-gene-96.34-mRNA-1	HMA1	PREDICTED: probable cadmium/zinc-transporting ATPase HMA1, chloroplastic [Fragaria vesca subsp. vesca] [Fragaria vesca]
	maker-Fvb1-4-augustus-gene-86.49-mRNA-1	HMA1	PREDICTED: probable cadmium/zinc-transporting ATPase HMA1, chloroplastic [Fragaria vesca subsp. vesca] [Fragaria vesca]
	maker-Fvb1-2-augustus-gene-107.71-mRNA-1	HMA1	PREDICTED: probable cadmium/zinc-transporting ATPase HMA1, chloroplastic [Fragaria vesca subsp. vesca] [Fragaria vesca]
	maker-Fvb1-1-augustus-gene-191.25-mRNA-1	HMA1	PREDICTED: probable cadmium/zinc-transporting ATPase HMA1, chloroplastic [Fragaria vesca subsp. vesca] [Fragaria vesca]
	augustus_masked-Fvb4-4-processed-gene-43.4-mRNA-1	MIZ1	PREDICTED: protein MIZU-KUSSEI 1 [Fragaria vesca subsp. vesca] [Fragaria vesca]
	augustus_masked-Fvb4-1-processed-gene-157.3-mRNA-1	MIZ1	PREDICTED: protein MIZU-KUSSEI 1 [Fragaria vesca subsp. vesca] [Fragaria vesca]
	augustus_masked-Fvb4-3-processed-gene-48.0-mRNA-1	MIZ1	PREDICTED: protein MIZU-KUSSEI 1 [Fragaria vesca subsp. vesca] [Fragaria vesca]
	augustus_masked-Fvb4-2-processed-gene-43.5-mRNA-1	MIZ1	PREDICTED: protein MIZU-KUSSEI 1 [Fragaria vesca subsp. vesca] [Fragaria vesca]
	maker-Fvb1-3-snap-gene-194.64-mRNA-1	ASY3	PREDICTED: cytospin-B-like isoform X3 [Populus euphratica]
	maker-Fvb1-4-snap-gene-165.44-mRNA-1	ASY3	PREDICTED: cytospin-B-like isoform X3 [Populus euphratica]
	maker-Fvb1-2-snap-gene-198.52-mRNA-1	ASY3	PREDICTED: cytospin-B-like isoform X3 [Populus euphratica]
	snap_masked-Fvb1-1-processed-gene-94.14-mRNA-1	ASY3	PREDICTED: cytospin-B-like isoform X3 [Populus euphratica]
	augustus_masked-Fvb2-2-processed-gene-188.7-mRNA-1	HIDM	PREDICTED: probable carboxylesterase 12 [Eucalyptus grandis]
	maker-Fvb7-2-augustus-gene-20.29-mRNA-1	--	hypothetical protein DCAR_031676 [Daucus carota subsp. sativus] [Daucus carota]
	maker-Fvb6-1-augustus-gene-262.46-mRNA-1	--	hypothetical protein DCAR_031676 [Daucus carota subsp. sativus] [Daucus carota]
	snap_masked-Fvb5-4-processed-gene-243.39-mRNA-1	--	PREDICTED: uncharacterized protein LOC101307015 [Fragaria vesca subsp. vesca] [Fragaria vesca]
	snap_masked-Fvb5-2-processed-gene-244.22-mRNA-1	--	PREDICTED: uncharacterized protein LOC101303238 [Fragaria vesca subsp. vesca] [Fragaria vesca]
	maker-Fvb1-2-augustus-gene-134.30-mRNA-1	--	Chemoreceptor A [Gossypium arboreum]
miR396e	maker-Fvb2-1-augustus-gene-190.45-mRNA-1	--	-
	maker-Fvb1-1-augustus-gene-185.32-mRNA-1	HMA1	PREDICTED: probable cadmium/zinc-transporting ATPase HMA1, chloroplastic [Fragaria vesca subsp. vesca] [Fragaria vesca]
	maker-Fvb1-3-augustus-gene-96.34-mRNA-1	HMA1	PREDICTED: probable cadmium/zinc-transporting ATPase HMA1, chloroplastic [Fragaria vesca subsp. vesca] [Fragaria vesca]
	maker-Fvb1-4-augustus-gene-86.49-mRNA-1	HMA1	PREDICTED: probable cadmium/zinc-transporting ATPase HMA1, chloroplastic [Fragaria vesca subsp. vesca] [Fragaria vesca]
	maker-Fvb1-2-augustus-gene-107.71-mRNA-1	HMA1	PREDICTED: probable cadmium/zinc-transporting ATPase HMA1, chloroplastic [Fragaria vesca subsp. vesca] [Fragaria vesca]
	maker-Fvb1-1-augustus-gene-191.25-mRNA-1	HMA1	PREDICTED: probable cadmium/zinc-transporting ATPase HMA1, chloroplastic [Fragaria vesca subsp. vesca] [Fragaria vesca]
	augustus_masked-Fvb4-4-processed-gene-43.4-mRNA-1	MIZ1	PREDICTED: protein MIZU-KUSSEI 1 [Fragaria vesca subsp. vesca] [Fragaria vesca]
	augustus_masked-Fvb4-1-processed-gene-157.3-mRNA-1	MIZ1	PREDICTED: protein MIZU-KUSSEI 1 [Fragaria vesca subsp. vesca] [Fragaria vesca]
	augustus_masked-Fvb4-3-processed-gene-48.0-mRNA-1	MIZ1	PREDICTED: protein MIZU-KUSSEI 1 [Fragaria vesca subsp. vesca] [Fragaria vesca]
	augustus_masked-Fvb4-2-processed-gene-43.5-mRNA-1	MIZ1	PREDICTED: protein MIZU-KUSSEI 1 [Fragaria vesca subsp. vesca] [Fragaria vesca]
	maker-Fvb1-3-snap-gene-194.64-mRNA-1	ASY3	PREDICTED: cytospin-B-like isoform X3 [Populus euphratica]
	maker-Fvb1-4-snap-gene-165.44-mRNA-1	ASY3	PREDICTED: cytospin-B-like isoform X3 [Populus euphratica]
	maker-Fvb1-2-snap-gene-198.52-mRNA-1	ASY3	PREDICTED: cytospin-B-like isoform X3 [Populus euphratica]
	snap_masked-Fvb1-1-processed-gene-94.14-mRNA-1	ASY3	PREDICTED: cytospin-B-like isoform X3 [Populus euphratica]
	augustus_masked-Fvb2-2-processed-gene-188.7-mRNA-1	HIDM	PREDICTED: probable carboxylesterase 12 [Eucalyptus grandis]
	maker-Fvb7-2-augustus-gene-20.29-mRNA-1	--	hypothetical protein DCAR_031676 [Daucus carota subsp. sativus] [Daucus carota]
	maker-Fvb6-1-augustus-gene-262.46-mRNA-1	--	hypothetical protein DCAR_031676 [Daucus carota subsp. sativus] [Daucus carota]
	snap_masked-Fvb5-4-processed-gene-243.39-mRNA-1	--	PREDICTED: uncharacterized protein LOC101307015 [Fragaria vesca subsp. vesca] [Fragaria vesca]
	snap_masked-Fvb5-2-processed-gene-244.22-mRNA-1	--	PREDICTED: uncharacterized protein LOC101303238 [Fragaria vesca subsp. vesca] [Fragaria vesca]
miR396f	maker-Fvb1-2-augustus-gene-134.27-mRNA-1	mgtA	PREDICTED: sarcoplasmic/endoplasmic reticulum calcium ATPase 2-like [Fragaria vesca subsp. vesca] [Fragaria vesca]
	maker-Fvb1-3-snap-gene-125.31-mRNA-1	mgtA	PREDICTED: sarcoplasmic/endoplasmic reticulum calcium ATPase 2-like [Fragaria vesca subsp. vesca] [Fragaria vesca]
	maker-Fvb3-4-augustus-gene-1.35-mRNA-1	BTAF1	PREDICTED: TATA-binding protein-associated factor BTAF1 [Fragaria vesca subsp. vesca] [Fragaria vesca]
	maker-Fvb3-2-snap-gene-313.80-mRNA-1	BTAF1	PREDICTED: TATA-binding protein-associated factor BTAF1 [Fragaria vesca subsp. vesca] [Fragaria vesca]
	snap_masked-Fvb3-1-processed-gene-1.13-mRNA-1	BTAF1	PREDICTED: TATA-binding protein-associated factor BTAF1 [Fragaria vesca subsp. vesca] [Fragaria vesca]
	maker-Fvb3-3-snap-gene-295.50-mRNA-1	BTAF1	PREDICTED: TATA-binding protein-associated factor BTAF1 [Fragaria vesca subsp. vesca] [Fragaria vesca]
	snap_masked-Fvb1-2-processed-gene-42.16-mRNA-1	--	-
	maker-Fvb4-4-augustus-gene-103.42-mRNA-1	LEA5	PREDICTED: late embryogenesis abundant protein Lea5 [Fragaria vesca subsp. vesca] [Fragaria vesca]
	maker-Fvb2-4-augustus-gene-3.22-mRNA-1	UPL3	PREDICTED: E3 ubiquitin-protein ligase UPL3 [Fragaria vesca subsp. vesca] [Fragaria vesca]
	maker-Fvb2-2-augustus-gene-225.37-mRNA-1	UPL3	PREDICTED: E3 ubiquitin-protein ligase UPL3 [Fragaria vesca subsp. vesca] [Fragaria vesca]
	maker-Fvb2-1-augustus-gene-2.35-mRNA-1	UPL3	PREDICTED: E3 ubiquitin-protein ligase UPL3 [Fragaria vesca subsp. vesca] [Fragaria vesca]
	maker-Fvb2-3-augustus-gene-229.21-mRNA-1	UPL3	PREDICTED: E3 ubiquitin-protein ligase UPL3 [Fragaria vesca subsp. vesca] [Fragaria vesca]
	maker-Fvb4-4-augustus-gene-1.42-mRNA-1	LCBK1	PREDICTED: general transcription factor 3C polypeptide 5-like isoform X1 [Fragaria vesca subsp. vesca] [Fragaria vesca]
	maker-Fvb4-4-snap-gene-1.50-mRNA-1	LCBK1	PREDICTED: sphingoid long-chain bases kinase 1 [Fragaria vesca subsp. vesca] [Fragaria vesca]
	maker-Fvb4-2-snap-gene-0.70-mRNA-1	LCBK1	PREDICTED: sphingoid long-chain bases kinase 1 [Fragaria vesca subsp. vesca] [Fragaria vesca]
	maker-Fvb5-3-snap-gene-205.66-mRNA-1	COBL4	PREDICTED: COBRA-like protein 4 isoform X2 [Fragaria vesca subsp. vesca] [Fragaria vesca]
miR396g	maker-Fvb1-2-augustus-gene-134.27-mRNA-1	mgtA	PREDICTED: sarcoplasmic/endoplasmic reticulum calcium ATPase 2-like [Fragaria vesca subsp. vesca] [Fragaria vesca]
	maker-Fvb1-3-snap-gene-125.31-mRNA-1	mgtA	PREDICTED: sarcoplasmic/endoplasmic reticulum calcium ATPase 2-like [Fragaria vesca subsp. vesca] [Fragaria vesca]
	maker-Fvb3-4-augustus-gene-1.35-mRNA-1	BTAF1	PREDICTED: TATA-binding protein-associated factor BTAF1 [Fragaria vesca subsp. vesca] [Fragaria vesca]
	maker-Fvb3-2-snap-gene-313.80-mRNA-1	BTAF1	PREDICTED: TATA-binding protein-associated factor BTAF1 [Fragaria vesca subsp. vesca] [Fragaria vesca]
	snap_masked-Fvb3-1-processed-gene-1.13-mRNA-1	BTAF1	PREDICTED: TATA-binding protein-associated factor BTAF1 [Fragaria vesca subsp. vesca] [Fragaria vesca]
	maker-Fvb3-3-snap-gene-295.50-mRNA-1	BTAF1	PREDICTED: TATA-binding protein-associated factor BTAF1 [Fragaria vesca subsp. vesca] [Fragaria vesca]
	snap_masked-Fvb1-2-processed-gene-42.16-mRNA-1	--	-
	maker-Fvb4-4-augustus-gene-103.42-mRNA-1	LEA5	PREDICTED: late embryogenesis abundant protein Lea5 [Fragaria vesca subsp. vesca] [Fragaria vesca]
	maker-Fvb2-4-augustus-gene-3.22-mRNA-1	UPL3	PREDICTED: E3 ubiquitin-protein ligase UPL3 [Fragaria vesca subsp. vesca] [Fragaria vesca]
	maker-Fvb2-2-augustus-gene-225.37-mRNA-1	UPL3	PREDICTED: E3 ubiquitin-protein ligase UPL3 [Fragaria vesca subsp. vesca] [Fragaria vesca]
	maker-Fvb2-1-augustus-gene-2.35-mRNA-1	UPL3	PREDICTED: E3 ubiquitin-protein ligase UPL3 [Fragaria vesca subsp. vesca] [Fragaria vesca]
	maker-Fvb2-3-augustus-gene-229.21-mRNA-1	UPL3	PREDICTED: E3 ubiquitin-protein ligase UPL3 [Fragaria vesca subsp. vesca] [Fragaria vesca]
	maker-Fvb4-4-augustus-gene-1.42-mRNA-1	LCBK1	PREDICTED: general transcription factor 3C polypeptide 5-like isoform X1 [Fragaria vesca subsp. vesca] [Fragaria vesca]
	maker-Fvb4-4-snap-gene-1.50-mRNA-1	LCBK1	PREDICTED: sphingoid long-chain bases kinase 1 [Fragaria vesca subsp. vesca] [Fragaria vesca]
	maker-Fvb4-2-snap-gene-0.70-mRNA-1	LCBK1	PREDICTED: sphingoid long-chain bases kinase 1 [Fragaria vesca subsp. vesca] [Fragaria vesca]
	maker-Fvb5-3-snap-gene-205.66-mRNA-1	COBL4	PREDICTED: COBRA-like protein 4 isoform X2 [Fragaria vesca subsp. vesca] [Fragaria vesca]
miR396h	maker-Fvb2-1-augustus-gene-190.45-mRNA-1	--	-
	maker-Fvb1-1-augustus-gene-185.32-mRNA-1	HMA1	PREDICTED: probable cadmium/zinc-transporting ATPase HMA1, chloroplastic [Fragaria vesca subsp. vesca] [Fragaria vesca]
	maker-Fvb1-3-augustus-gene-96.34-mRNA-1	HMA1	PREDICTED: probable cadmium/zinc-transporting ATPase HMA1, chloroplastic [Fragaria vesca subsp. vesca] [Fragaria vesca]
	maker-Fvb1-4-augustus-gene-86.49-mRNA-1	HMA1	PREDICTED: probable cadmium/zinc-transporting ATPase HMA1, chloroplastic [Fragaria vesca subsp. vesca] [Fragaria vesca]
	maker-Fvb1-2-augustus-gene-107.71-mRNA-1	HMA1	PREDICTED: probable cadmium/zinc-transporting ATPase HMA1, chloroplastic [Fragaria vesca subsp. vesca] [Fragaria vesca]
	maker-Fvb1-1-augustus-gene-191.25-mRNA-1	HMA1	PREDICTED: probable cadmium/zinc-transporting ATPase HMA1, chloroplastic [Fragaria vesca subsp. vesca] [Fragaria vesca]
	augustus_masked-Fvb4-4-processed-gene-43.4-mRNA-1	MIZ1	PREDICTED: protein MIZU-KUSSEI 1 [Fragaria vesca subsp. vesca] [Fragaria vesca]
	augustus_masked-Fvb4-1-processed-gene-157.3-mRNA-1	MIZ1	PREDICTED: protein MIZU-KUSSEI 1 [Fragaria vesca subsp. vesca] [Fragaria vesca]
	augustus_masked-Fvb4-3-processed-gene-48.0-mRNA-1	MIZ1	PREDICTED: protein MIZU-KUSSEI 1 [Fragaria vesca subsp. vesca] [Fragaria vesca]
	augustus_masked-Fvb4-2-processed-gene-43.5-mRNA-1	MIZ1	PREDICTED: protein MIZU-KUSSEI 1 [Fragaria vesca subsp. vesca] [Fragaria vesca]
	maker-Fvb1-3-snap-gene-194.64-mRNA-1	ASY3	PREDICTED: cytospin-B-like isoform X3 [Populus euphratica]
	maker-Fvb1-4-snap-gene-165.44-mRNA-1	ASY3	PREDICTED: cytospin-B-like isoform X3 [Populus euphratica]
	maker-Fvb1-2-snap-gene-198.52-mRNA-1	ASY3	PREDICTED: cytospin-B-like isoform X3 [Populus euphratica]
	snap_masked-Fvb1-1-processed-gene-94.14-mRNA-1	ASY3	PREDICTED: cytospin-B-like isoform X3 [Populus euphratica]
	augustus_masked-Fvb2-2-processed-gene-188.7-mRNA-1	HIDM	PREDICTED: probable carboxylesterase 12 [Eucalyptus grandis]
	maker-Fvb7-2-augustus-gene-20.29-mRNA-1	--	hypothetical protein DCAR_031676 [Daucus carota subsp. sativus] [Daucus carota]
	maker-Fvb6-1-augustus-gene-262.46-mRNA-1	--	hypothetical protein DCAR_031676 [Daucus carota subsp. sativus] [Daucus carota]
	snap_masked-Fvb5-4-processed-gene-243.39-mRNA-1	--	PREDICTED: uncharacterized protein LOC101307015 [Fragaria vesca subsp. vesca] [Fragaria vesca]
	snap_masked-Fvb5-2-processed-gene-244.22-mRNA-1	--	PREDICTED: uncharacterized protein LOC101303238 [Fragaria vesca subsp. vesca] [Fragaria vesca]
miR396i	maker-Fvb2-1-augustus-gene-190.45-mRNA-1	--	-
	maker-Fvb1-3-snap-gene-194.64-mRNA-1	ASY3	PREDICTED: cytospin-B-like isoform X3 [Populus euphratica]
	maker-Fvb7-2-augustus-gene-20.29-mRNA-1	--	hypothetical protein DCAR_031676 [Daucus carota subsp. sativus] [Daucus carota]
	maker-Fvb1-4-snap-gene-165.44-mRNA-1	ASY3	PREDICTED: cytospin-B-like isoform X3 [Populus euphratica]
	maker-Fvb1-2-snap-gene-198.52-mRNA-1	ASY3	PREDICTED: cytospin-B-like isoform X3 [Populus euphratica]
	maker-Fvb6-1-augustus-gene-262.46-mRNA-1	--	hypothetical protein DCAR_031676 [Daucus carota subsp. sativus] [Daucus carota]
	snap_masked-Fvb1-1-processed-gene-94.14-mRNA-1	ASY3	PREDICTED: cytospin-B-like isoform X3 [Populus euphratica]
miR396j	maker-Fvb2-1-augustus-gene-190.45-mRNA-1	--	-
	maker-Fvb1-3-snap-gene-194.64-mRNA-1	ASY3	PREDICTED: cytospin-B-like isoform X3 [Populus euphratica]
	maker-Fvb7-2-augustus-gene-20.29-mRNA-1	--	hypothetical protein DCAR_031676 [Daucus carota subsp. sativus] [Daucus carota]
	maker-Fvb1-4-snap-gene-165.44-mRNA-1	ASY3	PREDICTED: cytospin-B-like isoform X3 [Populus euphratica]
	maker-Fvb1-2-snap-gene-198.52-mRNA-1	ASY3	PREDICTED: cytospin-B-like isoform X3 [Populus euphratica]
	maker-Fvb6-1-augustus-gene-262.46-mRNA-1	--	hypothetical protein DCAR_031676 [Daucus carota subsp. sativus] [Daucus carota]
	snap_masked-Fvb1-1-processed-gene-94.14-mRNA-1	ASY3	PREDICTED: cytospin-B-like isoform X3 [Populus euphratica]
miR396k	maker-Fvb2-1-augustus-gene-190.45-mRNA-1	--	-
	maker-Fvb1-3-snap-gene-194.64-mRNA-1	ASY3	PREDICTED: cytospin-B-like isoform X3 [Populus euphratica]
	maker-Fvb7-2-augustus-gene-20.29-mRNA-1	--	hypothetical protein DCAR_031676 [Daucus carota subsp. sativus] [Daucus carota]
	maker-Fvb1-4-snap-gene-165.44-mRNA-1	ASY3	PREDICTED: cytospin-B-like isoform X3 [Populus euphratica]
	maker-Fvb1-2-snap-gene-198.52-mRNA-1	ASY3	PREDICTED: cytospin-B-like isoform X3 [Populus euphratica]
	maker-Fvb6-1-augustus-gene-262.46-mRNA-1	--	hypothetical protein DCAR_031676 [Daucus carota subsp. sativus] [Daucus carota]
	snap_masked-Fvb1-1-processed-gene-94.14-mRNA-1	ASY3	PREDICTED: cytospin-B-like isoform X3 [Populus euphratica]
miR396l	maker-Fvb2-1-augustus-gene-190.45-mRNA-1	--	-
	maker-Fvb1-3-snap-gene-194.64-mRNA-1	ASY3	PREDICTED: cytospin-B-like isoform X3 [Populus euphratica]
	maker-Fvb7-2-augustus-gene-20.29-mRNA-1	--	hypothetical protein DCAR_031676 [Daucus carota subsp. sativus] [Daucus carota]
	maker-Fvb1-4-snap-gene-165.44-mRNA-1	ASY3	PREDICTED: cytospin-B-like isoform X3 [Populus euphratica]
	maker-Fvb1-2-snap-gene-198.52-mRNA-1	ASY3	PREDICTED: cytospin-B-like isoform X3 [Populus euphratica]
	maker-Fvb6-1-augustus-gene-262.46-mRNA-1	--	hypothetical protein DCAR_031676 [Daucus carota subsp. sativus] [Daucus carota]
	snap_masked-Fvb1-1-processed-gene-94.14-mRNA-1	ASY3	PREDICTED: cytospin-B-like isoform X3 [Populus euphratica]
miR396m	maker-Fvb1-2-augustus-gene-134.27-mRNA-1	mgtA	PREDICTED: sarcoplasmic/endoplasmic reticulum calcium ATPase 2-like [Fragaria vesca subsp. vesca] [Fragaria vesca]
	maker-Fvb1-3-snap-gene-125.31-mRNA-1	mgtA	PREDICTED: sarcoplasmic/endoplasmic reticulum calcium ATPase 2-like [Fragaria vesca subsp. vesca] [Fragaria vesca]
	maker-Fvb3-4-augustus-gene-1.35-mRNA-1	BTAF1	PREDICTED: TATA-binding protein-associated factor BTAF1 [Fragaria vesca subsp. vesca] [Fragaria vesca]
	maker-Fvb3-2-snap-gene-313.80-mRNA-1	BTAF1	PREDICTED: TATA-binding protein-associated factor BTAF1 [Fragaria vesca subsp. vesca] [Fragaria vesca]
	snap_masked-Fvb3-1-processed-gene-1.13-mRNA-1	BTAF1	PREDICTED: TATA-binding protein-associated factor BTAF1 [Fragaria vesca subsp. vesca] [Fragaria vesca]
	maker-Fvb3-3-snap-gene-295.50-mRNA-1	BTAF1	PREDICTED: TATA-binding protein-associated factor BTAF1 [Fragaria vesca subsp. vesca] [Fragaria vesca]
	snap_masked-Fvb1-2-processed-gene-42.16-mRNA-1	--	-
	maker-Fvb4-4-augustus-gene-103.42-mRNA-1	LEA5	PREDICTED: late embryogenesis abundant protein Lea5 [Fragaria vesca subsp. vesca] [Fragaria vesca]
	maker-Fvb2-4-augustus-gene-3.22-mRNA-1	UPL3	PREDICTED: E3 ubiquitin-protein ligase UPL3 [Fragaria vesca subsp. vesca] [Fragaria vesca]
	maker-Fvb2-2-augustus-gene-225.37-mRNA-1	UPL3	PREDICTED: E3 ubiquitin-protein ligase UPL3 [Fragaria vesca subsp. vesca] [Fragaria vesca]
	maker-Fvb2-1-augustus-gene-2.35-mRNA-1	UPL3	PREDICTED: E3 ubiquitin-protein ligase UPL3 [Fragaria vesca subsp. vesca] [Fragaria vesca]
	maker-Fvb2-3-augustus-gene-229.21-mRNA-1	UPL3	PREDICTED: E3 ubiquitin-protein ligase UPL3 [Fragaria vesca subsp. vesca] [Fragaria vesca]
	maker-Fvb4-4-augustus-gene-1.42-mRNA-1	LCBK1	PREDICTED: general transcription factor 3C polypeptide 5-like isoform X1 [Fragaria vesca subsp. vesca] [Fragaria vesca]
	maker-Fvb4-4-snap-gene-1.50-mRNA-1	LCBK1	PREDICTED: sphingoid long-chain bases kinase 1 [Fragaria vesca subsp. vesca] [Fragaria vesca]
	maker-Fvb4-2-snap-gene-0.70-mRNA-1	LCBK1	PREDICTED: sphingoid long-chain bases kinase 1 [Fragaria vesca subsp. vesca] [Fragaria vesca]
	maker-Fvb5-3-snap-gene-205.66-mRNA-1	COBL4	PREDICTED: COBRA-like protein 4 isoform X2 [Fragaria vesca subsp. vesca] [Fragaria vesca]
miR396n	maker-Fvb1-2-augustus-gene-134.27-mRNA-1	mgtA	PREDICTED: sarcoplasmic/endoplasmic reticulum calcium ATPase 2-like [Fragaria vesca subsp. vesca] [Fragaria vesca]
	maker-Fvb1-3-snap-gene-125.31-mRNA-1	mgtA	PREDICTED: sarcoplasmic/endoplasmic reticulum calcium ATPase 2-like [Fragaria vesca subsp. vesca] [Fragaria vesca]
	maker-Fvb3-4-augustus-gene-1.35-mRNA-1	BTAF1	PREDICTED: TATA-binding protein-associated factor BTAF1 [Fragaria vesca subsp. vesca] [Fragaria vesca]
	maker-Fvb3-2-snap-gene-313.80-mRNA-1	BTAF1	PREDICTED: TATA-binding protein-associated factor BTAF1 [Fragaria vesca subsp. vesca] [Fragaria vesca]
	snap_masked-Fvb3-1-processed-gene-1.13-mRNA-1	BTAF1	PREDICTED: TATA-binding protein-associated factor BTAF1 [Fragaria vesca subsp. vesca] [Fragaria vesca]
	maker-Fvb3-3-snap-gene-295.50-mRNA-1	BTAF1	PREDICTED: TATA-binding protein-associated factor BTAF1 [Fragaria vesca subsp. vesca] [Fragaria vesca]
	snap_masked-Fvb1-2-processed-gene-42.16-mRNA-1	--	-
	maker-Fvb4-4-augustus-gene-103.42-mRNA-1	LEA5	PREDICTED: late embryogenesis abundant protein Lea5 [Fragaria vesca subsp. vesca] [Fragaria vesca]
	maker-Fvb2-4-augustus-gene-3.22-mRNA-1	UPL3	PREDICTED: E3 ubiquitin-protein ligase UPL3 [Fragaria vesca subsp. vesca] [Fragaria vesca]
	maker-Fvb2-2-augustus-gene-225.37-mRNA-1	UPL3	PREDICTED: E3 ubiquitin-protein ligase UPL3 [Fragaria vesca subsp. vesca] [Fragaria vesca]
	maker-Fvb2-1-augustus-gene-2.35-mRNA-1	UPL3	PREDICTED: E3 ubiquitin-protein ligase UPL3 [Fragaria vesca subsp. vesca] [Fragaria vesca]
	maker-Fvb2-3-augustus-gene-229.21-mRNA-1	UPL3	PREDICTED: E3 ubiquitin-protein ligase UPL3 [Fragaria vesca subsp. vesca] [Fragaria vesca]
	maker-Fvb4-4-augustus-gene-1.42-mRNA-1	LCBK1	PREDICTED: general transcription factor 3C polypeptide 5-like isoform X1 [Fragaria vesca subsp. vesca] [Fragaria vesca]
	maker-Fvb4-4-snap-gene-1.50-mRNA-1	LCBK1	PREDICTED: sphingoid long-chain bases kinase 1 [Fragaria vesca subsp. vesca] [Fragaria vesca]
	maker-Fvb4-2-snap-gene-0.70-mRNA-1	LCBK1	PREDICTED: sphingoid long-chain bases kinase 1 [Fragaria vesca subsp. vesca] [Fragaria vesca]
	maker-Fvb5-3-snap-gene-205.66-mRNA-1	COBL4	PREDICTED: COBRA-like protein 4 isoform X2 [Fragaria vesca subsp. vesca] [Fragaria vesca]
miR396o	maker-Fvb1-2-augustus-gene-134.27-mRNA-1	mgtA	PREDICTED: sarcoplasmic/endoplasmic reticulum calcium ATPase 2-like [Fragaria vesca subsp. vesca] [Fragaria vesca]
	maker-Fvb1-3-snap-gene-125.31-mRNA-1	mgtA	PREDICTED: sarcoplasmic/endoplasmic reticulum calcium ATPase 2-like [Fragaria vesca subsp. vesca] [Fragaria vesca]
	maker-Fvb3-4-augustus-gene-1.35-mRNA-1	BTAF1	PREDICTED: TATA-binding protein-associated factor BTAF1 [Fragaria vesca subsp. vesca] [Fragaria vesca]
	maker-Fvb3-2-snap-gene-313.80-mRNA-1	BTAF1	PREDICTED: TATA-binding protein-associated factor BTAF1 [Fragaria vesca subsp. vesca] [Fragaria vesca]
	snap_masked-Fvb3-1-processed-gene-1.13-mRNA-1	BTAF1	PREDICTED: TATA-binding protein-associated factor BTAF1 [Fragaria vesca subsp. vesca] [Fragaria vesca]
	maker-Fvb3-3-snap-gene-295.50-mRNA-1	BTAF1	PREDICTED: TATA-binding protein-associated factor BTAF1 [Fragaria vesca subsp. vesca] [Fragaria vesca]
	snap_masked-Fvb1-2-processed-gene-42.16-mRNA-1	--	-
	maker-Fvb4-4-augustus-gene-103.42-mRNA-1	LEA5	PREDICTED: late embryogenesis abundant protein Lea5 [Fragaria vesca subsp. vesca] [Fragaria vesca]
	maker-Fvb2-4-augustus-gene-3.22-mRNA-1	UPL3	PREDICTED: E3 ubiquitin-protein ligase UPL3 [Fragaria vesca subsp. vesca] [Fragaria vesca]
	maker-Fvb2-2-augustus-gene-225.37-mRNA-1	UPL3	PREDICTED: E3 ubiquitin-protein ligase UPL3 [Fragaria vesca subsp. vesca] [Fragaria vesca]
	maker-Fvb2-1-augustus-gene-2.35-mRNA-1	UPL3	PREDICTED: E3 ubiquitin-protein ligase UPL3 [Fragaria vesca subsp. vesca] [Fragaria vesca]
	maker-Fvb2-3-augustus-gene-229.21-mRNA-1	UPL3	PREDICTED: E3 ubiquitin-protein ligase UPL3 [Fragaria vesca subsp. vesca] [Fragaria vesca]
	maker-Fvb4-4-augustus-gene-1.42-mRNA-1	LCBK1	PREDICTED: general transcription factor 3C polypeptide 5-like isoform X1 [Fragaria vesca subsp. vesca] [Fragaria vesca]
	maker-Fvb4-4-snap-gene-1.50-mRNA-1	LCBK1	PREDICTED: sphingoid long-chain bases kinase 1 [Fragaria vesca subsp. vesca] [Fragaria vesca]
	maker-Fvb4-2-snap-gene-0.70-mRNA-1	LCBK1	PREDICTED: sphingoid long-chain bases kinase 1 [Fragaria vesca subsp. vesca] [Fragaria vesca]
	maker-Fvb5-3-snap-gene-205.66-mRNA-1	COBL4	PREDICTED: COBRA-like protein 4 isoform X2 [Fragaria vesca subsp. vesca] [Fragaria vesca]
miR171a	maker-Fvb3-3-snap-gene-277.63-mRNA-1	UPL1	Armadillo [Cynara cardunculus var. scolymus] [Cynara cardunculus]
	maker-Fvb4-3-augustus-gene-17.37-mRNA-1	MED23	PREDICTED: mediator of RNA polymerase II transcription subunit 23 [Fragaria vesca subsp. vesca] [Fragaria vesca]
	snap_masked-Fvb1-1-processed-gene-272.38-mRNA-1	--	PREDICTED: calcium sensing receptor, chloroplastic isoform X1 [Citrus sinensis]
	augustus_masked-Fvb3-2-processed-gene-269.1-mRNA-1	--	putative leucine-rich repeat domain, L domain-containing protein [Rosa chinensis]
	maker-Fvb7-4-snap-gene-198.24-mRNA-1	--	PREDICTED: F-box/kelch-repeat protein At3g23880-like, partial [Juglans regia]
miR171b	maker-Fvb3-3-snap-gene-277.63-mRNA-1	UPL1	Armadillo [Cynara cardunculus var. scolymus] [Cynara cardunculus]
	maker-Fvb7-4-snap-gene-198.24-mRNA-1	--	PREDICTED: F-box/kelch-repeat protein At3g23880-like, partial [Juglans regia]
	augustus_masked-Fvb3-2-processed-gene-269.1-mRNA-1	--	putative leucine-rich repeat domain, L domain-containing protein [Rosa chinensis]
	snap_masked-Fvb1-1-processed-gene-272.38-mRNA-1	--	PREDICTED: calcium sensing receptor, chloroplastic isoform X1 [Citrus sinensis]
	maker-Fvb4-3-augustus-gene-17.37-mRNA-1	MED23	PREDICTED: mediator of RNA polymerase II transcription subunit 23 [Fragaria vesca subsp. vesca] [Fragaria vesca]
miR171c	maker-Fvb3-3-snap-gene-277.63-mRNA-1	UPL1	Armadillo [Cynara cardunculus var. scolymus] [Cynara cardunculus]
	maker-Fvb7-4-snap-gene-198.24-mRNA-1	--	PREDICTED: F-box/kelch-repeat protein At3g23880-like, partial [Juglans regia]
	augustus_masked-Fvb3-2-processed-gene-269.1-mRNA-1	--	putative leucine-rich repeat domain, L domain-containing protein [Rosa chinensis]
	snap_masked-Fvb1-1-processed-gene-272.38-mRNA-1	--	PREDICTED: calcium sensing receptor, chloroplastic isoform X1 [Citrus sinensis]
	maker-Fvb4-3-augustus-gene-17.37-mRNA-1	MED23	PREDICTED: mediator of RNA polymerase II transcription subunit 23 [Fragaria vesca subsp. vesca] [Fragaria vesca]
miR171d	augustus_masked-Fvb6-4-processed-gene-102.2-mRNA-1	--	PREDICTED: UBP1-associated protein 2A isoform X1 [Fragaria vesca subsp. vesca]
miR171e	augustus_masked-Fvb6-4-processed-gene-102.2-mRNA-1	--	PREDICTED: UBP1-associated protein 2A isoform X1 [Fragaria vesca subsp. vesca]
miR171f	augustus_masked-Fvb6-4-processed-gene-102.2-mRNA-1	--	PREDICTED: UBP1-associated protein 2A isoform X1 [Fragaria vesca subsp. vesca]
miR171g	maker-Fvb6-1-augustus-gene-62.49-mRNA-1	B3GALT2	PREDICTED: probable beta-1,3-galactosyltransferase 2 isoform X1 [Fragaria vesca subsp. vesca] [Fragaria vesca]
	augustus_masked-Fvb2-3-processed-gene-16.9-mRNA-1	NSP2	PREDICTED: nodulation-signaling pathway 2 protein [Pyrus x bretschneideri]
	augustus_masked-Fvb2-2-processed-gene-41.8-mRNA-1	NSP2	PREDICTED: nodulation-signaling pathway 2 protein [Pyrus x bretschneideri]
	augustus_masked-Fvb2-1-processed-gene-173.2-mRNA-1	NSP2	PREDICTED: nodulation-signaling pathway 2 protein [Pyrus x bretschneideri]
	augustus_masked-Fvb2-4-processed-gene-194.2-mRNA-1	NSP2	PREDICTED: nodulation-signaling pathway 2 protein [Pyrus x bretschneideri]
	augustus_masked-Fvb7-3-processed-gene-141.4-mRNA-1	SCL6	PREDICTED: scarecrow-like protein 6 [Fragaria vesca subsp. vesca] [Fragaria vesca]
	augustus_masked-Fvb7-4-processed-gene-136.6-mRNA-1	SCL6	PREDICTED: scarecrow-like protein 6 [Fragaria vesca subsp. vesca] [Fragaria vesca]
	augustus_masked-Fvb7-1-processed-gene-103.14-mRNA-1	SCL6	PREDICTED: scarecrow-like protein 6 [Fragaria vesca subsp. vesca] [Fragaria vesca]
	augustus_masked-Fvb7-2-processed-gene-159.7-mRNA-1	SCL6	PREDICTED: scarecrow-like protein 6 [Fragaria vesca subsp. vesca] [Fragaria vesca]
	augustus_masked-Fvb7-1-processed-gene-149.8-mRNA-1	SCL6	PREDICTED: scarecrow-like protein 6 [Fragaria vesca subsp. vesca] [Fragaria vesca]
	augustus_masked-Fvb7-2-processed-gene-96.11-mRNA-1	SCL6	PREDICTED: scarecrow-like protein 6 [Fragaria vesca subsp. vesca] [Fragaria vesca]
	augustus_masked-Fvb5-3-processed-gene-273.13-mRNA-1	SCL6	PREDICTED: scarecrow-like protein 6 [Fragaria vesca subsp. vesca] [Fragaria vesca]
	augustus_masked-Fvb5-2-processed-gene-0.6-mRNA-1	SCL6	PREDICTED: scarecrow-like protein 6 [Fragaria vesca subsp. vesca] [Fragaria vesca]
	augustus_masked-Fvb5-1-processed-gene-2.9-mRNA-1	SCL6	PREDICTED: scarecrow-like protein 6 [Fragaria vesca subsp. vesca] [Fragaria vesca]
	augustus_masked-Fvb5-4-processed-gene-0.9-mRNA-1	SCL6	PREDICTED: scarecrow-like protein 6 [Fragaria vesca subsp. vesca] [Fragaria vesca]
	maker-Fvb6-3-snap-gene-39.91-mRNA-1	FER	PREDICTED: receptor-like protein kinase FERONIA isoform X1 [Fragaria vesca subsp. vesca] [Fragaria vesca]
	maker-Fvb7-3-snap-gene-241.25-mRNA-1	LOC105352796	PREDICTED: uncharacterized protein LOC105352796 [Fragaria vesca subsp. vesca]
miR171h	maker-Fvb6-1-augustus-gene-62.49-mRNA-1	B3GALT2	PREDICTED: probable beta-1,3-galactosyltransferase 2 isoform X1 [Fragaria vesca subsp. vesca] [Fragaria vesca]
	augustus_masked-Fvb2-3-processed-gene-16.9-mRNA-1	NSP2	PREDICTED: nodulation-signaling pathway 2 protein [Pyrus x bretschneideri]
	augustus_masked-Fvb2-2-processed-gene-41.8-mRNA-1	NSP2	PREDICTED: nodulation-signaling pathway 2 protein [Pyrus x bretschneideri]
	augustus_masked-Fvb2-1-processed-gene-173.2-mRNA-1	NSP2	PREDICTED: nodulation-signaling pathway 2 protein [Pyrus x bretschneideri]
	augustus_masked-Fvb2-4-processed-gene-194.2-mRNA-1	NSP2	PREDICTED: nodulation-signaling pathway 2 protein [Pyrus x bretschneideri]
	augustus_masked-Fvb7-3-processed-gene-141.4-mRNA-1	SCL6	PREDICTED: scarecrow-like protein 6 [Fragaria vesca subsp. vesca] [Fragaria vesca]
	augustus_masked-Fvb7-4-processed-gene-136.6-mRNA-1	SCL6	PREDICTED: scarecrow-like protein 6 [Fragaria vesca subsp. vesca] [Fragaria vesca]
	augustus_masked-Fvb7-2-processed-gene-159.7-mRNA-1	SCL6	PREDICTED: scarecrow-like protein 6 [Fragaria vesca subsp. vesca] [Fragaria vesca]
	augustus_masked-Fvb7-1-processed-gene-149.8-mRNA-1	SCL6	PREDICTED: scarecrow-like protein 6 [Fragaria vesca subsp. vesca] [Fragaria vesca]
	augustus_masked-Fvb7-1-processed-gene-103.14-mRNA-1	SCL6	PREDICTED: scarecrow-like protein 6 [Fragaria vesca subsp. vesca] [Fragaria vesca]
	augustus_masked-Fvb7-2-processed-gene-96.11-mRNA-1	SCL6	PREDICTED: scarecrow-like protein 6 [Fragaria vesca subsp. vesca] [Fragaria vesca]
	augustus_masked-Fvb5-3-processed-gene-273.13-mRNA-1	SCL6	PREDICTED: scarecrow-like protein 6 [Fragaria vesca subsp. vesca] [Fragaria vesca]
	augustus_masked-Fvb5-2-processed-gene-0.6-mRNA-1	SCL6	PREDICTED: scarecrow-like protein 6 [Fragaria vesca subsp. vesca] [Fragaria vesca]
	augustus_masked-Fvb5-1-processed-gene-2.9-mRNA-1	SCL6	PREDICTED: scarecrow-like protein 6 [Fragaria vesca subsp. vesca] [Fragaria vesca]
	augustus_masked-Fvb5-4-processed-gene-0.9-mRNA-1	SCL6	PREDICTED: scarecrow-like protein 6 [Fragaria vesca subsp. vesca] [Fragaria vesca]
	maker-Fvb6-3-snap-gene-39.91-mRNA-1	FER	PREDICTED: receptor-like protein kinase FERONIA isoform X1 [Fragaria vesca subsp. vesca] [Fragaria vesca]
	maker-Fvb7-3-snap-gene-241.25-mRNA-1	LOC105352796	PREDICTED: uncharacterized protein LOC105352796 [Fragaria vesca subsp. vesca]
miR171i	maker-Fvb6-1-augustus-gene-62.49-mRNA-1	B3GALT2	PREDICTED: probable beta-1,3-galactosyltransferase 2 isoform X1 [Fragaria vesca subsp. vesca] [Fragaria vesca]
	augustus_masked-Fvb2-3-processed-gene-16.9-mRNA-1	NSP2	PREDICTED: nodulation-signaling pathway 2 protein [Pyrus x bretschneideri]
	augustus_masked-Fvb2-2-processed-gene-41.8-mRNA-1	NSP2	PREDICTED: nodulation-signaling pathway 2 protein [Pyrus x bretschneideri]
	augustus_masked-Fvb2-1-processed-gene-173.2-mRNA-1	NSP2	PREDICTED: nodulation-signaling pathway 2 protein [Pyrus x bretschneideri]
	augustus_masked-Fvb2-4-processed-gene-194.2-mRNA-1	NSP2	PREDICTED: nodulation-signaling pathway 2 protein [Pyrus x bretschneideri]
	augustus_masked-Fvb7-3-processed-gene-141.4-mRNA-1	SCL6	PREDICTED: scarecrow-like protein 6 [Fragaria vesca subsp. vesca] [Fragaria vesca]
	augustus_masked-Fvb7-4-processed-gene-136.6-mRNA-1	SCL6	PREDICTED: scarecrow-like protein 6 [Fragaria vesca subsp. vesca] [Fragaria vesca]
	augustus_masked-Fvb7-2-processed-gene-159.7-mRNA-1	SCL6	PREDICTED: scarecrow-like protein 6 [Fragaria vesca subsp. vesca] [Fragaria vesca]
	augustus_masked-Fvb7-1-processed-gene-149.8-mRNA-1	SCL6	PREDICTED: scarecrow-like protein 6 [Fragaria vesca subsp. vesca] [Fragaria vesca]
	augustus_masked-Fvb7-1-processed-gene-103.14-mRNA-1	SCL6	PREDICTED: scarecrow-like protein 6 [Fragaria vesca subsp. vesca] [Fragaria vesca]
	augustus_masked-Fvb7-2-processed-gene-96.11-mRNA-1	SCL6	PREDICTED: scarecrow-like protein 6 [Fragaria vesca subsp. vesca] [Fragaria vesca]
	augustus_masked-Fvb5-1-processed-gene-2.9-mRNA-1	SCL6	PREDICTED: scarecrow-like protein 6 [Fragaria vesca subsp. vesca] [Fragaria vesca]
	augustus_masked-Fvb5-3-processed-gene-273.13-mRNA-1	SCL6	PREDICTED: scarecrow-like protein 6 [Fragaria vesca subsp. vesca] [Fragaria vesca]
	augustus_masked-Fvb5-2-processed-gene-0.6-mRNA-1	SCL6	PREDICTED: scarecrow-like protein 6 [Fragaria vesca subsp. vesca] [Fragaria vesca]
	augustus_masked-Fvb5-4-processed-gene-0.9-mRNA-1	SCL6	PREDICTED: scarecrow-like protein 6 [Fragaria vesca subsp. vesca] [Fragaria vesca]
	maker-Fvb6-3-snap-gene-39.91-mRNA-1	FER	PREDICTED: receptor-like protein kinase FERONIA isoform X1 [Fragaria vesca subsp. vesca] [Fragaria vesca]
	maker-Fvb7-3-snap-gene-241.25-mRNA-1	LOC105352796	PREDICTED: uncharacterized protein LOC105352796 [Fragaria vesca subsp. vesca]
miR171j	maker-Fvb6-1-augustus-gene-62.49-mRNA-1	B3GALT2	PREDICTED: probable beta-1,3-galactosyltransferase 2 isoform X1 [Fragaria vesca subsp. vesca] [Fragaria vesca]
	augustus_masked-Fvb7-3-processed-gene-141.4-mRNA-1	SCL6	PREDICTED: scarecrow-like protein 6 [Fragaria vesca subsp. vesca] [Fragaria vesca]
	augustus_masked-Fvb7-4-processed-gene-136.6-mRNA-1	SCL6	PREDICTED: scarecrow-like protein 6 [Fragaria vesca subsp. vesca] [Fragaria vesca]
	augustus_masked-Fvb7-1-processed-gene-149.8-mRNA-1	SCL6	PREDICTED: scarecrow-like protein 6 [Fragaria vesca subsp. vesca] [Fragaria vesca]
	augustus_masked-Fvb7-2-processed-gene-159.7-mRNA-1	SCL6	PREDICTED: scarecrow-like protein 6 [Fragaria vesca subsp. vesca] [Fragaria vesca]
	augustus_masked-Fvb7-1-processed-gene-103.14-mRNA-1	SCL6	PREDICTED: scarecrow-like protein 6 [Fragaria vesca subsp. vesca] [Fragaria vesca]
	augustus_masked-Fvb7-2-processed-gene-96.11-mRNA-1	SCL6	PREDICTED: scarecrow-like protein 6 [Fragaria vesca subsp. vesca] [Fragaria vesca]
	augustus_masked-Fvb5-2-processed-gene-0.6-mRNA-1	SCL6	PREDICTED: scarecrow-like protein 6 [Fragaria vesca subsp. vesca] [Fragaria vesca]
	augustus_masked-Fvb5-3-processed-gene-273.13-mRNA-1	SCL6	PREDICTED: scarecrow-like protein 6 [Fragaria vesca subsp. vesca] [Fragaria vesca]
	augustus_masked-Fvb5-1-processed-gene-2.9-mRNA-1	SCL6	PREDICTED: scarecrow-like protein 6 [Fragaria vesca subsp. vesca] [Fragaria vesca]
	augustus_masked-Fvb5-4-processed-gene-0.9-mRNA-1	SCL6	PREDICTED: scarecrow-like protein 6 [Fragaria vesca subsp. vesca] [Fragaria vesca]
	maker-Fvb3-4-augustus-gene-12.37-mRNA-1	#N/A	PREDICTED: protein trichome birefringence-like 1 isoform X1 [Fragaria vesca subsp. vesca]
	snap_masked-Fvb6-4-processed-gene-339.46-mRNA-1	At5g19025	PREDICTED: uncharacterized protein At5g19025 [Fragaria vesca subsp. vesca]
	maker-Fvb1-3-snap-gene-0.53-mRNA-1	At5g19025	PREDICTED: uncharacterized protein At5g19025 [Fragaria vesca subsp. vesca]
miR171k	maker-Fvb6-1-augustus-gene-62.49-mRNA-1	B3GALT2	PREDICTED: probable beta-1,3-galactosyltransferase 2 isoform X1 [Fragaria vesca subsp. vesca] [Fragaria vesca]
	augustus_masked-Fvb2-3-processed-gene-16.9-mRNA-1	NSP2	PREDICTED: nodulation-signaling pathway 2 protein [Pyrus x bretschneideri]
	augustus_masked-Fvb2-2-processed-gene-41.8-mRNA-1	NSP2	PREDICTED: nodulation-signaling pathway 2 protein [Pyrus x bretschneideri]
	augustus_masked-Fvb2-1-processed-gene-173.2-mRNA-1	NSP2	PREDICTED: nodulation-signaling pathway 2 protein [Pyrus x bretschneideri]
	augustus_masked-Fvb2-4-processed-gene-194.2-mRNA-1	NSP2	PREDICTED: nodulation-signaling pathway 2 protein [Pyrus x bretschneideri]
	augustus_masked-Fvb7-3-processed-gene-141.4-mRNA-1	SCL6	PREDICTED: scarecrow-like protein 6 [Fragaria vesca subsp. vesca] [Fragaria vesca]
	augustus_masked-Fvb7-4-processed-gene-136.6-mRNA-1	SCL6	PREDICTED: scarecrow-like protein 6 [Fragaria vesca subsp. vesca] [Fragaria vesca]
	augustus_masked-Fvb7-1-processed-gene-149.8-mRNA-1	SCL6	PREDICTED: scarecrow-like protein 6 [Fragaria vesca subsp. vesca] [Fragaria vesca]
	augustus_masked-Fvb7-2-processed-gene-159.7-mRNA-1	SCL6	PREDICTED: scarecrow-like protein 6 [Fragaria vesca subsp. vesca] [Fragaria vesca]
	augustus_masked-Fvb7-1-processed-gene-103.14-mRNA-1	SCL6	PREDICTED: scarecrow-like protein 6 [Fragaria vesca subsp. vesca] [Fragaria vesca]
	augustus_masked-Fvb7-2-processed-gene-96.11-mRNA-1	SCL6	PREDICTED: scarecrow-like protein 6 [Fragaria vesca subsp. vesca] [Fragaria vesca]
	augustus_masked-Fvb5-1-processed-gene-2.9-mRNA-1	SCL6	PREDICTED: scarecrow-like protein 6 [Fragaria vesca subsp. vesca] [Fragaria vesca]
	augustus_masked-Fvb5-2-processed-gene-0.6-mRNA-1	SCL6	PREDICTED: scarecrow-like protein 6 [Fragaria vesca subsp. vesca] [Fragaria vesca]
	augustus_masked-Fvb5-3-processed-gene-273.13-mRNA-1	SCL6	PREDICTED: scarecrow-like protein 6 [Fragaria vesca subsp. vesca] [Fragaria vesca]
	augustus_masked-Fvb5-4-processed-gene-0.9-mRNA-1	SCL6	PREDICTED: scarecrow-like protein 6 [Fragaria vesca subsp. vesca] [Fragaria vesca]
	maker-Fvb6-3-snap-gene-39.91-mRNA-1	FER	PREDICTED: receptor-like protein kinase FERONIA isoform X1 [Fragaria vesca subsp. vesca] [Fragaria vesca]
	maker-Fvb7-3-snap-gene-241.25-mRNA-1	LOC105352796	PREDICTED: uncharacterized protein LOC105352796 [Fragaria vesca subsp. vesca]
miR171l	maker-Fvb6-1-augustus-gene-62.49-mRNA-1	B3GALT2	PREDICTED: probable beta-1,3-galactosyltransferase 2 isoform X1 [Fragaria vesca subsp. vesca] [Fragaria vesca]
	augustus_masked-Fvb7-3-processed-gene-141.4-mRNA-1	SCL6	PREDICTED: scarecrow-like protein 6 [Fragaria vesca subsp. vesca] [Fragaria vesca]
	augustus_masked-Fvb7-4-processed-gene-136.6-mRNA-1	SCL6	PREDICTED: scarecrow-like protein 6 [Fragaria vesca subsp. vesca] [Fragaria vesca]
	augustus_masked-Fvb7-1-processed-gene-149.8-mRNA-1	SCL6	PREDICTED: scarecrow-like protein 6 [Fragaria vesca subsp. vesca] [Fragaria vesca]
	augustus_masked-Fvb7-2-processed-gene-159.7-mRNA-1	SCL6	PREDICTED: scarecrow-like protein 6 [Fragaria vesca subsp. vesca] [Fragaria vesca]
	augustus_masked-Fvb7-1-processed-gene-103.14-mRNA-1	SCL6	PREDICTED: scarecrow-like protein 6 [Fragaria vesca subsp. vesca] [Fragaria vesca]
	augustus_masked-Fvb7-2-processed-gene-96.11-mRNA-1	SCL6	PREDICTED: scarecrow-like protein 6 [Fragaria vesca subsp. vesca] [Fragaria vesca]
	augustus_masked-Fvb5-2-processed-gene-0.6-mRNA-1	SCL6	PREDICTED: scarecrow-like protein 6 [Fragaria vesca subsp. vesca] [Fragaria vesca]
	augustus_masked-Fvb5-3-processed-gene-273.13-mRNA-1	SCL6	PREDICTED: scarecrow-like protein 6 [Fragaria vesca subsp. vesca] [Fragaria vesca]
	augustus_masked-Fvb5-1-processed-gene-2.9-mRNA-1	SCL6	PREDICTED: scarecrow-like protein 6 [Fragaria vesca subsp. vesca] [Fragaria vesca]
	augustus_masked-Fvb5-4-processed-gene-0.9-mRNA-1	SCL6	PREDICTED: scarecrow-like protein 6 [Fragaria vesca subsp. vesca] [Fragaria vesca]
	maker-Fvb3-4-augustus-gene-12.37-mRNA-1	#N/A	PREDICTED: protein trichome birefringence-like 1 isoform X1 [Fragaria vesca subsp. vesca]
	snap_masked-Fvb6-4-processed-gene-339.46-mRNA-1	At5g19025	PREDICTED: uncharacterized protein At5g19025 [Fragaria vesca subsp. vesca]
	maker-Fvb1-3-snap-gene-0.53-mRNA-1	At5g19025	PREDICTED: uncharacterized protein At5g19025 [Fragaria vesca subsp. vesca]
	maker-Fvb2-1-augustus-gene-147.28-mRNA-1	--	PREDICTED: protein LONGIFOLIA 1 [Fragaria vesca subsp. vesca] [Fragaria vesca]
	maker-Fvb2-3-augustus-gene-99.36-mRNA-1	--	PREDICTED: protein LONGIFOLIA 1 [Fragaria vesca subsp. vesca] [Fragaria vesca]
miR171m	maker-Fvb6-1-augustus-gene-62.49-mRNA-1	B3GALT2	PREDICTED: probable beta-1,3-galactosyltransferase 2 isoform X1 [Fragaria vesca subsp. vesca] [Fragaria vesca]
	augustus_masked-Fvb7-3-processed-gene-141.4-mRNA-1	SCL6	PREDICTED: scarecrow-like protein 6 [Fragaria vesca subsp. vesca] [Fragaria vesca]
	augustus_masked-Fvb7-4-processed-gene-136.6-mRNA-1	SCL6	PREDICTED: scarecrow-like protein 6 [Fragaria vesca subsp. vesca] [Fragaria vesca]
	augustus_masked-Fvb7-1-processed-gene-149.8-mRNA-1	SCL6	PREDICTED: scarecrow-like protein 6 [Fragaria vesca subsp. vesca] [Fragaria vesca]
	augustus_masked-Fvb7-1-processed-gene-103.14-mRNA-1	SCL6	PREDICTED: scarecrow-like protein 6 [Fragaria vesca subsp. vesca] [Fragaria vesca]
	augustus_masked-Fvb7-2-processed-gene-159.7-mRNA-1	SCL6	PREDICTED: scarecrow-like protein 6 [Fragaria vesca subsp. vesca] [Fragaria vesca]
	augustus_masked-Fvb7-2-processed-gene-96.11-mRNA-1	SCL6	PREDICTED: scarecrow-like protein 6 [Fragaria vesca subsp. vesca] [Fragaria vesca]
	augustus_masked-Fvb5-2-processed-gene-0.6-mRNA-1	SCL6	PREDICTED: scarecrow-like protein 6 [Fragaria vesca subsp. vesca] [Fragaria vesca]
	augustus_masked-Fvb5-1-processed-gene-2.9-mRNA-1	SCL6	PREDICTED: scarecrow-like protein 6 [Fragaria vesca subsp. vesca] [Fragaria vesca]
	augustus_masked-Fvb5-3-processed-gene-273.13-mRNA-1	SCL6	PREDICTED: scarecrow-like protein 6 [Fragaria vesca subsp. vesca] [Fragaria vesca]
	augustus_masked-Fvb5-4-processed-gene-0.9-mRNA-1	SCL6	PREDICTED: scarecrow-like protein 6 [Fragaria vesca subsp. vesca] [Fragaria vesca]
	maker-Fvb3-4-augustus-gene-12.37-mRNA-1	#N/A	PREDICTED: protein trichome birefringence-like 1 isoform X1 [Fragaria vesca subsp. vesca]
	snap_masked-Fvb6-4-processed-gene-339.46-mRNA-1	At5g19025	PREDICTED: uncharacterized protein At5g19025 [Fragaria vesca subsp. vesca]
	maker-Fvb1-3-snap-gene-0.53-mRNA-1	At5g19025	PREDICTED: uncharacterized protein At5g19025 [Fragaria vesca subsp. vesca]
	maker-Fvb2-1-augustus-gene-147.28-mRNA-1	--	PREDICTED: protein LONGIFOLIA 1 [Fragaria vesca subsp. vesca] [Fragaria vesca]
miR171n	maker-Fvb6-1-augustus-gene-62.49-mRNA-1	B3GALT2	PREDICTED: probable beta-1,3-galactosyltransferase 2 isoform X1 [Fragaria vesca subsp. vesca] [Fragaria vesca]
	augustus_masked-Fvb2-3-processed-gene-16.9-mRNA-1	NSP2	PREDICTED: nodulation-signaling pathway 2 protein [Pyrus x bretschneideri]
	augustus_masked-Fvb2-2-processed-gene-41.8-mRNA-1	NSP2	PREDICTED: nodulation-signaling pathway 2 protein [Pyrus x bretschneideri]
	augustus_masked-Fvb2-1-processed-gene-173.2-mRNA-1	NSP2	PREDICTED: nodulation-signaling pathway 2 protein [Pyrus x bretschneideri]
	augustus_masked-Fvb2-4-processed-gene-194.2-mRNA-1	NSP2	PREDICTED: nodulation-signaling pathway 2 protein [Pyrus x bretschneideri]
	augustus_masked-Fvb7-3-processed-gene-141.4-mRNA-1	SCL6	PREDICTED: scarecrow-like protein 6 [Fragaria vesca subsp. vesca] [Fragaria vesca]
	augustus_masked-Fvb7-4-processed-gene-136.6-mRNA-1	SCL6	PREDICTED: scarecrow-like protein 6 [Fragaria vesca subsp. vesca] [Fragaria vesca]
	augustus_masked-Fvb7-2-processed-gene-159.7-mRNA-1	SCL6	PREDICTED: scarecrow-like protein 6 [Fragaria vesca subsp. vesca] [Fragaria vesca]
	augustus_masked-Fvb7-1-processed-gene-103.14-mRNA-1	SCL6	PREDICTED: scarecrow-like protein 6 [Fragaria vesca subsp. vesca] [Fragaria vesca]
	augustus_masked-Fvb7-1-processed-gene-149.8-mRNA-1	SCL6	PREDICTED: scarecrow-like protein 6 [Fragaria vesca subsp. vesca] [Fragaria vesca]
	augustus_masked-Fvb7-2-processed-gene-96.11-mRNA-1	SCL6	PREDICTED: scarecrow-like protein 6 [Fragaria vesca subsp. vesca] [Fragaria vesca]
	augustus_masked-Fvb5-3-processed-gene-273.13-mRNA-1	SCL6	PREDICTED: scarecrow-like protein 6 [Fragaria vesca subsp. vesca] [Fragaria vesca]
	augustus_masked-Fvb5-1-processed-gene-2.9-mRNA-1	SCL6	PREDICTED: scarecrow-like protein 6 [Fragaria vesca subsp. vesca] [Fragaria vesca]
	augustus_masked-Fvb5-2-processed-gene-0.6-mRNA-1	SCL6	PREDICTED: scarecrow-like protein 6 [Fragaria vesca subsp. vesca] [Fragaria vesca]
	augustus_masked-Fvb5-4-processed-gene-0.9-mRNA-1	SCL6	PREDICTED: scarecrow-like protein 6 [Fragaria vesca subsp. vesca] [Fragaria vesca]
	maker-Fvb6-3-snap-gene-39.91-mRNA-1	FER	PREDICTED: receptor-like protein kinase FERONIA isoform X1 [Fragaria vesca subsp. vesca] [Fragaria vesca]
	maker-Fvb7-3-snap-gene-241.25-mRNA-1	LOC105352796	PREDICTED: uncharacterized protein LOC105352796 [Fragaria vesca subsp. vesca]
miR171o	maker-Fvb6-1-augustus-gene-62.49-mRNA-1	B3GALT2	PREDICTED: probable beta-1,3-galactosyltransferase 2 isoform X1 [Fragaria vesca subsp. vesca] [Fragaria vesca]
	augustus_masked-Fvb2-3-processed-gene-16.9-mRNA-1	NSP2	PREDICTED: nodulation-signaling pathway 2 protein [Pyrus x bretschneideri]
	augustus_masked-Fvb2-2-processed-gene-41.8-mRNA-1	NSP2	PREDICTED: nodulation-signaling pathway 2 protein [Pyrus x bretschneideri]
	augustus_masked-Fvb2-1-processed-gene-173.2-mRNA-1	NSP2	PREDICTED: nodulation-signaling pathway 2 protein [Pyrus x bretschneideri]
	augustus_masked-Fvb2-4-processed-gene-194.2-mRNA-1	NSP2	PREDICTED: nodulation-signaling pathway 2 protein [Pyrus x bretschneideri]
	augustus_masked-Fvb7-3-processed-gene-141.4-mRNA-1	SCL6	PREDICTED: scarecrow-like protein 6 [Fragaria vesca subsp. vesca] [Fragaria vesca]
	augustus_masked-Fvb7-4-processed-gene-136.6-mRNA-1	SCL6	PREDICTED: scarecrow-like protein 6 [Fragaria vesca subsp. vesca] [Fragaria vesca]
	augustus_masked-Fvb7-1-processed-gene-103.14-mRNA-1	SCL6	PREDICTED: scarecrow-like protein 6 [Fragaria vesca subsp. vesca] [Fragaria vesca]
	augustus_masked-Fvb7-2-processed-gene-159.7-mRNA-1	SCL6	PREDICTED: scarecrow-like protein 6 [Fragaria vesca subsp. vesca] [Fragaria vesca]
	augustus_masked-Fvb7-1-processed-gene-149.8-mRNA-1	SCL6	PREDICTED: scarecrow-like protein 6 [Fragaria vesca subsp. vesca] [Fragaria vesca]
	augustus_masked-Fvb7-2-processed-gene-96.11-mRNA-1	SCL6	PREDICTED: scarecrow-like protein 6 [Fragaria vesca subsp. vesca] [Fragaria vesca]
	augustus_masked-Fvb5-2-processed-gene-0.6-mRNA-1	SCL6	PREDICTED: scarecrow-like protein 6 [Fragaria vesca subsp. vesca] [Fragaria vesca]
	augustus_masked-Fvb5-3-processed-gene-273.13-mRNA-1	SCL6	PREDICTED: scarecrow-like protein 6 [Fragaria vesca subsp. vesca] [Fragaria vesca]
	augustus_masked-Fvb5-1-processed-gene-2.9-mRNA-1	SCL6	PREDICTED: scarecrow-like protein 6 [Fragaria vesca subsp. vesca] [Fragaria vesca]
	augustus_masked-Fvb5-4-processed-gene-0.9-mRNA-1	SCL6	PREDICTED: scarecrow-like protein 6 [Fragaria vesca subsp. vesca] [Fragaria vesca]
	maker-Fvb6-3-snap-gene-39.91-mRNA-1	FER	PREDICTED: receptor-like protein kinase FERONIA isoform X1 [Fragaria vesca subsp. vesca] [Fragaria vesca]
	maker-Fvb7-3-snap-gene-241.25-mRNA-1	LOC105352796	PREDICTED: uncharacterized protein LOC105352796 [Fragaria vesca subsp. vesca]
miR171p	maker-Fvb6-1-augustus-gene-62.49-mRNA-1	B3GALT2	PREDICTED: probable beta-1,3-galactosyltransferase 2 isoform X1 [Fragaria vesca subsp. vesca] [Fragaria vesca]
	augustus_masked-Fvb7-3-processed-gene-141.4-mRNA-1	SCL6	PREDICTED: scarecrow-like protein 6 [Fragaria vesca subsp. vesca] [Fragaria vesca]
	augustus_masked-Fvb7-4-processed-gene-136.6-mRNA-1	SCL6	PREDICTED: scarecrow-like protein 6 [Fragaria vesca subsp. vesca] [Fragaria vesca]
	augustus_masked-Fvb7-1-processed-gene-149.8-mRNA-1	SCL6	PREDICTED: scarecrow-like protein 6 [Fragaria vesca subsp. vesca] [Fragaria vesca]
	augustus_masked-Fvb7-1-processed-gene-103.14-mRNA-1	SCL6	PREDICTED: scarecrow-like protein 6 [Fragaria vesca subsp. vesca] [Fragaria vesca]
	augustus_masked-Fvb7-2-processed-gene-159.7-mRNA-1	SCL6	PREDICTED: scarecrow-like protein 6 [Fragaria vesca subsp. vesca] [Fragaria vesca]
	augustus_masked-Fvb7-2-processed-gene-96.11-mRNA-1	SCL6	PREDICTED: scarecrow-like protein 6 [Fragaria vesca subsp. vesca] [Fragaria vesca]
	augustus_masked-Fvb5-3-processed-gene-273.13-mRNA-1	SCL6	PREDICTED: scarecrow-like protein 6 [Fragaria vesca subsp. vesca] [Fragaria vesca]
	augustus_masked-Fvb5-1-processed-gene-2.9-mRNA-1	SCL6	PREDICTED: scarecrow-like protein 6 [Fragaria vesca subsp. vesca] [Fragaria vesca]
	augustus_masked-Fvb5-2-processed-gene-0.6-mRNA-1	SCL6	PREDICTED: scarecrow-like protein 6 [Fragaria vesca subsp. vesca] [Fragaria vesca]
	augustus_masked-Fvb5-4-processed-gene-0.9-mRNA-1	SCL6	PREDICTED: scarecrow-like protein 6 [Fragaria vesca subsp. vesca] [Fragaria vesca]
	maker-Fvb3-4-augustus-gene-12.37-mRNA-1	#N/A	PREDICTED: protein trichome birefringence-like 1 isoform X1 [Fragaria vesca subsp. vesca]
	snap_masked-Fvb6-4-processed-gene-339.46-mRNA-1	At5g19025	PREDICTED: uncharacterized protein At5g19025 [Fragaria vesca subsp. vesca]
	maker-Fvb1-3-snap-gene-0.53-mRNA-1	At5g19025	PREDICTED: uncharacterized protein At5g19025 [Fragaria vesca subsp. vesca]
	maker-Fvb2-1-augustus-gene-147.28-mRNA-1	--	PREDICTED: protein LONGIFOLIA 1 [Fragaria vesca subsp. vesca] [Fragaria vesca]
	maker-Fvb2-3-augustus-gene-99.36-mRNA-1	--	PREDICTED: protein LONGIFOLIA 1 [Fragaria vesca subsp. vesca] [Fragaria vesca]
miR171q	maker-Fvb6-1-augustus-gene-62.49-mRNA-1	B3GALT2	PREDICTED: probable beta-1,3-galactosyltransferase 2 isoform X1 [Fragaria vesca subsp. vesca] [Fragaria vesca]
	augustus_masked-Fvb4-2-processed-gene-136.4-mRNA-1	A6	PREDICTED: probable glucan endo-1,3-beta-glucosidase A6 [Fragaria vesca subsp. vesca] [Fragaria vesca]
	maker-Fvb3-1-augustus-gene-68.27-mRNA-1	HACD2	PREDICTED: very-long-chain (3R)-3-hydroxyacyl-CoA dehydratase 2 [Fragaria vesca subsp. vesca] [Fragaria vesca]
miR171r	augustus_masked-Fvb7-3-processed-gene-141.4-mRNA-1	SCL6	PREDICTED: scarecrow-like protein 6 [Fragaria vesca subsp. vesca] [Fragaria vesca]
	augustus_masked-Fvb7-4-processed-gene-136.6-mRNA-1	SCL6	PREDICTED: scarecrow-like protein 6 [Fragaria vesca subsp. vesca] [Fragaria vesca]
	augustus_masked-Fvb7-1-processed-gene-149.8-mRNA-1	SCL6	PREDICTED: scarecrow-like protein 6 [Fragaria vesca subsp. vesca] [Fragaria vesca]
	augustus_masked-Fvb7-1-processed-gene-103.14-mRNA-1	SCL6	PREDICTED: scarecrow-like protein 6 [Fragaria vesca subsp. vesca] [Fragaria vesca]
	augustus_masked-Fvb7-2-processed-gene-159.7-mRNA-1	SCL6	PREDICTED: scarecrow-like protein 6 [Fragaria vesca subsp. vesca] [Fragaria vesca]
	augustus_masked-Fvb7-2-processed-gene-96.11-mRNA-1	SCL6	PREDICTED: scarecrow-like protein 6 [Fragaria vesca subsp. vesca] [Fragaria vesca]
	augustus_masked-Fvb5-3-processed-gene-273.13-mRNA-1	SCL6	PREDICTED: scarecrow-like protein 6 [Fragaria vesca subsp. vesca] [Fragaria vesca]
	augustus_masked-Fvb5-1-processed-gene-2.9-mRNA-1	SCL6	PREDICTED: scarecrow-like protein 6 [Fragaria vesca subsp. vesca] [Fragaria vesca]
	augustus_masked-Fvb5-2-processed-gene-0.6-mRNA-1	SCL6	PREDICTED: scarecrow-like protein 6 [Fragaria vesca subsp. vesca] [Fragaria vesca]
	augustus_masked-Fvb5-4-processed-gene-0.9-mRNA-1	SCL6	PREDICTED: scarecrow-like protein 6 [Fragaria vesca subsp. vesca] [Fragaria vesca]
	maker-Fvb4-3-snap-gene-55.63-mRNA-1	--	Glycosyl transferase, family 14 [Cynara cardunculus var. scolymus] [Cynara cardunculus]
miR171s	maker-Fvb6-1-augustus-gene-62.49-mRNA-1	B3GALT2	PREDICTED: probable beta-1,3-galactosyltransferase 2 isoform X1 [Fragaria vesca subsp. vesca] [Fragaria vesca]
	augustus_masked-Fvb4-2-processed-gene-136.4-mRNA-1	A6	PREDICTED: probable glucan endo-1,3-beta-glucosidase A6 [Fragaria vesca subsp. vesca] [Fragaria vesca]
	maker-Fvb3-1-augustus-gene-68.27-mRNA-1	HACD2	PREDICTED: very-long-chain (3R)-3-hydroxyacyl-CoA dehydratase 2 [Fragaria vesca subsp. vesca] [Fragaria vesca]
miR171t	augustus_masked-Fvb7-3-processed-gene-141.4-mRNA-1	SCL6	PREDICTED: scarecrow-like protein 6 [Fragaria vesca subsp. vesca] [Fragaria vesca]
	augustus_masked-Fvb7-4-processed-gene-136.6-mRNA-1	SCL6	PREDICTED: scarecrow-like protein 6 [Fragaria vesca subsp. vesca] [Fragaria vesca]
	augustus_masked-Fvb7-1-processed-gene-149.8-mRNA-1	SCL6	PREDICTED: scarecrow-like protein 6 [Fragaria vesca subsp. vesca] [Fragaria vesca]
	augustus_masked-Fvb7-1-processed-gene-103.14-mRNA-1	SCL6	PREDICTED: scarecrow-like protein 6 [Fragaria vesca subsp. vesca] [Fragaria vesca]
	augustus_masked-Fvb7-2-processed-gene-159.7-mRNA-1	SCL6	PREDICTED: scarecrow-like protein 6 [Fragaria vesca subsp. vesca] [Fragaria vesca]
	augustus_masked-Fvb7-2-processed-gene-96.11-mRNA-1	SCL6	PREDICTED: scarecrow-like protein 6 [Fragaria vesca subsp. vesca] [Fragaria vesca]
	augustus_masked-Fvb5-3-processed-gene-273.13-mRNA-1	SCL6	PREDICTED: scarecrow-like protein 6 [Fragaria vesca subsp. vesca] [Fragaria vesca]
	augustus_masked-Fvb5-1-processed-gene-2.9-mRNA-1	SCL6	PREDICTED: scarecrow-like protein 6 [Fragaria vesca subsp. vesca] [Fragaria vesca]
	augustus_masked-Fvb5-2-processed-gene-0.6-mRNA-1	SCL6	PREDICTED: scarecrow-like protein 6 [Fragaria vesca subsp. vesca] [Fragaria vesca]
	augustus_masked-Fvb5-4-processed-gene-0.9-mRNA-1	SCL6	PREDICTED: scarecrow-like protein 6 [Fragaria vesca subsp. vesca] [Fragaria vesca]
	maker-Fvb4-3-snap-gene-55.63-mRNA-1	--	Glycosyl transferase, family 14 [Cynara cardunculus var. scolymus] [Cynara cardunculus]
miR171u	maker-Fvb6-1-augustus-gene-62.49-mRNA-1	B3GALT2	PREDICTED: probable beta-1,3-galactosyltransferase 2 isoform X1 [Fragaria vesca subsp. vesca] [Fragaria vesca]
	augustus_masked-Fvb4-2-processed-gene-136.4-mRNA-1	A6	PREDICTED: probable glucan endo-1,3-beta-glucosidase A6 [Fragaria vesca subsp. vesca] [Fragaria vesca]
	maker-Fvb3-1-augustus-gene-68.27-mRNA-1	HACD2	PREDICTED: very-long-chain (3R)-3-hydroxyacyl-CoA dehydratase 2 [Fragaria vesca subsp. vesca] [Fragaria vesca]
miR171v	augustus_masked-Fvb7-3-processed-gene-141.4-mRNA-1	SCL6	PREDICTED: scarecrow-like protein 6 [Fragaria vesca subsp. vesca] [Fragaria vesca]
	augustus_masked-Fvb7-4-processed-gene-136.6-mRNA-1	SCL6	PREDICTED: scarecrow-like protein 6 [Fragaria vesca subsp. vesca] [Fragaria vesca]
	augustus_masked-Fvb7-1-processed-gene-103.14-mRNA-1	SCL6	PREDICTED: scarecrow-like protein 6 [Fragaria vesca subsp. vesca] [Fragaria vesca]
	augustus_masked-Fvb7-2-processed-gene-159.7-mRNA-1	SCL6	PREDICTED: scarecrow-like protein 6 [Fragaria vesca subsp. vesca] [Fragaria vesca]
	augustus_masked-Fvb7-1-processed-gene-149.8-mRNA-1	SCL6	PREDICTED: scarecrow-like protein 6 [Fragaria vesca subsp. vesca] [Fragaria vesca]
	augustus_masked-Fvb7-2-processed-gene-96.11-mRNA-1	SCL6	PREDICTED: scarecrow-like protein 6 [Fragaria vesca subsp. vesca] [Fragaria vesca]
	augustus_masked-Fvb5-1-processed-gene-2.9-mRNA-1	SCL6	PREDICTED: scarecrow-like protein 6 [Fragaria vesca subsp. vesca] [Fragaria vesca]
	augustus_masked-Fvb5-2-processed-gene-0.6-mRNA-1	SCL6	PREDICTED: scarecrow-like protein 6 [Fragaria vesca subsp. vesca] [Fragaria vesca]
	augustus_masked-Fvb5-3-processed-gene-273.13-mRNA-1	SCL6	PREDICTED: scarecrow-like protein 6 [Fragaria vesca subsp. vesca] [Fragaria vesca]
	augustus_masked-Fvb5-4-processed-gene-0.9-mRNA-1	SCL6	PREDICTED: scarecrow-like protein 6 [Fragaria vesca subsp. vesca] [Fragaria vesca]
	maker-Fvb4-3-snap-gene-55.63-mRNA-1	--	Glycosyl transferase, family 14 [Cynara cardunculus var. scolymus] [Cynara cardunculus]
miR171w	augustus_masked-Fvb7-3-processed-gene-141.4-mRNA-1	SCL6	PREDICTED: scarecrow-like protein 6 [Fragaria vesca subsp. vesca] [Fragaria vesca]
	augustus_masked-Fvb7-4-processed-gene-136.6-mRNA-1	SCL6	PREDICTED: scarecrow-like protein 6 [Fragaria vesca subsp. vesca] [Fragaria vesca]
	augustus_masked-Fvb7-1-processed-gene-103.14-mRNA-1	SCL6	PREDICTED: scarecrow-like protein 6 [Fragaria vesca subsp. vesca] [Fragaria vesca]
	augustus_masked-Fvb7-2-processed-gene-159.7-mRNA-1	SCL6	PREDICTED: scarecrow-like protein 6 [Fragaria vesca subsp. vesca] [Fragaria vesca]
	augustus_masked-Fvb7-1-processed-gene-149.8-mRNA-1	SCL6	PREDICTED: scarecrow-like protein 6 [Fragaria vesca subsp. vesca] [Fragaria vesca]
	augustus_masked-Fvb7-2-processed-gene-96.11-mRNA-1	SCL6	PREDICTED: scarecrow-like protein 6 [Fragaria vesca subsp. vesca] [Fragaria vesca]
	augustus_masked-Fvb5-3-processed-gene-273.13-mRNA-1	SCL6	PREDICTED: scarecrow-like protein 6 [Fragaria vesca subsp. vesca] [Fragaria vesca]
	augustus_masked-Fvb5-1-processed-gene-2.9-mRNA-1	SCL6	PREDICTED: scarecrow-like protein 6 [Fragaria vesca subsp. vesca] [Fragaria vesca]
	augustus_masked-Fvb5-2-processed-gene-0.6-mRNA-1	SCL6	PREDICTED: scarecrow-like protein 6 [Fragaria vesca subsp. vesca] [Fragaria vesca]
	augustus_masked-Fvb5-4-processed-gene-0.9-mRNA-1	SCL6	PREDICTED: scarecrow-like protein 6 [Fragaria vesca subsp. vesca] [Fragaria vesca]
	maker-Fvb4-3-snap-gene-55.63-mRNA-1	--	Glycosyl transferase, family 14 [Cynara cardunculus var. scolymus] [Cynara cardunculus]
miR171x	augustus_masked-Fvb7-3-processed-gene-141.4-mRNA-1	SCL6	PREDICTED: scarecrow-like protein 6 [Fragaria vesca subsp. vesca] [Fragaria vesca]
	augustus_masked-Fvb7-4-processed-gene-136.6-mRNA-1	SCL6	PREDICTED: scarecrow-like protein 6 [Fragaria vesca subsp. vesca] [Fragaria vesca]
	augustus_masked-Fvb7-2-processed-gene-159.7-mRNA-1	SCL6	PREDICTED: scarecrow-like protein 6 [Fragaria vesca subsp. vesca] [Fragaria vesca]
	augustus_masked-Fvb7-1-processed-gene-149.8-mRNA-1	SCL6	PREDICTED: scarecrow-like protein 6 [Fragaria vesca subsp. vesca] [Fragaria vesca]
	augustus_masked-Fvb7-1-processed-gene-103.14-mRNA-1	SCL6	PREDICTED: scarecrow-like protein 6 [Fragaria vesca subsp. vesca] [Fragaria vesca]
	augustus_masked-Fvb7-2-processed-gene-96.11-mRNA-1	SCL6	PREDICTED: scarecrow-like protein 6 [Fragaria vesca subsp. vesca] [Fragaria vesca]
	augustus_masked-Fvb5-3-processed-gene-273.13-mRNA-1	SCL6	PREDICTED: scarecrow-like protein 6 [Fragaria vesca subsp. vesca] [Fragaria vesca]
	augustus_masked-Fvb5-2-processed-gene-0.6-mRNA-1	SCL6	PREDICTED: scarecrow-like protein 6 [Fragaria vesca subsp. vesca] [Fragaria vesca]
	augustus_masked-Fvb5-1-processed-gene-2.9-mRNA-1	SCL6	PREDICTED: scarecrow-like protein 6 [Fragaria vesca subsp. vesca] [Fragaria vesca]
	augustus_masked-Fvb5-4-processed-gene-0.9-mRNA-1	SCL6	PREDICTED: scarecrow-like protein 6 [Fragaria vesca subsp. vesca] [Fragaria vesca]
	maker-Fvb4-3-snap-gene-55.63-mRNA-1	--	Glycosyl transferase, family 14 [Cynara cardunculus var. scolymus] [Cynara cardunculus]
miR156a	maker-Fvb2-1-snap-gene-175.56-mRNA-1	TFB4	PREDICTED: general transcription factor IIH subunit 3 isoform X1 [Fragaria vesca subsp. vesca] [Fragaria vesca]
	maker-Fvb5-2-augustus-gene-76.45-mRNA-1	SPL6	PREDICTED: squamosa promoter-binding-like protein 18 [Fragaria vesca subsp. vesca] [Fragaria vesca]
	augustus_masked-Fvb5-3-processed-gene-205.16-mRNA-1	SPL6	PREDICTED: squamosa promoter-binding-like protein 18 [Fragaria vesca subsp. vesca] [Fragaria vesca]
	maker-Fvb4-1-augustus-gene-131.29-mRNA-1	SPL12	PREDICTED: squamosa promoter-binding-like protein 12 [Fragaria vesca subsp. vesca] [Fragaria vesca]
	maker-Fvb5-1-augustus-gene-85.32-mRNA-1	SPL6	PREDICTED: squamosa promoter-binding-like protein 18 [Fragaria vesca subsp. vesca] [Fragaria vesca]
	maker-Fvb3-3-augustus-gene-98.23-mRNA-1	SPL4	PREDICTED: squamosa promoter-binding protein 1-like [Fragaria vesca subsp. vesca] [Fragaria vesca]
	maker-Fvb3-4-augustus-gene-192.18-mRNA-1	SPL4	PREDICTED: squamosa promoter-binding protein 1-like [Fragaria vesca subsp. vesca] [Fragaria vesca]
	maker-Fvb3-2-augustus-gene-109.26-mRNA-1	SPL4	PREDICTED: squamosa promoter-binding protein 1-like [Fragaria vesca subsp. vesca] [Fragaria vesca]
	maker-Fvb3-1-snap-gene-205.29-mRNA-1	--	-
	maker-Fvb3-4-augustus-gene-0.33-mRNA-1	--	PREDICTED: uncharacterized protein LOC101309230 [Fragaria vesca subsp. vesca] [Fragaria vesca]
	maker-Fvb3-1-augustus-gene-2.24-mRNA-1	--	PREDICTED: uncharacterized protein LOC101309230 [Fragaria vesca subsp. vesca] [Fragaria vesca]
	maker-Fvb3-3-snap-gene-294.70-mRNA-1	--	PREDICTED: uncharacterized protein LOC101309230 [Fragaria vesca subsp. vesca] [Fragaria vesca]
	maker-Fvb3-2-augustus-gene-312.31-mRNA-1	--	PREDICTED: uncharacterized protein LOC101309230 [Fragaria vesca subsp. vesca] [Fragaria vesca]
	maker-Fvb3-2-augustus-gene-47.55-mRNA-1	SBP1	PREDICTED: squamosa promoter-binding-like protein 3 [Fragaria vesca subsp. vesca] [Fragaria vesca]
	snap_masked-Fvb4-2-processed-gene-160.19-mRNA-1	MitHPPK/DHPS	PREDICTED: folic acid synthesis protein fol1-like [Fragaria vesca subsp. vesca] [Fragaria vesca]
	maker-Fvb3-1-augustus-gene-271.49-mRNA-1	SPL3	PREDICTED: squamosa promoter-binding-like protein 3 [Fragaria vesca subsp. vesca] [Fragaria vesca]
	maker-Fvb3-3-augustus-gene-30.64-mRNA-1	SBP1	PREDICTED: squamosa promoter-binding-like protein 3 [Fragaria vesca subsp. vesca] [Fragaria vesca]
	augustus_masked-Fvb2-1-processed-gene-65.6-mRNA-1	STOP1	PREDICTED: protein SENSITIVE TO PROTON RHIZOTOXICITY 1 [Fragaria vesca subsp. vesca] [Fragaria vesca]
	maker-Fvb6-3-augustus-gene-212.45-mRNA-1	SPL17	PREDICTED: squamosa promoter-binding-like protein 9 [Fragaria vesca subsp. vesca] [Fragaria vesca]
	maker-Fvb2-3-snap-gene-146.38-mRNA-1	STOP1	PREDICTED: protein SENSITIVE TO PROTON RHIZOTOXICITY 1 [Fragaria vesca subsp. vesca] [Fragaria vesca]
	maker-Fvb7-1-augustus-gene-144.23-mRNA-1	SPL7	PREDICTED: squamosa promoter-binding-like protein 7 [Fragaria vesca subsp. vesca] [Fragaria vesca]
	maker-Fvb6-4-augustus-gene-164.23-mRNA-1	SPL14	PREDICTED: squamosa promoter-binding-like protein 9 [Fragaria vesca subsp. vesca] [Fragaria vesca]
	maker-Fvb6-1-augustus-gene-199.46-mRNA-1	SPL14	PREDICTED: squamosa promoter-binding-like protein 9 [Fragaria vesca subsp. vesca] [Fragaria vesca]
	maker-Fvb6-1-augustus-gene-181.36-mRNA-1	SPL4	PREDICTED: squamosa promoter-binding protein 1-like [Fragaria vesca subsp. vesca] [Fragaria vesca]
	maker-Fvb2-2-snap-gene-142.45-mRNA-1	STOP1	PREDICTED: protein SENSITIVE TO PROTON RHIZOTOXICITY 1 [Fragaria vesca subsp. vesca] [Fragaria vesca]
	maker-Fvb3-4-augustus-gene-246.49-mRNA-1	SBP1	PREDICTED: squamosa promoter-binding-like protein 3 [Fragaria vesca subsp. vesca] [Fragaria vesca]
	maker-Fvb6-2-augustus-gene-121.33-mRNA-1	SPL17	PREDICTED: squamosa promoter-binding-like protein 9 [Fragaria vesca subsp. vesca] [Fragaria vesca]
	maker-Fvb6-1-augustus-gene-203.29-mRNA-1	SPL14	PREDICTED: squamosa promoter-binding-like protein 9 [Fragaria vesca subsp. vesca] [Fragaria vesca]
	maker-Fvb6-4-augustus-gene-197.40-mRNA-1	SPL4	PREDICTED: squamosa promoter-binding protein 1-like [Fragaria vesca subsp. vesca] [Fragaria vesca]
	maker-Fvb5-2-augustus-gene-46.61-mRNA-1	SPL13B	PREDICTED: squamosa promoter-binding-like protein 13A [Fragaria vesca subsp. vesca] [Fragaria vesca]
	maker-Fvb7-2-augustus-gene-155.23-mRNA-1	SPL7	PREDICTED: squamosa promoter-binding-like protein 7 [Fragaria vesca subsp. vesca] [Fragaria vesca]
	maker-Fvb7-3-augustus-gene-191.29-mRNA-1	SPL7	PREDICTED: squamosa promoter-binding-like protein 7 [Fragaria vesca subsp. vesca] [Fragaria vesca]
	maker-Fvb7-2-augustus-gene-93.28-mRNA-1	SPL7	PREDICTED: squamosa promoter-binding-like protein 7 [Fragaria vesca subsp. vesca] [Fragaria vesca]
	maker-Fvb7-1-augustus-gene-99.34-mRNA-1	SPL7	PREDICTED: squamosa promoter-binding-like protein 7 [Fragaria vesca subsp. vesca] [Fragaria vesca]
	maker-Fvb7-4-augustus-gene-60.27-mRNA-1	SPL7	PREDICTED: squamosa promoter-binding-like protein 7 [Fragaria vesca subsp. vesca] [Fragaria vesca]
	maker-Fvb5-4-augustus-gene-43.53-mRNA-1	SPL13B	PREDICTED: squamosa promoter-binding-like protein 13A [Fragaria vesca subsp. vesca] [Fragaria vesca]
	maker-Fvb5-3-augustus-gene-232.45-mRNA-1	SPL13B	PREDICTED: squamosa promoter-binding-like protein 13A [Fragaria vesca subsp. vesca] [Fragaria vesca]
miR156b	maker-Fvb2-1-snap-gene-175.56-mRNA-1	TFB4	PREDICTED: general transcription factor IIH subunit 3 isoform X1 [Fragaria vesca subsp. vesca] [Fragaria vesca]
	maker-Fvb5-2-augustus-gene-76.45-mRNA-1	SPL6	PREDICTED: squamosa promoter-binding-like protein 18 [Fragaria vesca subsp. vesca] [Fragaria vesca]
	augustus_masked-Fvb5-3-processed-gene-205.16-mRNA-1	SPL6	PREDICTED: squamosa promoter-binding-like protein 18 [Fragaria vesca subsp. vesca] [Fragaria vesca]
	maker-Fvb4-1-augustus-gene-131.29-mRNA-1	SPL12	PREDICTED: squamosa promoter-binding-like protein 12 [Fragaria vesca subsp. vesca] [Fragaria vesca]
	maker-Fvb5-1-augustus-gene-85.32-mRNA-1	SPL6	PREDICTED: squamosa promoter-binding-like protein 18 [Fragaria vesca subsp. vesca] [Fragaria vesca]
	maker-Fvb3-3-augustus-gene-98.23-mRNA-1	SPL4	PREDICTED: squamosa promoter-binding protein 1-like [Fragaria vesca subsp. vesca] [Fragaria vesca]
	maker-Fvb3-4-augustus-gene-192.18-mRNA-1	SPL4	PREDICTED: squamosa promoter-binding protein 1-like [Fragaria vesca subsp. vesca] [Fragaria vesca]
	maker-Fvb3-2-augustus-gene-109.26-mRNA-1	SPL4	PREDICTED: squamosa promoter-binding protein 1-like [Fragaria vesca subsp. vesca] [Fragaria vesca]
	maker-Fvb3-1-snap-gene-205.29-mRNA-1	--	-
	maker-Fvb3-4-augustus-gene-0.33-mRNA-1	--	PREDICTED: uncharacterized protein LOC101309230 [Fragaria vesca subsp. vesca] [Fragaria vesca]
	maker-Fvb3-1-augustus-gene-2.24-mRNA-1	--	PREDICTED: uncharacterized protein LOC101309230 [Fragaria vesca subsp. vesca] [Fragaria vesca]
	maker-Fvb3-3-snap-gene-294.70-mRNA-1	--	PREDICTED: uncharacterized protein LOC101309230 [Fragaria vesca subsp. vesca] [Fragaria vesca]
	maker-Fvb3-2-augustus-gene-312.31-mRNA-1	--	PREDICTED: uncharacterized protein LOC101309230 [Fragaria vesca subsp. vesca] [Fragaria vesca]
	maker-Fvb3-2-augustus-gene-47.55-mRNA-1	SBP1	PREDICTED: squamosa promoter-binding-like protein 3 [Fragaria vesca subsp. vesca] [Fragaria vesca]
	snap_masked-Fvb4-2-processed-gene-160.19-mRNA-1	MitHPPK/DHPS	PREDICTED: folic acid synthesis protein fol1-like [Fragaria vesca subsp. vesca] [Fragaria vesca]
	maker-Fvb3-1-augustus-gene-271.49-mRNA-1	SPL3	PREDICTED: squamosa promoter-binding-like protein 3 [Fragaria vesca subsp. vesca] [Fragaria vesca]
	maker-Fvb3-3-augustus-gene-30.64-mRNA-1	SBP1	PREDICTED: squamosa promoter-binding-like protein 3 [Fragaria vesca subsp. vesca] [Fragaria vesca]
	augustus_masked-Fvb2-1-processed-gene-65.6-mRNA-1	STOP1	PREDICTED: protein SENSITIVE TO PROTON RHIZOTOXICITY 1 [Fragaria vesca subsp. vesca] [Fragaria vesca]
	maker-Fvb6-3-augustus-gene-212.45-mRNA-1	SPL17	PREDICTED: squamosa promoter-binding-like protein 9 [Fragaria vesca subsp. vesca] [Fragaria vesca]
	maker-Fvb2-3-snap-gene-146.38-mRNA-1	STOP1	PREDICTED: protein SENSITIVE TO PROTON RHIZOTOXICITY 1 [Fragaria vesca subsp. vesca] [Fragaria vesca]
	maker-Fvb7-1-augustus-gene-144.23-mRNA-1	SPL7	PREDICTED: squamosa promoter-binding-like protein 7 [Fragaria vesca subsp. vesca] [Fragaria vesca]
	maker-Fvb6-4-augustus-gene-164.23-mRNA-1	SPL14	PREDICTED: squamosa promoter-binding-like protein 9 [Fragaria vesca subsp. vesca] [Fragaria vesca]
	maker-Fvb6-1-augustus-gene-199.46-mRNA-1	SPL14	PREDICTED: squamosa promoter-binding-like protein 9 [Fragaria vesca subsp. vesca] [Fragaria vesca]
	maker-Fvb6-1-augustus-gene-181.36-mRNA-1	SPL4	PREDICTED: squamosa promoter-binding protein 1-like [Fragaria vesca subsp. vesca] [Fragaria vesca]
	maker-Fvb2-2-snap-gene-142.45-mRNA-1	STOP1	PREDICTED: protein SENSITIVE TO PROTON RHIZOTOXICITY 1 [Fragaria vesca subsp. vesca] [Fragaria vesca]
	maker-Fvb3-4-augustus-gene-246.49-mRNA-1	SBP1	PREDICTED: squamosa promoter-binding-like protein 3 [Fragaria vesca subsp. vesca] [Fragaria vesca]
	maker-Fvb6-2-augustus-gene-121.33-mRNA-1	SPL17	PREDICTED: squamosa promoter-binding-like protein 9 [Fragaria vesca subsp. vesca] [Fragaria vesca]
	maker-Fvb6-1-augustus-gene-203.29-mRNA-1	SPL14	PREDICTED: squamosa promoter-binding-like protein 9 [Fragaria vesca subsp. vesca] [Fragaria vesca]
	maker-Fvb6-4-augustus-gene-197.40-mRNA-1	SPL4	PREDICTED: squamosa promoter-binding protein 1-like [Fragaria vesca subsp. vesca] [Fragaria vesca]
	maker-Fvb5-2-augustus-gene-46.61-mRNA-1	SPL13B	PREDICTED: squamosa promoter-binding-like protein 13A [Fragaria vesca subsp. vesca] [Fragaria vesca]
	maker-Fvb7-2-augustus-gene-155.23-mRNA-1	SPL7	PREDICTED: squamosa promoter-binding-like protein 7 [Fragaria vesca subsp. vesca] [Fragaria vesca]
	maker-Fvb7-3-augustus-gene-191.29-mRNA-1	SPL7	PREDICTED: squamosa promoter-binding-like protein 7 [Fragaria vesca subsp. vesca] [Fragaria vesca]
	maker-Fvb7-2-augustus-gene-93.28-mRNA-1	SPL7	PREDICTED: squamosa promoter-binding-like protein 7 [Fragaria vesca subsp. vesca] [Fragaria vesca]
	maker-Fvb7-1-augustus-gene-99.34-mRNA-1	SPL7	PREDICTED: squamosa promoter-binding-like protein 7 [Fragaria vesca subsp. vesca] [Fragaria vesca]
	maker-Fvb7-4-augustus-gene-60.27-mRNA-1	SPL7	PREDICTED: squamosa promoter-binding-like protein 7 [Fragaria vesca subsp. vesca] [Fragaria vesca]
	maker-Fvb5-4-augustus-gene-43.53-mRNA-1	SPL13B	PREDICTED: squamosa promoter-binding-like protein 13A [Fragaria vesca subsp. vesca] [Fragaria vesca]
	maker-Fvb5-3-augustus-gene-232.45-mRNA-1	SPL13B	PREDICTED: squamosa promoter-binding-like protein 13A [Fragaria vesca subsp. vesca] [Fragaria vesca]
	maker-Fvb4-3-snap-gene-224.62-mRNA-1	MitHPPK/DHPS	PREDICTED: folic acid synthesis protein fol1-like [Fragaria vesca subsp. vesca] [Fragaria vesca]
miR156c	maker-Fvb2-1-snap-gene-175.56-mRNA-1	TFB4	PREDICTED: general transcription factor IIH subunit 3 isoform X1 [Fragaria vesca subsp. vesca] [Fragaria vesca]
	maker-Fvb5-2-augustus-gene-76.45-mRNA-1	SPL6	PREDICTED: squamosa promoter-binding-like protein 18 [Fragaria vesca subsp. vesca] [Fragaria vesca]
	augustus_masked-Fvb5-3-processed-gene-205.16-mRNA-1	SPL6	PREDICTED: squamosa promoter-binding-like protein 18 [Fragaria vesca subsp. vesca] [Fragaria vesca]
	maker-Fvb4-1-augustus-gene-131.29-mRNA-1	SPL12	PREDICTED: squamosa promoter-binding-like protein 12 [Fragaria vesca subsp. vesca] [Fragaria vesca]
	maker-Fvb5-1-augustus-gene-85.32-mRNA-1	SPL6	PREDICTED: squamosa promoter-binding-like protein 18 [Fragaria vesca subsp. vesca] [Fragaria vesca]
	maker-Fvb3-3-augustus-gene-98.23-mRNA-1	SPL4	PREDICTED: squamosa promoter-binding protein 1-like [Fragaria vesca subsp. vesca] [Fragaria vesca]
	maker-Fvb3-4-augustus-gene-192.18-mRNA-1	SPL4	PREDICTED: squamosa promoter-binding protein 1-like [Fragaria vesca subsp. vesca] [Fragaria vesca]
	maker-Fvb3-2-augustus-gene-109.26-mRNA-1	SPL4	PREDICTED: squamosa promoter-binding protein 1-like [Fragaria vesca subsp. vesca] [Fragaria vesca]
	maker-Fvb3-1-snap-gene-205.29-mRNA-1	--	-
	maker-Fvb3-4-augustus-gene-0.33-mRNA-1	--	PREDICTED: uncharacterized protein LOC101309230 [Fragaria vesca subsp. vesca] [Fragaria vesca]
	maker-Fvb3-1-augustus-gene-2.24-mRNA-1	--	PREDICTED: uncharacterized protein LOC101309230 [Fragaria vesca subsp. vesca] [Fragaria vesca]
	maker-Fvb3-3-snap-gene-294.70-mRNA-1	--	PREDICTED: uncharacterized protein LOC101309230 [Fragaria vesca subsp. vesca] [Fragaria vesca]
	maker-Fvb3-2-augustus-gene-312.31-mRNA-1	--	PREDICTED: uncharacterized protein LOC101309230 [Fragaria vesca subsp. vesca] [Fragaria vesca]
	maker-Fvb3-2-augustus-gene-47.55-mRNA-1	SBP1	PREDICTED: squamosa promoter-binding-like protein 3 [Fragaria vesca subsp. vesca] [Fragaria vesca]
	snap_masked-Fvb4-2-processed-gene-160.19-mRNA-1	MitHPPK/DHPS	PREDICTED: folic acid synthesis protein fol1-like [Fragaria vesca subsp. vesca] [Fragaria vesca]
	maker-Fvb3-1-augustus-gene-271.49-mRNA-1	SPL3	PREDICTED: squamosa promoter-binding-like protein 3 [Fragaria vesca subsp. vesca] [Fragaria vesca]
	maker-Fvb3-3-augustus-gene-30.64-mRNA-1	SBP1	PREDICTED: squamosa promoter-binding-like protein 3 [Fragaria vesca subsp. vesca] [Fragaria vesca]
	augustus_masked-Fvb2-1-processed-gene-65.6-mRNA-1	STOP1	PREDICTED: protein SENSITIVE TO PROTON RHIZOTOXICITY 1 [Fragaria vesca subsp. vesca] [Fragaria vesca]
	maker-Fvb6-3-augustus-gene-212.45-mRNA-1	SPL17	PREDICTED: squamosa promoter-binding-like protein 9 [Fragaria vesca subsp. vesca] [Fragaria vesca]
	maker-Fvb2-3-snap-gene-146.38-mRNA-1	STOP1	PREDICTED: protein SENSITIVE TO PROTON RHIZOTOXICITY 1 [Fragaria vesca subsp. vesca] [Fragaria vesca]
	maker-Fvb7-1-augustus-gene-144.23-mRNA-1	SPL7	PREDICTED: squamosa promoter-binding-like protein 7 [Fragaria vesca subsp. vesca] [Fragaria vesca]
	maker-Fvb6-4-augustus-gene-164.23-mRNA-1	SPL14	PREDICTED: squamosa promoter-binding-like protein 9 [Fragaria vesca subsp. vesca] [Fragaria vesca]
	maker-Fvb6-1-augustus-gene-199.46-mRNA-1	SPL14	PREDICTED: squamosa promoter-binding-like protein 9 [Fragaria vesca subsp. vesca] [Fragaria vesca]
	maker-Fvb6-1-augustus-gene-181.36-mRNA-1	SPL4	PREDICTED: squamosa promoter-binding protein 1-like [Fragaria vesca subsp. vesca] [Fragaria vesca]
	maker-Fvb2-2-snap-gene-142.45-mRNA-1	STOP1	PREDICTED: protein SENSITIVE TO PROTON RHIZOTOXICITY 1 [Fragaria vesca subsp. vesca] [Fragaria vesca]
	maker-Fvb3-4-augustus-gene-246.49-mRNA-1	SBP1	PREDICTED: squamosa promoter-binding-like protein 3 [Fragaria vesca subsp. vesca] [Fragaria vesca]
	maker-Fvb6-2-augustus-gene-121.33-mRNA-1	SPL17	PREDICTED: squamosa promoter-binding-like protein 9 [Fragaria vesca subsp. vesca] [Fragaria vesca]
	maker-Fvb6-1-augustus-gene-203.29-mRNA-1	SPL14	PREDICTED: squamosa promoter-binding-like protein 9 [Fragaria vesca subsp. vesca] [Fragaria vesca]
	maker-Fvb6-4-augustus-gene-197.40-mRNA-1	SPL4	PREDICTED: squamosa promoter-binding protein 1-like [Fragaria vesca subsp. vesca] [Fragaria vesca]
	maker-Fvb5-2-augustus-gene-46.61-mRNA-1	SPL13B	PREDICTED: squamosa promoter-binding-like protein 13A [Fragaria vesca subsp. vesca] [Fragaria vesca]
	maker-Fvb7-2-augustus-gene-155.23-mRNA-1	SPL7	PREDICTED: squamosa promoter-binding-like protein 7 [Fragaria vesca subsp. vesca] [Fragaria vesca]
	maker-Fvb7-3-augustus-gene-191.29-mRNA-1	SPL7	PREDICTED: squamosa promoter-binding-like protein 7 [Fragaria vesca subsp. vesca] [Fragaria vesca]
	maker-Fvb7-2-augustus-gene-93.28-mRNA-1	SPL7	PREDICTED: squamosa promoter-binding-like protein 7 [Fragaria vesca subsp. vesca] [Fragaria vesca]
	maker-Fvb7-1-augustus-gene-99.34-mRNA-1	SPL7	PREDICTED: squamosa promoter-binding-like protein 7 [Fragaria vesca subsp. vesca] [Fragaria vesca]
	maker-Fvb7-4-augustus-gene-60.27-mRNA-1	SPL7	PREDICTED: squamosa promoter-binding-like protein 7 [Fragaria vesca subsp. vesca] [Fragaria vesca]
	maker-Fvb5-4-augustus-gene-43.53-mRNA-1	SPL13B	PREDICTED: squamosa promoter-binding-like protein 13A [Fragaria vesca subsp. vesca] [Fragaria vesca]
	maker-Fvb5-3-augustus-gene-232.45-mRNA-1	SPL13B	PREDICTED: squamosa promoter-binding-like protein 13A [Fragaria vesca subsp. vesca] [Fragaria vesca]
	maker-Fvb4-3-snap-gene-224.62-mRNA-1	MitHPPK/DHPS	PREDICTED: folic acid synthesis protein fol1-like [Fragaria vesca subsp. vesca] [Fragaria vesca]
	maker-Fvb4-3-augustus-gene-104.43-mRNA-1	SPL12	PREDICTED: squamosa promoter-binding-like protein 12 [Fragaria vesca subsp. vesca] [Fragaria vesca]
miR156d	maker-Fvb2-1-snap-gene-175.56-mRNA-1	TFB4	PREDICTED: general transcription factor IIH subunit 3 isoform X1 [Fragaria vesca subsp. vesca] [Fragaria vesca]
	maker-Fvb5-2-augustus-gene-76.45-mRNA-1	SPL6	PREDICTED: squamosa promoter-binding-like protein 18 [Fragaria vesca subsp. vesca] [Fragaria vesca]
	augustus_masked-Fvb5-3-processed-gene-205.16-mRNA-1	SPL6	PREDICTED: squamosa promoter-binding-like protein 18 [Fragaria vesca subsp. vesca] [Fragaria vesca]
	maker-Fvb4-1-augustus-gene-131.29-mRNA-1	SPL12	PREDICTED: squamosa promoter-binding-like protein 12 [Fragaria vesca subsp. vesca] [Fragaria vesca]
	maker-Fvb5-1-augustus-gene-85.32-mRNA-1	SPL6	PREDICTED: squamosa promoter-binding-like protein 18 [Fragaria vesca subsp. vesca] [Fragaria vesca]
	maker-Fvb3-3-augustus-gene-98.23-mRNA-1	SPL4	PREDICTED: squamosa promoter-binding protein 1-like [Fragaria vesca subsp. vesca] [Fragaria vesca]
	maker-Fvb3-4-augustus-gene-192.18-mRNA-1	SPL4	PREDICTED: squamosa promoter-binding protein 1-like [Fragaria vesca subsp. vesca] [Fragaria vesca]
	maker-Fvb3-2-augustus-gene-109.26-mRNA-1	SPL4	PREDICTED: squamosa promoter-binding protein 1-like [Fragaria vesca subsp. vesca] [Fragaria vesca]
	maker-Fvb3-1-snap-gene-205.29-mRNA-1	--	-
	maker-Fvb3-4-augustus-gene-0.33-mRNA-1	--	PREDICTED: uncharacterized protein LOC101309230 [Fragaria vesca subsp. vesca] [Fragaria vesca]
	maker-Fvb3-1-augustus-gene-2.24-mRNA-1	--	PREDICTED: uncharacterized protein LOC101309230 [Fragaria vesca subsp. vesca] [Fragaria vesca]
	maker-Fvb3-3-snap-gene-294.70-mRNA-1	--	PREDICTED: uncharacterized protein LOC101309230 [Fragaria vesca subsp. vesca] [Fragaria vesca]
	maker-Fvb3-2-augustus-gene-312.31-mRNA-1	--	PREDICTED: uncharacterized protein LOC101309230 [Fragaria vesca subsp. vesca] [Fragaria vesca]
	maker-Fvb3-2-augustus-gene-47.55-mRNA-1	SBP1	PREDICTED: squamosa promoter-binding-like protein 3 [Fragaria vesca subsp. vesca] [Fragaria vesca]
	snap_masked-Fvb4-2-processed-gene-160.19-mRNA-1	MitHPPK/DHPS	PREDICTED: folic acid synthesis protein fol1-like [Fragaria vesca subsp. vesca] [Fragaria vesca]
	maker-Fvb3-1-augustus-gene-271.49-mRNA-1	SPL3	PREDICTED: squamosa promoter-binding-like protein 3 [Fragaria vesca subsp. vesca] [Fragaria vesca]
	maker-Fvb3-3-augustus-gene-30.64-mRNA-1	SBP1	PREDICTED: squamosa promoter-binding-like protein 3 [Fragaria vesca subsp. vesca] [Fragaria vesca]
	augustus_masked-Fvb2-1-processed-gene-65.6-mRNA-1	STOP1	PREDICTED: protein SENSITIVE TO PROTON RHIZOTOXICITY 1 [Fragaria vesca subsp. vesca] [Fragaria vesca]
	maker-Fvb6-3-augustus-gene-212.45-mRNA-1	SPL17	PREDICTED: squamosa promoter-binding-like protein 9 [Fragaria vesca subsp. vesca] [Fragaria vesca]
	maker-Fvb2-3-snap-gene-146.38-mRNA-1	STOP1	PREDICTED: protein SENSITIVE TO PROTON RHIZOTOXICITY 1 [Fragaria vesca subsp. vesca] [Fragaria vesca]
	maker-Fvb7-1-augustus-gene-144.23-mRNA-1	SPL7	PREDICTED: squamosa promoter-binding-like protein 7 [Fragaria vesca subsp. vesca] [Fragaria vesca]
	maker-Fvb6-4-augustus-gene-164.23-mRNA-1	SPL14	PREDICTED: squamosa promoter-binding-like protein 9 [Fragaria vesca subsp. vesca] [Fragaria vesca]
	maker-Fvb6-1-augustus-gene-199.46-mRNA-1	SPL14	PREDICTED: squamosa promoter-binding-like protein 9 [Fragaria vesca subsp. vesca] [Fragaria vesca]
	maker-Fvb6-1-augustus-gene-181.36-mRNA-1	SPL4	PREDICTED: squamosa promoter-binding protein 1-like [Fragaria vesca subsp. vesca] [Fragaria vesca]
	maker-Fvb2-2-snap-gene-142.45-mRNA-1	STOP1	PREDICTED: protein SENSITIVE TO PROTON RHIZOTOXICITY 1 [Fragaria vesca subsp. vesca] [Fragaria vesca]
	maker-Fvb3-4-augustus-gene-246.49-mRNA-1	SBP1	PREDICTED: squamosa promoter-binding-like protein 3 [Fragaria vesca subsp. vesca] [Fragaria vesca]
	maker-Fvb6-2-augustus-gene-121.33-mRNA-1	SPL17	PREDICTED: squamosa promoter-binding-like protein 9 [Fragaria vesca subsp. vesca] [Fragaria vesca]
	maker-Fvb6-1-augustus-gene-203.29-mRNA-1	SPL14	PREDICTED: squamosa promoter-binding-like protein 9 [Fragaria vesca subsp. vesca] [Fragaria vesca]
	maker-Fvb6-4-augustus-gene-197.40-mRNA-1	SPL4	PREDICTED: squamosa promoter-binding protein 1-like [Fragaria vesca subsp. vesca] [Fragaria vesca]
	maker-Fvb5-2-augustus-gene-46.61-mRNA-1	SPL13B	PREDICTED: squamosa promoter-binding-like protein 13A [Fragaria vesca subsp. vesca] [Fragaria vesca]
	maker-Fvb7-2-augustus-gene-155.23-mRNA-1	SPL7	PREDICTED: squamosa promoter-binding-like protein 7 [Fragaria vesca subsp. vesca] [Fragaria vesca]
	maker-Fvb7-3-augustus-gene-191.29-mRNA-1	SPL7	PREDICTED: squamosa promoter-binding-like protein 7 [Fragaria vesca subsp. vesca] [Fragaria vesca]
	maker-Fvb7-2-augustus-gene-93.28-mRNA-1	SPL7	PREDICTED: squamosa promoter-binding-like protein 7 [Fragaria vesca subsp. vesca] [Fragaria vesca]
	maker-Fvb7-1-augustus-gene-99.34-mRNA-1	SPL7	PREDICTED: squamosa promoter-binding-like protein 7 [Fragaria vesca subsp. vesca] [Fragaria vesca]
	maker-Fvb7-4-augustus-gene-60.27-mRNA-1	SPL7	PREDICTED: squamosa promoter-binding-like protein 7 [Fragaria vesca subsp. vesca] [Fragaria vesca]
	maker-Fvb5-4-augustus-gene-43.53-mRNA-1	SPL13B	PREDICTED: squamosa promoter-binding-like protein 13A [Fragaria vesca subsp. vesca] [Fragaria vesca]
	maker-Fvb5-3-augustus-gene-232.45-mRNA-1	SPL13B	PREDICTED: squamosa promoter-binding-like protein 13A [Fragaria vesca subsp. vesca] [Fragaria vesca]
	maker-Fvb4-3-snap-gene-224.62-mRNA-1	MitHPPK/DHPS	PREDICTED: folic acid synthesis protein fol1-like [Fragaria vesca subsp. vesca] [Fragaria vesca]
	maker-Fvb4-3-augustus-gene-104.43-mRNA-1	SPL12	PREDICTED: squamosa promoter-binding-like protein 12 [Fragaria vesca subsp. vesca] [Fragaria vesca]
miR156e	maker-Fvb4-3-augustus-gene-87.44-mRNA-1	--	-
	maker-Fvb6-1-snap-gene-20.58-mRNA-1	GB210	PREDICTED: nuclear pore complex protein GP210 [Fragaria vesca subsp. vesca] [Fragaria vesca]
	maker-Fvb6-3-snap-gene-17.63-mRNA-1	RNP1	PREDICTED: nuclear pore complex protein GP210 [Fragaria vesca subsp. vesca] [Fragaria vesca]
	snap_masked-Fvb2-1-processed-gene-256.41-mRNA-1	-	-
	maker-Fvb1-3-snap-gene-1.59-mRNA-1	TPR4	PREDICTED: topless-related protein 4-like isoform X1 [Fragaria vesca subsp. vesca] [Fragaria vesca]
	maker-Fvb1-2-augustus-gene-41.71-mRNA-1	TPR4	PREDICTED: topless-related protein 4-like isoform X1 [Fragaria vesca subsp. vesca] [Fragaria vesca]
	maker-Fvb1-3-augustus-gene-14.38-mRNA-1	TPR4	PREDICTED: topless-related protein 4-like isoform X1 [Fragaria vesca subsp. vesca] [Fragaria vesca]
	maker-Fvb1-1-augustus-gene-261.61-mRNA-1	TPR4	PREDICTED: topless-related protein 4-like isoform X1 [Fragaria vesca subsp. vesca] [Fragaria vesca]
	maker-Fvb4-1-augustus-gene-111.32-mRNA-1	TIC	PREDICTED: protein TIME FOR COFFEE isoform X1 [Fragaria vesca subsp. vesca] [Fragaria vesca]
miR156f	maker-Fvb5-2-augustus-gene-76.45-mRNA-1	SPL6	PREDICTED: squamosa promoter-binding-like protein 18 [Fragaria vesca subsp. vesca] [Fragaria vesca]
	maker-Fvb4-1-augustus-gene-131.29-mRNA-1	SPL12	PREDICTED: squamosa promoter-binding-like protein 12 [Fragaria vesca subsp. vesca] [Fragaria vesca]
	augustus_masked-Fvb5-3-processed-gene-205.16-mRNA-1	SPL6	PREDICTED: squamosa promoter-binding-like protein 18 [Fragaria vesca subsp. vesca] [Fragaria vesca]
	maker-Fvb5-1-augustus-gene-85.32-mRNA-1	SPL6	PREDICTED: squamosa promoter-binding-like protein 18 [Fragaria vesca subsp. vesca] [Fragaria vesca]
	maker-Fvb6-3-augustus-gene-212.45-mRNA-1	SPL17	PREDICTED: squamosa promoter-binding-like protein 9 [Fragaria vesca subsp. vesca] [Fragaria vesca]
	maker-Fvb6-4-augustus-gene-164.23-mRNA-1	SPL14	PREDICTED: squamosa promoter-binding-like protein 9 [Fragaria vesca subsp. vesca] [Fragaria vesca]
	maker-Fvb6-1-augustus-gene-199.46-mRNA-1	SPL14	PREDICTED: squamosa promoter-binding-like protein 9 [Fragaria vesca subsp. vesca] [Fragaria vesca]
	maker-Fvb6-2-augustus-gene-121.33-mRNA-1	SPL17	PREDICTED: squamosa promoter-binding-like protein 9 [Fragaria vesca subsp. vesca] [Fragaria vesca]
	maker-Fvb6-1-augustus-gene-203.29-mRNA-1	SPL14	PREDICTED: squamosa promoter-binding-like protein 9 [Fragaria vesca subsp. vesca] [Fragaria vesca]
	maker-Fvb4-3-augustus-gene-104.43-mRNA-1	SPL12	PREDICTED: squamosa promoter-binding-like protein 12 [Fragaria vesca subsp. vesca] [Fragaria vesca]
	maker-Fvb4-2-augustus-gene-72.48-mRNA-1	SPL12	PREDICTED: squamosa promoter-binding-like protein 12 [Fragaria vesca subsp. vesca] [Fragaria vesca]
	maker-Fvb4-4-augustus-gene-71.51-mRNA-1	SPL12	PREDICTED: squamosa promoter-binding-like protein 12 [Fragaria vesca subsp. vesca] [Fragaria vesca]
	maker-Fvb2-1-snap-gene-175.56-mRNA-1	TFB4	PREDICTED: general transcription factor IIH subunit 3 isoform X1 [Fragaria vesca subsp. vesca] [Fragaria vesca]
	maker-Fvb3-2-augustus-gene-47.55-mRNA-1	SBP1	PREDICTED: squamosa promoter-binding-like protein 3 [Fragaria vesca subsp. vesca] [Fragaria vesca]
	maker-Fvb3-1-augustus-gene-271.49-mRNA-1	SPL3	PREDICTED: squamosa promoter-binding-like protein 3 [Fragaria vesca subsp. vesca] [Fragaria vesca]
	maker-Fvb3-3-augustus-gene-30.64-mRNA-1	SBP1	PREDICTED: squamosa promoter-binding-like protein 3 [Fragaria vesca subsp. vesca] [Fragaria vesca]
	maker-Fvb3-4-augustus-gene-246.49-mRNA-1	SBP1	PREDICTED: squamosa promoter-binding-like protein 3 [Fragaria vesca subsp. vesca] [Fragaria vesca]
	maker-Fvb7-1-augustus-gene-144.23-mRNA-1	SPL7	PREDICTED: squamosa promoter-binding-like protein 7 [Fragaria vesca subsp. vesca] [Fragaria vesca]
	maker-Fvb5-2-augustus-gene-46.61-mRNA-1	SPL13B	PREDICTED: squamosa promoter-binding-like protein 13A [Fragaria vesca subsp. vesca] [Fragaria vesca]
	maker-Fvb7-2-augustus-gene-155.23-mRNA-1	SPL7	PREDICTED: squamosa promoter-binding-like protein 7 [Fragaria vesca subsp. vesca] [Fragaria vesca]
	maker-Fvb7-3-augustus-gene-191.29-mRNA-1	SPL7	PREDICTED: squamosa promoter-binding-like protein 7 [Fragaria vesca subsp. vesca] [Fragaria vesca]
	maker-Fvb7-2-augustus-gene-93.28-mRNA-1	SPL7	PREDICTED: squamosa promoter-binding-like protein 7 [Fragaria vesca subsp. vesca] [Fragaria vesca]
	maker-Fvb7-1-augustus-gene-99.34-mRNA-1	SPL7	PREDICTED: squamosa promoter-binding-like protein 7 [Fragaria vesca subsp. vesca] [Fragaria vesca]
	maker-Fvb7-4-augustus-gene-60.27-mRNA-1	SPL7	PREDICTED: squamosa promoter-binding-like protein 7 [Fragaria vesca subsp. vesca] [Fragaria vesca]
	maker-Fvb5-4-augustus-gene-43.53-mRNA-1	SPL13B	PREDICTED: squamosa promoter-binding-like protein 13A [Fragaria vesca subsp. vesca] [Fragaria vesca]
	maker-Fvb5-3-augustus-gene-232.45-mRNA-1	SPL13B	PREDICTED: squamosa promoter-binding-like protein 13A [Fragaria vesca subsp. vesca] [Fragaria vesca]
	maker-Fvb5-1-augustus-gene-48.78-mRNA-1	SPL13B	PREDICTED: squamosa promoter-binding-like protein 13A [Fragaria vesca subsp. vesca] [Fragaria vesca]
	maker-Fvb3-1-snap-gene-19.56-mRNA-1	-	-
	maker-Fvb3-4-snap-gene-20.44-mRNA-1	-	-
	maker-Fvb3-4-snap-gene-25.52-mRNA-1	-	-
	maker-Fvb4-1-augustus-gene-165.57-mRNA-1	SPL6	PREDICTED: squamosa promoter-binding-like protein 6 [Fragaria vesca subsp. vesca] [Fragaria vesca]
	augustus_masked-Fvb4-4-processed-gene-38.8-mRNA-1	SPL6	PREDICTED: squamosa promoter-binding-like protein 6 [Fragaria vesca subsp. vesca] [Fragaria vesca]
	augustus_masked-Fvb4-3-processed-gene-40.8-mRNA-1	SPL6	PREDICTED: squamosa promoter-binding-like protein 6 [Fragaria vesca subsp. vesca] [Fragaria vesca]
	maker-Fvb4-2-augustus-gene-36.57-mRNA-1	SPL6	PREDICTED: squamosa promoter-binding-like protein 6 [Fragaria vesca subsp. vesca] [Fragaria vesca]
	maker-Fvb3-3-snap-gene-39.64-mRNA-1	-	-
	maker-Fvb2-2-augustus-gene-228.47-mRNA-1	2E4.130	PREDICTED: helicase sen1-like [Fragaria vesca subsp. vesca] [Fragaria vesca]
	snap_masked-Fvb4-2-processed-gene-160.19-mRNA-1	MitHPPK/DHPS	PREDICTED: folic acid synthesis protein fol1-like [Fragaria vesca subsp. vesca] [Fragaria vesca]
	maker-Fvb4-3-snap-gene-224.62-mRNA-1	MitHPPK/DHPS	PREDICTED: folic acid synthesis protein fol1-like [Fragaria vesca subsp. vesca] [Fragaria vesca]
	snap_masked-Fvb4-3-processed-gene-206.34-mRNA-1	MitHPPK/DHPS	PREDICTED: folic acid synthesis protein fol1-like [Fragaria vesca subsp. vesca] [Fragaria vesca]
	maker-Fvb6-1-augustus-gene-181.36-mRNA-1	SPL4	PREDICTED: squamosa promoter-binding protein 1-like [Fragaria vesca subsp. vesca] [Fragaria vesca]
	maker-Fvb6-4-augustus-gene-197.40-mRNA-1	SPL4	PREDICTED: squamosa promoter-binding protein 1-like [Fragaria vesca subsp. vesca] [Fragaria vesca]
	maker-Fvb3-3-augustus-gene-10.52-mRNA-1	SMT	PREDICTED: (S)-scoulerine 9-O-methyltransferase-like [Fragaria vesca subsp. vesca] [Fragaria vesca]
	maker-Fvb3-3-snap-gene-277.57-mRNA-1	--	-
	maker-Fvb3-4-snap-gene-25.51-mRNA-1	--	-
	maker-Fvb3-4-snap-gene-20.43-mRNA-1	--	-
	maker-Fvb3-2-snap-gene-297.48-mRNA-1	--	-
	maker-Fvb4-4-augustus-gene-65.56-mRNA-1	ABCC3	PREDICTED: ABC transporter C family member 3-like, partial [Fragaria vesca subsp. vesca] [Fragaria vesca]
	augustus_masked-Fvb1-4-processed-gene-151.6-mRNA-1	PAD4	PREDICTED: lipase-like PAD4 [Fragaria vesca subsp. vesca] [Fragaria vesca]
	maker-Fvb4-3-augustus-gene-105.30-mRNA-1	TGA1	PREDICTED: squamosa promoter-binding-like protein 16 [Fragaria vesca subsp. vesca] [Fragaria vesca]
	maker-Fvb4-2-augustus-gene-73.38-mRNA-1	SPL16	PREDICTED: squamosa promoter-binding-like protein 16 [Fragaria vesca subsp. vesca] [Fragaria vesca]
	maker-Fvb2-3-snap-gene-39.80-mRNA-1	E2FC	PREDICTED: transcription factor E2FC isoform X1 [Fragaria vesca subsp. vesca] [Fragaria vesca]
	maker-Fvb6-2-augustus-gene-278.35-mRNA-1	TGA1	PREDICTED: squamosa promoter-binding-like protein 13A [Fragaria vesca subsp. vesca] [Fragaria vesca]
	maker-Fvb6-1-augustus-gene-9.34-mRNA-1	TGA1	PREDICTED: squamosa promoter-binding-like protein 13A [Fragaria vesca subsp. vesca] [Fragaria vesca]
	maker-Fvb6-3-augustus-gene-9.49-mRNA-1	TGA1	PREDICTED: squamosa promoter-binding-like protein 13A [Fragaria vesca subsp. vesca] [Fragaria vesca]
	maker-Fvb4-4-augustus-gene-72.64-mRNA-1	SPL13B	PREDICTED: squamosa promoter-binding-like protein 16 [Fragaria vesca subsp. vesca] [Fragaria vesca]
	augustus_masked-Fvb5-2-processed-gene-80.5-mRNA-1	VTI13	PREDICTED: vesicle transport v-SNARE 13-like [Fragaria vesca subsp. vesca] [Fragaria vesca]
	maker-Fvb3-3-augustus-gene-98.23-mRNA-1	SPL4	PREDICTED: squamosa promoter-binding protein 1-like [Fragaria vesca subsp. vesca] [Fragaria vesca]
	maker-Fvb3-4-augustus-gene-192.18-mRNA-1	SPL4	PREDICTED: squamosa promoter-binding protein 1-like [Fragaria vesca subsp. vesca] [Fragaria vesca]
	maker-Fvb3-2-augustus-gene-109.26-mRNA-1	SPL4	PREDICTED: squamosa promoter-binding protein 1-like [Fragaria vesca subsp. vesca] [Fragaria vesca]
miR156g	maker-Fvb4-3-augustus-gene-87.44-mRNA-1	--	-
	maker-Fvb6-1-snap-gene-20.58-mRNA-1	GB210	PREDICTED: nuclear pore complex protein GP210 [Fragaria vesca subsp. vesca] [Fragaria vesca]
	maker-Fvb6-3-snap-gene-17.63-mRNA-1	RNP1	PREDICTED: nuclear pore complex protein GP210 [Fragaria vesca subsp. vesca] [Fragaria vesca]
	snap_masked-Fvb2-1-processed-gene-256.41-mRNA-1	-	-
	maker-Fvb1-3-snap-gene-1.59-mRNA-1	TPR4	PREDICTED: topless-related protein 4-like isoform X1 [Fragaria vesca subsp. vesca] [Fragaria vesca]
	maker-Fvb1-2-augustus-gene-41.71-mRNA-1	TPR4	PREDICTED: topless-related protein 4-like isoform X1 [Fragaria vesca subsp. vesca] [Fragaria vesca]
	maker-Fvb1-3-augustus-gene-14.38-mRNA-1	TPR4	PREDICTED: topless-related protein 4-like isoform X1 [Fragaria vesca subsp. vesca] [Fragaria vesca]
	maker-Fvb1-1-augustus-gene-261.61-mRNA-1	TPR4	PREDICTED: topless-related protein 4-like isoform X1 [Fragaria vesca subsp. vesca] [Fragaria vesca]
	maker-Fvb4-1-augustus-gene-111.32-mRNA-1	TIC	PREDICTED: protein TIME FOR COFFEE isoform X1 [Fragaria vesca subsp. vesca] [Fragaria vesca]
miR156h	maker-Fvb4-3-augustus-gene-87.44-mRNA-1	--	-
	maker-Fvb6-1-snap-gene-20.58-mRNA-1	GB210	PREDICTED: nuclear pore complex protein GP210 [Fragaria vesca subsp. vesca] [Fragaria vesca]
	maker-Fvb6-3-snap-gene-17.63-mRNA-1	RNP1	PREDICTED: nuclear pore complex protein GP210 [Fragaria vesca subsp. vesca] [Fragaria vesca]
	snap_masked-Fvb2-1-processed-gene-256.41-mRNA-1	-	-
	maker-Fvb1-3-snap-gene-1.59-mRNA-1	TPR4	PREDICTED: topless-related protein 4-like isoform X1 [Fragaria vesca subsp. vesca] [Fragaria vesca]
	maker-Fvb1-2-augustus-gene-41.71-mRNA-1	TPR4	PREDICTED: topless-related protein 4-like isoform X1 [Fragaria vesca subsp. vesca] [Fragaria vesca]
	maker-Fvb1-3-augustus-gene-14.38-mRNA-1	TPR4	PREDICTED: topless-related protein 4-like isoform X1 [Fragaria vesca subsp. vesca] [Fragaria vesca]
	maker-Fvb1-1-augustus-gene-261.61-mRNA-1	TPR4	PREDICTED: topless-related protein 4-like isoform X1 [Fragaria vesca subsp. vesca] [Fragaria vesca]
	maker-Fvb4-1-augustus-gene-111.32-mRNA-1	TIC	PREDICTED: protein TIME FOR COFFEE isoform X1 [Fragaria vesca subsp. vesca] [Fragaria vesca]
miR156i	maker-Fvb5-2-augustus-gene-76.45-mRNA-1	SPL6	PREDICTED: squamosa promoter-binding-like protein 18 [Fragaria vesca subsp. vesca] [Fragaria vesca]
	maker-Fvb4-1-augustus-gene-131.29-mRNA-1	SPL12	PREDICTED: squamosa promoter-binding-like protein 12 [Fragaria vesca subsp. vesca] [Fragaria vesca]
	augustus_masked-Fvb5-3-processed-gene-205.16-mRNA-1	SPL6	PREDICTED: squamosa promoter-binding-like protein 18 [Fragaria vesca subsp. vesca] [Fragaria vesca]
	maker-Fvb5-1-augustus-gene-85.32-mRNA-1	SPL6	PREDICTED: squamosa promoter-binding-like protein 18 [Fragaria vesca subsp. vesca] [Fragaria vesca]
	maker-Fvb6-3-augustus-gene-212.45-mRNA-1	SPL17	PREDICTED: squamosa promoter-binding-like protein 9 [Fragaria vesca subsp. vesca] [Fragaria vesca]
	maker-Fvb6-4-augustus-gene-164.23-mRNA-1	SPL14	PREDICTED: squamosa promoter-binding-like protein 9 [Fragaria vesca subsp. vesca] [Fragaria vesca]
	maker-Fvb6-1-augustus-gene-199.46-mRNA-1	SPL14	PREDICTED: squamosa promoter-binding-like protein 9 [Fragaria vesca subsp. vesca] [Fragaria vesca]
	maker-Fvb6-2-augustus-gene-121.33-mRNA-1	SPL17	PREDICTED: squamosa promoter-binding-like protein 9 [Fragaria vesca subsp. vesca] [Fragaria vesca]
	maker-Fvb6-1-augustus-gene-203.29-mRNA-1	SPL14	PREDICTED: squamosa promoter-binding-like protein 9 [Fragaria vesca subsp. vesca] [Fragaria vesca]
	maker-Fvb4-3-augustus-gene-104.43-mRNA-1	SPL12	PREDICTED: squamosa promoter-binding-like protein 12 [Fragaria vesca subsp. vesca] [Fragaria vesca]
	maker-Fvb4-2-augustus-gene-72.48-mRNA-1	SPL12	PREDICTED: squamosa promoter-binding-like protein 12 [Fragaria vesca subsp. vesca] [Fragaria vesca]
	maker-Fvb4-4-augustus-gene-71.51-mRNA-1	SPL12	PREDICTED: squamosa promoter-binding-like protein 12 [Fragaria vesca subsp. vesca] [Fragaria vesca]
	maker-Fvb2-1-snap-gene-175.56-mRNA-1	TFB4	PREDICTED: general transcription factor IIH subunit 3 isoform X1 [Fragaria vesca subsp. vesca] [Fragaria vesca]
	maker-Fvb3-2-augustus-gene-47.55-mRNA-1	SBP1	PREDICTED: squamosa promoter-binding-like protein 3 [Fragaria vesca subsp. vesca] [Fragaria vesca]
	maker-Fvb3-1-augustus-gene-271.49-mRNA-1	SPL3	PREDICTED: squamosa promoter-binding-like protein 3 [Fragaria vesca subsp. vesca] [Fragaria vesca]
	maker-Fvb3-3-augustus-gene-30.64-mRNA-1	SBP1	PREDICTED: squamosa promoter-binding-like protein 3 [Fragaria vesca subsp. vesca] [Fragaria vesca]
	maker-Fvb3-4-augustus-gene-246.49-mRNA-1	SBP1	PREDICTED: squamosa promoter-binding-like protein 3 [Fragaria vesca subsp. vesca] [Fragaria vesca]
	maker-Fvb7-1-augustus-gene-144.23-mRNA-1	SPL7	PREDICTED: squamosa promoter-binding-like protein 7 [Fragaria vesca subsp. vesca] [Fragaria vesca]
	maker-Fvb5-2-augustus-gene-46.61-mRNA-1	SPL13B	PREDICTED: squamosa promoter-binding-like protein 13A [Fragaria vesca subsp. vesca] [Fragaria vesca]
	maker-Fvb7-2-augustus-gene-155.23-mRNA-1	SPL7	PREDICTED: squamosa promoter-binding-like protein 7 [Fragaria vesca subsp. vesca] [Fragaria vesca]
	maker-Fvb7-3-augustus-gene-191.29-mRNA-1	SPL7	PREDICTED: squamosa promoter-binding-like protein 7 [Fragaria vesca subsp. vesca] [Fragaria vesca]
	maker-Fvb7-2-augustus-gene-93.28-mRNA-1	SPL7	PREDICTED: squamosa promoter-binding-like protein 7 [Fragaria vesca subsp. vesca] [Fragaria vesca]
	maker-Fvb7-1-augustus-gene-99.34-mRNA-1	SPL7	PREDICTED: squamosa promoter-binding-like protein 7 [Fragaria vesca subsp. vesca] [Fragaria vesca]
	maker-Fvb7-4-augustus-gene-60.27-mRNA-1	SPL7	PREDICTED: squamosa promoter-binding-like protein 7 [Fragaria vesca subsp. vesca] [Fragaria vesca]
	maker-Fvb5-4-augustus-gene-43.53-mRNA-1	SPL13B	PREDICTED: squamosa promoter-binding-like protein 13A [Fragaria vesca subsp. vesca] [Fragaria vesca]
	maker-Fvb5-3-augustus-gene-232.45-mRNA-1	SPL13B	PREDICTED: squamosa promoter-binding-like protein 13A [Fragaria vesca subsp. vesca] [Fragaria vesca]
	maker-Fvb5-1-augustus-gene-48.78-mRNA-1	SPL13B	PREDICTED: squamosa promoter-binding-like protein 13A [Fragaria vesca subsp. vesca] [Fragaria vesca]
	maker-Fvb3-1-snap-gene-19.56-mRNA-1	-	-
	maker-Fvb3-4-snap-gene-20.44-mRNA-1	-	-
	maker-Fvb3-4-snap-gene-25.52-mRNA-1	-	-
	maker-Fvb4-1-augustus-gene-165.57-mRNA-1	SPL6	PREDICTED: squamosa promoter-binding-like protein 6 [Fragaria vesca subsp. vesca] [Fragaria vesca]
	augustus_masked-Fvb4-4-processed-gene-38.8-mRNA-1	SPL6	PREDICTED: squamosa promoter-binding-like protein 6 [Fragaria vesca subsp. vesca] [Fragaria vesca]
	augustus_masked-Fvb4-3-processed-gene-40.8-mRNA-1	SPL6	PREDICTED: squamosa promoter-binding-like protein 6 [Fragaria vesca subsp. vesca] [Fragaria vesca]
	maker-Fvb4-2-augustus-gene-36.57-mRNA-1	SPL6	PREDICTED: squamosa promoter-binding-like protein 6 [Fragaria vesca subsp. vesca] [Fragaria vesca]
	maker-Fvb2-2-augustus-gene-228.47-mRNA-1	2E4.130	PREDICTED: helicase sen1-like [Fragaria vesca subsp. vesca] [Fragaria vesca]
	maker-Fvb3-3-snap-gene-39.64-mRNA-1	-	-
	snap_masked-Fvb4-2-processed-gene-160.19-mRNA-1	MitHPPK/DHPS	PREDICTED: folic acid synthesis protein fol1-like [Fragaria vesca subsp. vesca] [Fragaria vesca]
	maker-Fvb4-3-snap-gene-224.62-mRNA-1	MitHPPK/DHPS	PREDICTED: folic acid synthesis protein fol1-like [Fragaria vesca subsp. vesca] [Fragaria vesca]
	snap_masked-Fvb4-3-processed-gene-206.34-mRNA-1	MitHPPK/DHPS	PREDICTED: folic acid synthesis protein fol1-like [Fragaria vesca subsp. vesca] [Fragaria vesca]
	maker-Fvb6-1-augustus-gene-181.36-mRNA-1	SPL4	PREDICTED: squamosa promoter-binding protein 1-like [Fragaria vesca subsp. vesca] [Fragaria vesca]
	maker-Fvb6-4-augustus-gene-197.40-mRNA-1	SPL4	PREDICTED: squamosa promoter-binding protein 1-like [Fragaria vesca subsp. vesca] [Fragaria vesca]
	maker-Fvb3-3-augustus-gene-10.52-mRNA-1	SMT	PREDICTED: (S)-scoulerine 9-O-methyltransferase-like [Fragaria vesca subsp. vesca] [Fragaria vesca]
	maker-Fvb3-3-snap-gene-277.57-mRNA-1	--	-
	maker-Fvb3-4-snap-gene-25.51-mRNA-1	--	-
	maker-Fvb3-4-snap-gene-20.43-mRNA-1	--	-
	maker-Fvb3-2-snap-gene-297.48-mRNA-1	--	-
	maker-Fvb4-4-augustus-gene-65.56-mRNA-1	ABCC3	PREDICTED: ABC transporter C family member 3-like, partial [Fragaria vesca subsp. vesca] [Fragaria vesca]
	augustus_masked-Fvb1-4-processed-gene-151.6-mRNA-1	PAD4	PREDICTED: lipase-like PAD4 [Fragaria vesca subsp. vesca] [Fragaria vesca]
	maker-Fvb4-3-augustus-gene-105.30-mRNA-1	TGA1	PREDICTED: squamosa promoter-binding-like protein 16 [Fragaria vesca subsp. vesca] [Fragaria vesca]
	maker-Fvb4-2-augustus-gene-73.38-mRNA-1	SPL16	PREDICTED: squamosa promoter-binding-like protein 16 [Fragaria vesca subsp. vesca] [Fragaria vesca]
	maker-Fvb2-3-snap-gene-39.80-mRNA-1	E2FC	PREDICTED: transcription factor E2FC isoform X1 [Fragaria vesca subsp. vesca] [Fragaria vesca]
	maker-Fvb6-2-augustus-gene-278.35-mRNA-1	TGA1	PREDICTED: squamosa promoter-binding-like protein 13A [Fragaria vesca subsp. vesca] [Fragaria vesca]
	maker-Fvb6-1-augustus-gene-9.34-mRNA-1	TGA1	PREDICTED: squamosa promoter-binding-like protein 13A [Fragaria vesca subsp. vesca] [Fragaria vesca]
	maker-Fvb6-3-augustus-gene-9.49-mRNA-1	TGA1	PREDICTED: squamosa promoter-binding-like protein 13A [Fragaria vesca subsp. vesca] [Fragaria vesca]
	maker-Fvb4-4-augustus-gene-72.64-mRNA-1	SPL13B	PREDICTED: squamosa promoter-binding-like protein 16 [Fragaria vesca subsp. vesca] [Fragaria vesca]
	augustus_masked-Fvb5-2-processed-gene-80.5-mRNA-1	VTI13	PREDICTED: vesicle transport v-SNARE 13-like [Fragaria vesca subsp. vesca] [Fragaria vesca]
	maker-Fvb3-3-augustus-gene-98.23-mRNA-1	SPL4	PREDICTED: squamosa promoter-binding protein 1-like [Fragaria vesca subsp. vesca] [Fragaria vesca]
	maker-Fvb3-4-augustus-gene-192.18-mRNA-1	SPL4	PREDICTED: squamosa promoter-binding protein 1-like [Fragaria vesca subsp. vesca] [Fragaria vesca]
	maker-Fvb3-2-augustus-gene-109.26-mRNA-1	SPL4	PREDICTED: squamosa promoter-binding protein 1-like [Fragaria vesca subsp. vesca] [Fragaria vesca]
miR156j	maker-Fvb5-2-augustus-gene-76.45-mRNA-1	SPL6	PREDICTED: squamosa promoter-binding-like protein 18 [Fragaria vesca subsp. vesca] [Fragaria vesca]
	maker-Fvb4-1-augustus-gene-131.29-mRNA-1	SPL12	PREDICTED: squamosa promoter-binding-like protein 12 [Fragaria vesca subsp. vesca] [Fragaria vesca]
	augustus_masked-Fvb5-3-processed-gene-205.16-mRNA-1	SPL6	PREDICTED: squamosa promoter-binding-like protein 18 [Fragaria vesca subsp. vesca] [Fragaria vesca]
	maker-Fvb5-1-augustus-gene-85.32-mRNA-1	SPL6	PREDICTED: squamosa promoter-binding-like protein 18 [Fragaria vesca subsp. vesca] [Fragaria vesca]
	maker-Fvb6-3-augustus-gene-212.45-mRNA-1	SPL17	PREDICTED: squamosa promoter-binding-like protein 9 [Fragaria vesca subsp. vesca] [Fragaria vesca]
	maker-Fvb6-4-augustus-gene-164.23-mRNA-1	SPL14	PREDICTED: squamosa promoter-binding-like protein 9 [Fragaria vesca subsp. vesca] [Fragaria vesca]
	maker-Fvb6-1-augustus-gene-199.46-mRNA-1	SPL14	PREDICTED: squamosa promoter-binding-like protein 9 [Fragaria vesca subsp. vesca] [Fragaria vesca]
	maker-Fvb6-2-augustus-gene-121.33-mRNA-1	SPL17	PREDICTED: squamosa promoter-binding-like protein 9 [Fragaria vesca subsp. vesca] [Fragaria vesca]
	maker-Fvb6-1-augustus-gene-203.29-mRNA-1	SPL14	PREDICTED: squamosa promoter-binding-like protein 9 [Fragaria vesca subsp. vesca] [Fragaria vesca]
	maker-Fvb4-3-augustus-gene-104.43-mRNA-1	SPL12	PREDICTED: squamosa promoter-binding-like protein 12 [Fragaria vesca subsp. vesca] [Fragaria vesca]
	maker-Fvb4-2-augustus-gene-72.48-mRNA-1	SPL12	PREDICTED: squamosa promoter-binding-like protein 12 [Fragaria vesca subsp. vesca] [Fragaria vesca]
	maker-Fvb4-4-augustus-gene-71.51-mRNA-1	SPL12	PREDICTED: squamosa promoter-binding-like protein 12 [Fragaria vesca subsp. vesca] [Fragaria vesca]
	maker-Fvb2-1-snap-gene-175.56-mRNA-1	TFB4	PREDICTED: general transcription factor IIH subunit 3 isoform X1 [Fragaria vesca subsp. vesca] [Fragaria vesca]
	maker-Fvb3-2-augustus-gene-47.55-mRNA-1	SBP1	PREDICTED: squamosa promoter-binding-like protein 3 [Fragaria vesca subsp. vesca] [Fragaria vesca]
	maker-Fvb3-1-augustus-gene-271.49-mRNA-1	SPL3	PREDICTED: squamosa promoter-binding-like protein 3 [Fragaria vesca subsp. vesca] [Fragaria vesca]
	maker-Fvb3-3-augustus-gene-30.64-mRNA-1	SBP1	PREDICTED: squamosa promoter-binding-like protein 3 [Fragaria vesca subsp. vesca] [Fragaria vesca]
	maker-Fvb3-4-augustus-gene-246.49-mRNA-1	SBP1	PREDICTED: squamosa promoter-binding-like protein 3 [Fragaria vesca subsp. vesca] [Fragaria vesca]
	maker-Fvb7-1-augustus-gene-144.23-mRNA-1	SPL7	PREDICTED: squamosa promoter-binding-like protein 7 [Fragaria vesca subsp. vesca] [Fragaria vesca]
	maker-Fvb5-2-augustus-gene-46.61-mRNA-1	SPL13B	PREDICTED: squamosa promoter-binding-like protein 13A [Fragaria vesca subsp. vesca] [Fragaria vesca]
	maker-Fvb7-2-augustus-gene-155.23-mRNA-1	SPL7	PREDICTED: squamosa promoter-binding-like protein 7 [Fragaria vesca subsp. vesca] [Fragaria vesca]
	maker-Fvb7-3-augustus-gene-191.29-mRNA-1	SPL7	PREDICTED: squamosa promoter-binding-like protein 7 [Fragaria vesca subsp. vesca] [Fragaria vesca]
	maker-Fvb7-2-augustus-gene-93.28-mRNA-1	SPL7	PREDICTED: squamosa promoter-binding-like protein 7 [Fragaria vesca subsp. vesca] [Fragaria vesca]
	maker-Fvb7-1-augustus-gene-99.34-mRNA-1	SPL7	PREDICTED: squamosa promoter-binding-like protein 7 [Fragaria vesca subsp. vesca] [Fragaria vesca]
	maker-Fvb7-4-augustus-gene-60.27-mRNA-1	SPL7	PREDICTED: squamosa promoter-binding-like protein 7 [Fragaria vesca subsp. vesca] [Fragaria vesca]
	maker-Fvb5-4-augustus-gene-43.53-mRNA-1	SPL13B	PREDICTED: squamosa promoter-binding-like protein 13A [Fragaria vesca subsp. vesca] [Fragaria vesca]
	maker-Fvb5-3-augustus-gene-232.45-mRNA-1	SPL13B	PREDICTED: squamosa promoter-binding-like protein 13A [Fragaria vesca subsp. vesca] [Fragaria vesca]
	maker-Fvb5-1-augustus-gene-48.78-mRNA-1	SPL13B	PREDICTED: squamosa promoter-binding-like protein 13A [Fragaria vesca subsp. vesca] [Fragaria vesca]
	maker-Fvb3-1-snap-gene-19.56-mRNA-1	-	-
	maker-Fvb3-4-snap-gene-20.44-mRNA-1	-	-
	maker-Fvb3-4-snap-gene-25.52-mRNA-1	-	-
	maker-Fvb4-1-augustus-gene-165.57-mRNA-1	SPL6	PREDICTED: squamosa promoter-binding-like protein 6 [Fragaria vesca subsp. vesca] [Fragaria vesca]
	augustus_masked-Fvb4-4-processed-gene-38.8-mRNA-1	SPL6	PREDICTED: squamosa promoter-binding-like protein 6 [Fragaria vesca subsp. vesca] [Fragaria vesca]
	augustus_masked-Fvb4-3-processed-gene-40.8-mRNA-1	SPL6	PREDICTED: squamosa promoter-binding-like protein 6 [Fragaria vesca subsp. vesca] [Fragaria vesca]
	maker-Fvb4-2-augustus-gene-36.57-mRNA-1	SPL6	PREDICTED: squamosa promoter-binding-like protein 6 [Fragaria vesca subsp. vesca] [Fragaria vesca]
	maker-Fvb2-2-augustus-gene-228.47-mRNA-1	2E4.130	PREDICTED: helicase sen1-like [Fragaria vesca subsp. vesca] [Fragaria vesca]
	maker-Fvb3-3-snap-gene-39.64-mRNA-1	-	-
	snap_masked-Fvb4-2-processed-gene-160.19-mRNA-1	MitHPPK/DHPS	PREDICTED: folic acid synthesis protein fol1-like [Fragaria vesca subsp. vesca] [Fragaria vesca]
	maker-Fvb4-3-snap-gene-224.62-mRNA-1	MitHPPK/DHPS	PREDICTED: folic acid synthesis protein fol1-like [Fragaria vesca subsp. vesca] [Fragaria vesca]
	snap_masked-Fvb4-3-processed-gene-206.34-mRNA-1	MitHPPK/DHPS	PREDICTED: folic acid synthesis protein fol1-like [Fragaria vesca subsp. vesca] [Fragaria vesca]
	maker-Fvb6-1-augustus-gene-181.36-mRNA-1	SPL4	PREDICTED: squamosa promoter-binding protein 1-like [Fragaria vesca subsp. vesca] [Fragaria vesca]
	maker-Fvb6-4-augustus-gene-197.40-mRNA-1	SPL4	PREDICTED: squamosa promoter-binding protein 1-like [Fragaria vesca subsp. vesca] [Fragaria vesca]
	maker-Fvb3-3-augustus-gene-10.52-mRNA-1	SMT	PREDICTED: (S)-scoulerine 9-O-methyltransferase-like [Fragaria vesca subsp. vesca] [Fragaria vesca]
	maker-Fvb3-3-snap-gene-277.57-mRNA-1	--	-
	maker-Fvb3-4-snap-gene-25.51-mRNA-1	--	-
	maker-Fvb3-4-snap-gene-20.43-mRNA-1	--	-
	maker-Fvb3-2-snap-gene-297.48-mRNA-1	--	-
	maker-Fvb4-4-augustus-gene-65.56-mRNA-1	ABCC3	PREDICTED: ABC transporter C family member 3-like, partial [Fragaria vesca subsp. vesca] [Fragaria vesca]
	augustus_masked-Fvb1-4-processed-gene-151.6-mRNA-1	PAD4	PREDICTED: lipase-like PAD4 [Fragaria vesca subsp. vesca] [Fragaria vesca]
	maker-Fvb4-3-augustus-gene-105.30-mRNA-1	TGA1	PREDICTED: squamosa promoter-binding-like protein 16 [Fragaria vesca subsp. vesca] [Fragaria vesca]
	maker-Fvb4-2-augustus-gene-73.38-mRNA-1	SPL16	PREDICTED: squamosa promoter-binding-like protein 16 [Fragaria vesca subsp. vesca] [Fragaria vesca]
	maker-Fvb2-3-snap-gene-39.80-mRNA-1	E2FC	PREDICTED: transcription factor E2FC isoform X1 [Fragaria vesca subsp. vesca] [Fragaria vesca]
	maker-Fvb6-2-augustus-gene-278.35-mRNA-1	TGA1	PREDICTED: squamosa promoter-binding-like protein 13A [Fragaria vesca subsp. vesca] [Fragaria vesca]
	maker-Fvb6-1-augustus-gene-9.34-mRNA-1	TGA1	PREDICTED: squamosa promoter-binding-like protein 13A [Fragaria vesca subsp. vesca] [Fragaria vesca]
	maker-Fvb6-3-augustus-gene-9.49-mRNA-1	TGA1	PREDICTED: squamosa promoter-binding-like protein 13A [Fragaria vesca subsp. vesca] [Fragaria vesca]
	maker-Fvb4-4-augustus-gene-72.64-mRNA-1	SPL13B	PREDICTED: squamosa promoter-binding-like protein 16 [Fragaria vesca subsp. vesca] [Fragaria vesca]
	augustus_masked-Fvb5-2-processed-gene-80.5-mRNA-1	VTI13	PREDICTED: vesicle transport v-SNARE 13-like [Fragaria vesca subsp. vesca] [Fragaria vesca]
	maker-Fvb3-3-augustus-gene-98.23-mRNA-1	SPL4	PREDICTED: squamosa promoter-binding protein 1-like [Fragaria vesca subsp. vesca] [Fragaria vesca]
	maker-Fvb3-4-augustus-gene-192.18-mRNA-1	SPL4	PREDICTED: squamosa promoter-binding protein 1-like [Fragaria vesca subsp. vesca] [Fragaria vesca]
	maker-Fvb3-2-augustus-gene-109.26-mRNA-1	SPL4	PREDICTED: squamosa promoter-binding protein 1-like [Fragaria vesca subsp. vesca] [Fragaria vesca]
miR156k	maker-Fvb5-2-augustus-gene-76.45-mRNA-1	SPL6	PREDICTED: squamosa promoter-binding-like protein 18 [Fragaria vesca subsp. vesca] [Fragaria vesca]
	augustus_masked-Fvb5-3-processed-gene-205.16-mRNA-1	SPL6	PREDICTED: squamosa promoter-binding-like protein 18 [Fragaria vesca subsp. vesca] [Fragaria vesca]
	maker-Fvb5-1-augustus-gene-85.32-mRNA-1	SPL6	PREDICTED: squamosa promoter-binding-like protein 18 [Fragaria vesca subsp. vesca] [Fragaria vesca]
	maker-Fvb5-3-augustus-gene-6.33-mRNA-1	ERDJ3B	PREDICTED: dnaJ protein ERDJ3B [Fragaria vesca subsp. vesca] [Fragaria vesca]
	maker-Fvb5-1-augustus-gene-297.48-mRNA-1	ERDJ3B	PREDICTED: dnaJ protein ERDJ3B [Fragaria vesca subsp. vesca] [Fragaria vesca]
	maker-Fvb5-1-augustus-gene-297.47-mRNA-1	ERDJ3B	PREDICTED: dnaJ protein ERDJ3B [Fragaria vesca subsp. vesca] [Fragaria vesca]
	maker-Fvb4-1-augustus-gene-131.29-mRNA-1	SPL12	PREDICTED: squamosa promoter-binding-like protein 12 [Fragaria vesca subsp. vesca] [Fragaria vesca]
	maker-Fvb6-3-augustus-gene-212.45-mRNA-1	SPL17	PREDICTED: squamosa promoter-binding-like protein 9 [Fragaria vesca subsp. vesca] [Fragaria vesca]
	maker-Fvb7-1-augustus-gene-144.23-mRNA-1	SPL7	PREDICTED: squamosa promoter-binding-like protein 7 [Fragaria vesca subsp. vesca] [Fragaria vesca]
	maker-Fvb6-4-augustus-gene-164.23-mRNA-1	SPL14	PREDICTED: squamosa promoter-binding-like protein 9 [Fragaria vesca subsp. vesca] [Fragaria vesca]
	maker-Fvb6-1-augustus-gene-199.46-mRNA-1	SPL14	PREDICTED: squamosa promoter-binding-like protein 9 [Fragaria vesca subsp. vesca] [Fragaria vesca]
	maker-Fvb6-2-augustus-gene-121.33-mRNA-1	SPL17	PREDICTED: squamosa promoter-binding-like protein 9 [Fragaria vesca subsp. vesca] [Fragaria vesca]
	maker-Fvb6-1-augustus-gene-203.29-mRNA-1	SPL14	PREDICTED: squamosa promoter-binding-like protein 9 [Fragaria vesca subsp. vesca] [Fragaria vesca]
	maker-Fvb5-2-augustus-gene-46.61-mRNA-1	SPL13B	PREDICTED: squamosa promoter-binding-like protein 13A [Fragaria vesca subsp. vesca] [Fragaria vesca]
	maker-Fvb7-2-augustus-gene-155.23-mRNA-1	SPL7	PREDICTED: squamosa promoter-binding-like protein 7 [Fragaria vesca subsp. vesca] [Fragaria vesca]
	maker-Fvb7-3-augustus-gene-191.29-mRNA-1	SPL7	PREDICTED: squamosa promoter-binding-like protein 7 [Fragaria vesca subsp. vesca] [Fragaria vesca]
	maker-Fvb7-2-augustus-gene-93.28-mRNA-1	SPL7	PREDICTED: squamosa promoter-binding-like protein 7 [Fragaria vesca subsp. vesca] [Fragaria vesca]
	maker-Fvb7-1-augustus-gene-99.34-mRNA-1	SPL7	PREDICTED: squamosa promoter-binding-like protein 7 [Fragaria vesca subsp. vesca] [Fragaria vesca]
	maker-Fvb7-4-augustus-gene-60.27-mRNA-1	SPL7	PREDICTED: squamosa promoter-binding-like protein 7 [Fragaria vesca subsp. vesca] [Fragaria vesca]
	maker-Fvb5-4-augustus-gene-43.53-mRNA-1	SPL13B	PREDICTED: squamosa promoter-binding-like protein 13A [Fragaria vesca subsp. vesca] [Fragaria vesca]
	maker-Fvb5-3-augustus-gene-232.45-mRNA-1	SPL13B	PREDICTED: squamosa promoter-binding-like protein 13A [Fragaria vesca subsp. vesca] [Fragaria vesca]
	maker-Fvb4-3-augustus-gene-104.43-mRNA-1	SPL12	PREDICTED: squamosa promoter-binding-like protein 12 [Fragaria vesca subsp. vesca] [Fragaria vesca]
	maker-Fvb5-1-augustus-gene-48.78-mRNA-1	SPL13B	PREDICTED: squamosa promoter-binding-like protein 13A [Fragaria vesca subsp. vesca] [Fragaria vesca]
	maker-Fvb4-2-augustus-gene-72.48-mRNA-1	SPL12	PREDICTED: squamosa promoter-binding-like protein 12 [Fragaria vesca subsp. vesca] [Fragaria vesca]
	maker-Fvb4-4-augustus-gene-71.51-mRNA-1	SPL12	PREDICTED: squamosa promoter-binding-like protein 12 [Fragaria vesca subsp. vesca] [Fragaria vesca]
	maker-Fvb3-1-augustus-gene-316.57-mRNA-1	--	PREDICTED: NADH-ubiquinone oxidoreductase 20.9 kDa subunit-like [Prunus mume]
	maker-Fvb2-1-snap-gene-175.56-mRNA-1	TFB4	PREDICTED: general transcription factor IIH subunit 3 isoform X1 [Fragaria vesca subsp. vesca] [Fragaria vesca]
miR156l	maker-Fvb5-2-augustus-gene-76.45-mRNA-1	SPL6	PREDICTED: squamosa promoter-binding-like protein 18 [Fragaria vesca subsp. vesca] [Fragaria vesca]
	maker-Fvb4-1-augustus-gene-131.29-mRNA-1	SPL12	PREDICTED: squamosa promoter-binding-like protein 12 [Fragaria vesca subsp. vesca] [Fragaria vesca]
	augustus_masked-Fvb5-3-processed-gene-205.16-mRNA-1	SPL6	PREDICTED: squamosa promoter-binding-like protein 18 [Fragaria vesca subsp. vesca] [Fragaria vesca]
	maker-Fvb5-1-augustus-gene-85.32-mRNA-1	SPL6	PREDICTED: squamosa promoter-binding-like protein 18 [Fragaria vesca subsp. vesca] [Fragaria vesca]
	maker-Fvb6-3-augustus-gene-212.45-mRNA-1	SPL17	PREDICTED: squamosa promoter-binding-like protein 9 [Fragaria vesca subsp. vesca] [Fragaria vesca]
	maker-Fvb6-4-augustus-gene-164.23-mRNA-1	SPL14	PREDICTED: squamosa promoter-binding-like protein 9 [Fragaria vesca subsp. vesca] [Fragaria vesca]
	maker-Fvb6-1-augustus-gene-199.46-mRNA-1	SPL14	PREDICTED: squamosa promoter-binding-like protein 9 [Fragaria vesca subsp. vesca] [Fragaria vesca]
	maker-Fvb6-2-augustus-gene-121.33-mRNA-1	SPL17	PREDICTED: squamosa promoter-binding-like protein 9 [Fragaria vesca subsp. vesca] [Fragaria vesca]
	maker-Fvb6-1-augustus-gene-203.29-mRNA-1	SPL14	PREDICTED: squamosa promoter-binding-like protein 9 [Fragaria vesca subsp. vesca] [Fragaria vesca]
	maker-Fvb4-3-augustus-gene-104.43-mRNA-1	SPL12	PREDICTED: squamosa promoter-binding-like protein 12 [Fragaria vesca subsp. vesca] [Fragaria vesca]
	maker-Fvb4-2-augustus-gene-72.48-mRNA-1	SPL12	PREDICTED: squamosa promoter-binding-like protein 12 [Fragaria vesca subsp. vesca] [Fragaria vesca]
	maker-Fvb4-4-augustus-gene-71.51-mRNA-1	SPL12	PREDICTED: squamosa promoter-binding-like protein 12 [Fragaria vesca subsp. vesca] [Fragaria vesca]
	maker-Fvb2-1-snap-gene-175.56-mRNA-1	TFB4	PREDICTED: general transcription factor IIH subunit 3 isoform X1 [Fragaria vesca subsp. vesca] [Fragaria vesca]
	maker-Fvb3-2-augustus-gene-47.55-mRNA-1	SBP1	PREDICTED: squamosa promoter-binding-like protein 3 [Fragaria vesca subsp. vesca] [Fragaria vesca]
	maker-Fvb3-1-augustus-gene-271.49-mRNA-1	SPL3	PREDICTED: squamosa promoter-binding-like protein 3 [Fragaria vesca subsp. vesca] [Fragaria vesca]
	maker-Fvb3-3-augustus-gene-30.64-mRNA-1	SBP1	PREDICTED: squamosa promoter-binding-like protein 3 [Fragaria vesca subsp. vesca] [Fragaria vesca]
	maker-Fvb3-4-augustus-gene-246.49-mRNA-1	SBP1	PREDICTED: squamosa promoter-binding-like protein 3 [Fragaria vesca subsp. vesca] [Fragaria vesca]
	maker-Fvb7-1-augustus-gene-144.23-mRNA-1	SPL7	PREDICTED: squamosa promoter-binding-like protein 7 [Fragaria vesca subsp. vesca] [Fragaria vesca]
	maker-Fvb5-2-augustus-gene-46.61-mRNA-1	SPL13B	PREDICTED: squamosa promoter-binding-like protein 13A [Fragaria vesca subsp. vesca] [Fragaria vesca]
	maker-Fvb7-2-augustus-gene-155.23-mRNA-1	SPL7	PREDICTED: squamosa promoter-binding-like protein 7 [Fragaria vesca subsp. vesca] [Fragaria vesca]
	maker-Fvb7-3-augustus-gene-191.29-mRNA-1	SPL7	PREDICTED: squamosa promoter-binding-like protein 7 [Fragaria vesca subsp. vesca] [Fragaria vesca]
	maker-Fvb7-2-augustus-gene-93.28-mRNA-1	SPL7	PREDICTED: squamosa promoter-binding-like protein 7 [Fragaria vesca subsp. vesca] [Fragaria vesca]
	maker-Fvb7-1-augustus-gene-99.34-mRNA-1	SPL7	PREDICTED: squamosa promoter-binding-like protein 7 [Fragaria vesca subsp. vesca] [Fragaria vesca]
	maker-Fvb7-4-augustus-gene-60.27-mRNA-1	SPL7	PREDICTED: squamosa promoter-binding-like protein 7 [Fragaria vesca subsp. vesca] [Fragaria vesca]
	maker-Fvb5-4-augustus-gene-43.53-mRNA-1	SPL13B	PREDICTED: squamosa promoter-binding-like protein 13A [Fragaria vesca subsp. vesca] [Fragaria vesca]
	maker-Fvb5-3-augustus-gene-232.45-mRNA-1	SPL13B	PREDICTED: squamosa promoter-binding-like protein 13A [Fragaria vesca subsp. vesca] [Fragaria vesca]
	maker-Fvb5-1-augustus-gene-48.78-mRNA-1	SPL13B	PREDICTED: squamosa promoter-binding-like protein 13A [Fragaria vesca subsp. vesca] [Fragaria vesca]
	maker-Fvb3-1-snap-gene-19.56-mRNA-1	-	-
	maker-Fvb3-4-snap-gene-20.44-mRNA-1	-	-
	maker-Fvb3-4-snap-gene-25.52-mRNA-1	-	-
	maker-Fvb4-1-augustus-gene-165.57-mRNA-1	SPL6	PREDICTED: squamosa promoter-binding-like protein 6 [Fragaria vesca subsp. vesca] [Fragaria vesca]
	augustus_masked-Fvb4-4-processed-gene-38.8-mRNA-1	SPL6	PREDICTED: squamosa promoter-binding-like protein 6 [Fragaria vesca subsp. vesca] [Fragaria vesca]
	augustus_masked-Fvb4-3-processed-gene-40.8-mRNA-1	SPL6	PREDICTED: squamosa promoter-binding-like protein 6 [Fragaria vesca subsp. vesca] [Fragaria vesca]
	maker-Fvb4-2-augustus-gene-36.57-mRNA-1	SPL6	PREDICTED: squamosa promoter-binding-like protein 6 [Fragaria vesca subsp. vesca] [Fragaria vesca]
	maker-Fvb2-2-augustus-gene-228.47-mRNA-1	2E4.130	PREDICTED: helicase sen1-like [Fragaria vesca subsp. vesca] [Fragaria vesca]
	maker-Fvb3-3-snap-gene-39.64-mRNA-1	-	-
	snap_masked-Fvb4-2-processed-gene-160.19-mRNA-1	MitHPPK/DHPS	PREDICTED: folic acid synthesis protein fol1-like [Fragaria vesca subsp. vesca] [Fragaria vesca]
	maker-Fvb4-3-snap-gene-224.62-mRNA-1	MitHPPK/DHPS	PREDICTED: folic acid synthesis protein fol1-like [Fragaria vesca subsp. vesca] [Fragaria vesca]
	snap_masked-Fvb4-3-processed-gene-206.34-mRNA-1	MitHPPK/DHPS	PREDICTED: folic acid synthesis protein fol1-like [Fragaria vesca subsp. vesca] [Fragaria vesca]
	maker-Fvb6-1-augustus-gene-181.36-mRNA-1	SPL4	PREDICTED: squamosa promoter-binding protein 1-like [Fragaria vesca subsp. vesca] [Fragaria vesca]
	maker-Fvb6-4-augustus-gene-197.40-mRNA-1	SPL4	PREDICTED: squamosa promoter-binding protein 1-like [Fragaria vesca subsp. vesca] [Fragaria vesca]
	maker-Fvb3-3-augustus-gene-10.52-mRNA-1	SMT	PREDICTED: (S)-scoulerine 9-O-methyltransferase-like [Fragaria vesca subsp. vesca] [Fragaria vesca]
	maker-Fvb3-3-snap-gene-277.57-mRNA-1	--	-
	maker-Fvb3-4-snap-gene-20.43-mRNA-1	--	-
	maker-Fvb3-4-snap-gene-25.51-mRNA-1	--	-
	maker-Fvb3-2-snap-gene-297.48-mRNA-1	--	-
	maker-Fvb4-4-augustus-gene-65.56-mRNA-1	ABCC3	PREDICTED: ABC transporter C family member 3-like, partial [Fragaria vesca subsp. vesca] [Fragaria vesca]
	augustus_masked-Fvb1-4-processed-gene-151.6-mRNA-1	PAD4	PREDICTED: lipase-like PAD4 [Fragaria vesca subsp. vesca] [Fragaria vesca]
	maker-Fvb4-3-augustus-gene-105.30-mRNA-1	TGA1	PREDICTED: squamosa promoter-binding-like protein 16 [Fragaria vesca subsp. vesca] [Fragaria vesca]
	maker-Fvb4-2-augustus-gene-73.38-mRNA-1	SPL16	PREDICTED: squamosa promoter-binding-like protein 16 [Fragaria vesca subsp. vesca] [Fragaria vesca]
	maker-Fvb2-3-snap-gene-39.80-mRNA-1	E2FC	PREDICTED: transcription factor E2FC isoform X1 [Fragaria vesca subsp. vesca] [Fragaria vesca]
	maker-Fvb6-2-augustus-gene-278.35-mRNA-1	TGA1	PREDICTED: squamosa promoter-binding-like protein 13A [Fragaria vesca subsp. vesca] [Fragaria vesca]
	maker-Fvb6-1-augustus-gene-9.34-mRNA-1	TGA1	PREDICTED: squamosa promoter-binding-like protein 13A [Fragaria vesca subsp. vesca] [Fragaria vesca]
	maker-Fvb4-4-augustus-gene-72.64-mRNA-1	SPL13B	PREDICTED: squamosa promoter-binding-like protein 16 [Fragaria vesca subsp. vesca] [Fragaria vesca]
	maker-Fvb6-3-augustus-gene-9.49-mRNA-1	TGA1	PREDICTED: squamosa promoter-binding-like protein 13A [Fragaria vesca subsp. vesca] [Fragaria vesca]
	augustus_masked-Fvb5-2-processed-gene-80.5-mRNA-1	VTI13	PREDICTED: vesicle transport v-SNARE 13-like [Fragaria vesca subsp. vesca] [Fragaria vesca]
	maker-Fvb3-3-augustus-gene-98.23-mRNA-1	SPL4	PREDICTED: squamosa promoter-binding protein 1-like [Fragaria vesca subsp. vesca] [Fragaria vesca]
	maker-Fvb3-4-augustus-gene-192.18-mRNA-1	SPL4	PREDICTED: squamosa promoter-binding protein 1-like [Fragaria vesca subsp. vesca] [Fragaria vesca]
	maker-Fvb3-2-augustus-gene-109.26-mRNA-1	SPL4	PREDICTED: squamosa promoter-binding protein 1-like [Fragaria vesca subsp. vesca] [Fragaria vesca]
miR156m	maker-Fvb6-2-augustus-gene-278.35-mRNA-1	TGA1	PREDICTED: squamosa promoter-binding-like protein 13A [Fragaria vesca subsp. vesca] [Fragaria vesca]
	maker-Fvb6-1-augustus-gene-9.34-mRNA-1	TGA1	PREDICTED: squamosa promoter-binding-like protein 13A [Fragaria vesca subsp. vesca] [Fragaria vesca]
	maker-Fvb6-3-augustus-gene-9.49-mRNA-1	TGA1	PREDICTED: squamosa promoter-binding-like protein 13A [Fragaria vesca subsp. vesca] [Fragaria vesca]
	maker-Fvb3-2-augustus-gene-47.55-mRNA-1	SBP1	PREDICTED: squamosa promoter-binding-like protein 3 [Fragaria vesca subsp. vesca] [Fragaria vesca]
	maker-Fvb3-1-augustus-gene-271.49-mRNA-1	SPL3	PREDICTED: squamosa promoter-binding-like protein 3 [Fragaria vesca subsp. vesca] [Fragaria vesca]
	maker-Fvb3-3-augustus-gene-30.64-mRNA-1	SBP1	PREDICTED: squamosa promoter-binding-like protein 3 [Fragaria vesca subsp. vesca] [Fragaria vesca]
	maker-Fvb3-4-augustus-gene-246.49-mRNA-1	SBP1	PREDICTED: squamosa promoter-binding-like protein 3 [Fragaria vesca subsp. vesca] [Fragaria vesca]
	maker-Fvb6-3-augustus-gene-212.45-mRNA-1	SPL17	PREDICTED: squamosa promoter-binding-like protein 9 [Fragaria vesca subsp. vesca] [Fragaria vesca]
	maker-Fvb6-4-augustus-gene-164.23-mRNA-1	SPL14	PREDICTED: squamosa promoter-binding-like protein 9 [Fragaria vesca subsp. vesca] [Fragaria vesca]
	maker-Fvb6-1-augustus-gene-199.46-mRNA-1	SPL14	PREDICTED: squamosa promoter-binding-like protein 9 [Fragaria vesca subsp. vesca] [Fragaria vesca]
	maker-Fvb6-2-augustus-gene-121.33-mRNA-1	SPL17	PREDICTED: squamosa promoter-binding-like protein 9 [Fragaria vesca subsp. vesca] [Fragaria vesca]
	maker-Fvb6-1-augustus-gene-203.29-mRNA-1	SPL14	PREDICTED: squamosa promoter-binding-like protein 9 [Fragaria vesca subsp. vesca] [Fragaria vesca]
	maker-Fvb4-3-augustus-gene-104.43-mRNA-1	SPL12	PREDICTED: squamosa promoter-binding-like protein 12 [Fragaria vesca subsp. vesca] [Fragaria vesca]
	maker-Fvb6-4-augustus-gene-16.68-mRNA-1	TGA1	PREDICTED: squamosa promoter-binding-like protein 13A [Fragaria vesca subsp. vesca] [Fragaria vesca]
	maker-Fvb4-2-augustus-gene-72.48-mRNA-1	SPL12	PREDICTED: squamosa promoter-binding-like protein 12 [Fragaria vesca subsp. vesca] [Fragaria vesca]
	maker-Fvb4-4-augustus-gene-71.51-mRNA-1	SPL12	PREDICTED: squamosa promoter-binding-like protein 12 [Fragaria vesca subsp. vesca] [Fragaria vesca]
	maker-Fvb6-1-augustus-gene-181.36-mRNA-1	SPL4	PREDICTED: squamosa promoter-binding protein 1-like [Fragaria vesca subsp. vesca] [Fragaria vesca]
	maker-Fvb6-4-augustus-gene-197.40-mRNA-1	SPL4	PREDICTED: squamosa promoter-binding protein 1-like [Fragaria vesca subsp. vesca] [Fragaria vesca]
	maker-Fvb7-1-augustus-gene-144.23-mRNA-1	SPL7	PREDICTED: squamosa promoter-binding-like protein 7 [Fragaria vesca subsp. vesca] [Fragaria vesca]
	maker-Fvb5-2-augustus-gene-46.61-mRNA-1	SPL13B	PREDICTED: squamosa promoter-binding-like protein 13A [Fragaria vesca subsp. vesca] [Fragaria vesca]
	maker-Fvb7-2-augustus-gene-155.23-mRNA-1	SPL7	PREDICTED: squamosa promoter-binding-like protein 7 [Fragaria vesca subsp. vesca] [Fragaria vesca]
	maker-Fvb7-3-augustus-gene-191.29-mRNA-1	SPL7	PREDICTED: squamosa promoter-binding-like protein 7 [Fragaria vesca subsp. vesca] [Fragaria vesca]
	maker-Fvb7-2-augustus-gene-93.28-mRNA-1	SPL7	PREDICTED: squamosa promoter-binding-like protein 7 [Fragaria vesca subsp. vesca] [Fragaria vesca]
	maker-Fvb7-1-augustus-gene-99.34-mRNA-1	SPL7	PREDICTED: squamosa promoter-binding-like protein 7 [Fragaria vesca subsp. vesca] [Fragaria vesca]
	maker-Fvb7-4-augustus-gene-60.27-mRNA-1	SPL7	PREDICTED: squamosa promoter-binding-like protein 7 [Fragaria vesca subsp. vesca] [Fragaria vesca]
	maker-Fvb5-4-augustus-gene-43.53-mRNA-1	SPL13B	PREDICTED: squamosa promoter-binding-like protein 13A [Fragaria vesca subsp. vesca] [Fragaria vesca]
	maker-Fvb5-3-augustus-gene-232.45-mRNA-1	SPL13B	PREDICTED: squamosa promoter-binding-like protein 13A [Fragaria vesca subsp. vesca] [Fragaria vesca]
	maker-Fvb3-3-augustus-gene-37.33-mRNA-1	CAT1	PREDICTED: cationic amino acid transporter 1-like [Fragaria vesca subsp. vesca] [Fragaria vesca]
	maker-Fvb5-1-augustus-gene-48.78-mRNA-1	SPL13B	PREDICTED: squamosa promoter-binding-like protein 13A [Fragaria vesca subsp. vesca] [Fragaria vesca]
	maker-Fvb3-1-snap-gene-267.31-mRNA-1	CAT1	PREDICTED: cationic amino acid transporter 1-like [Fragaria vesca subsp. vesca] [Fragaria vesca]
	maker-Fvb1-3-augustus-gene-145.25-mRNA-1	LPXA	PREDICTED: probable acyl-[acyl-carrier-protein]--UDP-N-acetylglucosamine O-acyltransferase, mitochondrial [Fragaria vesca subsp. vesca] [Fragaria vesca]
	maker-Fvb3-2-snap-gene-52.53-mRNA-1	CAT1	PREDICTED: cationic amino acid transporter 1-like [Fragaria vesca subsp. vesca] [Fragaria vesca]
	augustus_masked-Fvb4-3-processed-gene-293.13-mRNA-1	--	PREDICTED: uncharacterized protein LOC101294652 [Fragaria vesca subsp. vesca] [Fragaria vesca]
	augustus_masked-Fvb4-3-processed-gene-294.5-mRNA-1	--	PREDICTED: uncharacterized protein LOC101294652 [Fragaria vesca subsp. vesca] [Fragaria vesca]
	augustus_masked-Fvb4-1-processed-gene-25.8-mRNA-1	--	PREDICTED: uncharacterized protein LOC101294652 [Fragaria vesca subsp. vesca] [Fragaria vesca]
	maker-Fvb3-4-snap-gene-23.62-mRNA-1	PIAL2	Zinc finger, MIZ-type [Corchorus olitorius]
	maker-Fvb3-4-snap-gene-23.53-mRNA-1	PIAL2	PREDICTED: E4 SUMO-protein ligase PIAL2 [Pyrus x bretschneideri]
	augustus_masked-Fvb1-3-processed-gene-17.16-mRNA-1	--	PREDICTED: zinc finger Ran-binding domain-containing protein 2 [Fragaria vesca subsp. vesca] [Fragaria vesca]
	maker-Fvb1-4-augustus-gene-12.53-mRNA-1	--	PREDICTED: zinc finger Ran-binding domain-containing protein 2 [Fragaria vesca subsp. vesca] [Fragaria vesca]
	augustus_masked-Fvb1-2-processed-gene-37.16-mRNA-1	--	PREDICTED: zinc finger Ran-binding domain-containing protein 2 [Fragaria vesca subsp. vesca] [Fragaria vesca]
	maker-Fvb4-1-augustus-gene-165.57-mRNA-1	SPL6	PREDICTED: squamosa promoter-binding-like protein 6 [Fragaria vesca subsp. vesca] [Fragaria vesca]
	augustus_masked-Fvb4-4-processed-gene-38.8-mRNA-1	SPL6	PREDICTED: squamosa promoter-binding-like protein 6 [Fragaria vesca subsp. vesca] [Fragaria vesca]
	augustus_masked-Fvb4-3-processed-gene-40.8-mRNA-1	SPL6	PREDICTED: squamosa promoter-binding-like protein 6 [Fragaria vesca subsp. vesca] [Fragaria vesca]
	maker-Fvb4-2-augustus-gene-36.57-mRNA-1	SPL6	PREDICTED: squamosa promoter-binding-like protein 6 [Fragaria vesca subsp. vesca] [Fragaria vesca]
	augustus_masked-Fvb7-2-processed-gene-207.12-mRNA-1	--	PREDICTED: 3-hydroxyisobutyryl-CoA hydrolase 1-like [Fragaria vesca subsp. vesca]
	augustus_masked-Fvb7-2-processed-gene-141.12-mRNA-1	--	PREDICTED: 3-hydroxyisobutyryl-CoA hydrolase 1-like [Fragaria vesca subsp. vesca]
	maker-Fvb1-1-augustus-gene-257.45-mRNA-1	--	PREDICTED: zinc finger Ran-binding domain-containing protein 2 [Fragaria vesca subsp. vesca] [Fragaria vesca]
	maker-Fvb6-3-augustus-gene-49.47-mRNA-1	CYP71D11	PREDICTED: cytochrome P450 71D9-like [Fragaria vesca subsp. vesca] [Fragaria vesca]
	maker-Fvb7-2-augustus-gene-44.35-mRNA-1	--	PREDICTED: uncharacterized protein LOC101298161 [Fragaria vesca subsp. vesca] [Fragaria vesca]
	maker-Fvb7-2-augustus-gene-42.43-mRNA-1	--	PREDICTED: uncharacterized protein LOC101298161 [Fragaria vesca subsp. vesca] [Fragaria vesca]
miR156n	maker-Fvb4-1-augustus-gene-131.29-mRNA-1	SPL12	PREDICTED: squamosa promoter-binding-like protein 12 [Fragaria vesca subsp. vesca] [Fragaria vesca]
	maker-Fvb6-2-augustus-gene-278.35-mRNA-1	TGA1	PREDICTED: squamosa promoter-binding-like protein 13A [Fragaria vesca subsp. vesca] [Fragaria vesca]
	maker-Fvb6-1-augustus-gene-9.34-mRNA-1	TGA1	PREDICTED: squamosa promoter-binding-like protein 13A [Fragaria vesca subsp. vesca] [Fragaria vesca]
	maker-Fvb6-3-augustus-gene-9.49-mRNA-1	TGA1	PREDICTED: squamosa promoter-binding-like protein 13A [Fragaria vesca subsp. vesca] [Fragaria vesca]
	maker-Fvb2-1-snap-gene-175.56-mRNA-1	TFB4	PREDICTED: general transcription factor IIH subunit 3 isoform X1 [Fragaria vesca subsp. vesca] [Fragaria vesca]
	maker-Fvb5-2-augustus-gene-76.45-mRNA-1	SPL6	PREDICTED: squamosa promoter-binding-like protein 18 [Fragaria vesca subsp. vesca] [Fragaria vesca]
	augustus_masked-Fvb5-3-processed-gene-205.16-mRNA-1	SPL6	PREDICTED: squamosa promoter-binding-like protein 18 [Fragaria vesca subsp. vesca] [Fragaria vesca]
	maker-Fvb3-2-augustus-gene-47.55-mRNA-1	SBP1	PREDICTED: squamosa promoter-binding-like protein 3 [Fragaria vesca subsp. vesca] [Fragaria vesca]
	maker-Fvb3-1-augustus-gene-271.49-mRNA-1	SPL3	PREDICTED: squamosa promoter-binding-like protein 3 [Fragaria vesca subsp. vesca] [Fragaria vesca]
	maker-Fvb3-3-augustus-gene-30.64-mRNA-1	SBP1	PREDICTED: squamosa promoter-binding-like protein 3 [Fragaria vesca subsp. vesca] [Fragaria vesca]
	maker-Fvb3-4-augustus-gene-246.49-mRNA-1	SBP1	PREDICTED: squamosa promoter-binding-like protein 3 [Fragaria vesca subsp. vesca] [Fragaria vesca]
	augustus_masked-Fvb7-2-processed-gene-207.12-mRNA-1	--	PREDICTED: 3-hydroxyisobutyryl-CoA hydrolase 1-like [Fragaria vesca subsp. vesca]
	augustus_masked-Fvb7-2-processed-gene-141.12-mRNA-1	--	PREDICTED: 3-hydroxyisobutyryl-CoA hydrolase 1-like [Fragaria vesca subsp. vesca]
	maker-Fvb2-3-augustus-gene-236.44-mRNA-1	EIF2D	PREDICTED: eukaryotic translation initiation factor 2D [Fragaria vesca subsp. vesca] [Fragaria vesca]
	maker-Fvb5-1-augustus-gene-85.32-mRNA-1	SPL6	PREDICTED: squamosa promoter-binding-like protein 18 [Fragaria vesca subsp. vesca] [Fragaria vesca]
	maker-Fvb2-1-snap-gene-181.43-mRNA-1	--	PREDICTED: eukaryotic translation initiation factor 2D [Fragaria vesca subsp. vesca] [Fragaria vesca]
	maker-Fvb6-3-augustus-gene-212.45-mRNA-1	SPL17	PREDICTED: squamosa promoter-binding-like protein 9 [Fragaria vesca subsp. vesca] [Fragaria vesca]
	maker-Fvb6-4-augustus-gene-164.23-mRNA-1	SPL14	PREDICTED: squamosa promoter-binding-like protein 9 [Fragaria vesca subsp. vesca] [Fragaria vesca]
	maker-Fvb6-1-augustus-gene-199.46-mRNA-1	SPL14	PREDICTED: squamosa promoter-binding-like protein 9 [Fragaria vesca subsp. vesca] [Fragaria vesca]
	maker-Fvb6-2-augustus-gene-121.33-mRNA-1	SPL17	PREDICTED: squamosa promoter-binding-like protein 9 [Fragaria vesca subsp. vesca] [Fragaria vesca]
	maker-Fvb6-1-augustus-gene-203.29-mRNA-1	SPL14	PREDICTED: squamosa promoter-binding-like protein 9 [Fragaria vesca subsp. vesca] [Fragaria vesca]
	maker-Fvb4-3-augustus-gene-104.43-mRNA-1	SPL12	PREDICTED: squamosa promoter-binding-like protein 12 [Fragaria vesca subsp. vesca] [Fragaria vesca]
miR156o	maker-Fvb5-2-augustus-gene-76.45-mRNA-1	SPL6	PREDICTED: squamosa promoter-binding-like protein 18 [Fragaria vesca subsp. vesca] [Fragaria vesca]
	maker-Fvb4-1-augustus-gene-131.29-mRNA-1	SPL12	PREDICTED: squamosa promoter-binding-like protein 12 [Fragaria vesca subsp. vesca] [Fragaria vesca]
	augustus_masked-Fvb5-3-processed-gene-205.16-mRNA-1	SPL6	PREDICTED: squamosa promoter-binding-like protein 18 [Fragaria vesca subsp. vesca] [Fragaria vesca]
	maker-Fvb5-1-augustus-gene-85.32-mRNA-1	SPL6	PREDICTED: squamosa promoter-binding-like protein 18 [Fragaria vesca subsp. vesca] [Fragaria vesca]
	maker-Fvb6-3-augustus-gene-212.45-mRNA-1	SPL17	PREDICTED: squamosa promoter-binding-like protein 9 [Fragaria vesca subsp. vesca] [Fragaria vesca]
	maker-Fvb6-4-augustus-gene-164.23-mRNA-1	SPL14	PREDICTED: squamosa promoter-binding-like protein 9 [Fragaria vesca subsp. vesca] [Fragaria vesca]
	maker-Fvb6-1-augustus-gene-199.46-mRNA-1	SPL14	PREDICTED: squamosa promoter-binding-like protein 9 [Fragaria vesca subsp. vesca] [Fragaria vesca]
	maker-Fvb6-2-augustus-gene-121.33-mRNA-1	SPL17	PREDICTED: squamosa promoter-binding-like protein 9 [Fragaria vesca subsp. vesca] [Fragaria vesca]
	maker-Fvb6-1-augustus-gene-203.29-mRNA-1	SPL14	PREDICTED: squamosa promoter-binding-like protein 9 [Fragaria vesca subsp. vesca] [Fragaria vesca]
	maker-Fvb4-3-augustus-gene-104.43-mRNA-1	SPL12	PREDICTED: squamosa promoter-binding-like protein 12 [Fragaria vesca subsp. vesca] [Fragaria vesca]
	maker-Fvb4-2-augustus-gene-72.48-mRNA-1	SPL12	PREDICTED: squamosa promoter-binding-like protein 12 [Fragaria vesca subsp. vesca] [Fragaria vesca]
	maker-Fvb4-4-augustus-gene-71.51-mRNA-1	SPL12	PREDICTED: squamosa promoter-binding-like protein 12 [Fragaria vesca subsp. vesca] [Fragaria vesca]
	maker-Fvb2-1-snap-gene-175.56-mRNA-1	TFB4	PREDICTED: general transcription factor IIH subunit 3 isoform X1 [Fragaria vesca subsp. vesca] [Fragaria vesca]
	maker-Fvb3-2-augustus-gene-47.55-mRNA-1	SBP1	PREDICTED: squamosa promoter-binding-like protein 3 [Fragaria vesca subsp. vesca] [Fragaria vesca]
	maker-Fvb3-1-augustus-gene-271.49-mRNA-1	SPL3	PREDICTED: squamosa promoter-binding-like protein 3 [Fragaria vesca subsp. vesca] [Fragaria vesca]
	maker-Fvb3-3-augustus-gene-30.64-mRNA-1	SBP1	PREDICTED: squamosa promoter-binding-like protein 3 [Fragaria vesca subsp. vesca] [Fragaria vesca]
	maker-Fvb3-4-augustus-gene-246.49-mRNA-1	SBP1	PREDICTED: squamosa promoter-binding-like protein 3 [Fragaria vesca subsp. vesca] [Fragaria vesca]
	maker-Fvb7-1-augustus-gene-144.23-mRNA-1	SPL7	PREDICTED: squamosa promoter-binding-like protein 7 [Fragaria vesca subsp. vesca] [Fragaria vesca]
	maker-Fvb5-2-augustus-gene-46.61-mRNA-1	SPL13B	PREDICTED: squamosa promoter-binding-like protein 13A [Fragaria vesca subsp. vesca] [Fragaria vesca]
	maker-Fvb7-2-augustus-gene-155.23-mRNA-1	SPL7	PREDICTED: squamosa promoter-binding-like protein 7 [Fragaria vesca subsp. vesca] [Fragaria vesca]
	maker-Fvb7-3-augustus-gene-191.29-mRNA-1	SPL7	PREDICTED: squamosa promoter-binding-like protein 7 [Fragaria vesca subsp. vesca] [Fragaria vesca]
	maker-Fvb7-2-augustus-gene-93.28-mRNA-1	SPL7	PREDICTED: squamosa promoter-binding-like protein 7 [Fragaria vesca subsp. vesca] [Fragaria vesca]
	maker-Fvb7-1-augustus-gene-99.34-mRNA-1	SPL7	PREDICTED: squamosa promoter-binding-like protein 7 [Fragaria vesca subsp. vesca] [Fragaria vesca]
	maker-Fvb7-4-augustus-gene-60.27-mRNA-1	SPL7	PREDICTED: squamosa promoter-binding-like protein 7 [Fragaria vesca subsp. vesca] [Fragaria vesca]
	maker-Fvb5-4-augustus-gene-43.53-mRNA-1	SPL13B	PREDICTED: squamosa promoter-binding-like protein 13A [Fragaria vesca subsp. vesca] [Fragaria vesca]
	maker-Fvb5-3-augustus-gene-232.45-mRNA-1	SPL13B	PREDICTED: squamosa promoter-binding-like protein 13A [Fragaria vesca subsp. vesca] [Fragaria vesca]
	maker-Fvb5-1-augustus-gene-48.78-mRNA-1	SPL13B	PREDICTED: squamosa promoter-binding-like protein 13A [Fragaria vesca subsp. vesca] [Fragaria vesca]
	maker-Fvb3-1-snap-gene-19.56-mRNA-1	-	-
	maker-Fvb3-4-snap-gene-20.44-mRNA-1	-	-
	maker-Fvb3-4-snap-gene-25.52-mRNA-1	-	-
	maker-Fvb4-1-augustus-gene-165.57-mRNA-1	SPL6	PREDICTED: squamosa promoter-binding-like protein 6 [Fragaria vesca subsp. vesca] [Fragaria vesca]
	augustus_masked-Fvb4-4-processed-gene-38.8-mRNA-1	SPL6	PREDICTED: squamosa promoter-binding-like protein 6 [Fragaria vesca subsp. vesca] [Fragaria vesca]
	augustus_masked-Fvb4-3-processed-gene-40.8-mRNA-1	SPL6	PREDICTED: squamosa promoter-binding-like protein 6 [Fragaria vesca subsp. vesca] [Fragaria vesca]
	maker-Fvb4-2-augustus-gene-36.57-mRNA-1	SPL6	PREDICTED: squamosa promoter-binding-like protein 6 [Fragaria vesca subsp. vesca] [Fragaria vesca]
	maker-Fvb2-2-augustus-gene-228.47-mRNA-1	2E4.130	PREDICTED: helicase sen1-like [Fragaria vesca subsp. vesca] [Fragaria vesca]
	maker-Fvb3-3-snap-gene-39.64-mRNA-1	-	-
	snap_masked-Fvb4-2-processed-gene-160.19-mRNA-1	MitHPPK/DHPS	PREDICTED: folic acid synthesis protein fol1-like [Fragaria vesca subsp. vesca] [Fragaria vesca]
	maker-Fvb4-3-snap-gene-224.62-mRNA-1	MitHPPK/DHPS	PREDICTED: folic acid synthesis protein fol1-like [Fragaria vesca subsp. vesca] [Fragaria vesca]
	snap_masked-Fvb4-3-processed-gene-206.34-mRNA-1	MitHPPK/DHPS	PREDICTED: folic acid synthesis protein fol1-like [Fragaria vesca subsp. vesca] [Fragaria vesca]
	maker-Fvb6-1-augustus-gene-181.36-mRNA-1	SPL4	PREDICTED: squamosa promoter-binding protein 1-like [Fragaria vesca subsp. vesca] [Fragaria vesca]
	maker-Fvb6-4-augustus-gene-197.40-mRNA-1	SPL4	PREDICTED: squamosa promoter-binding protein 1-like [Fragaria vesca subsp. vesca] [Fragaria vesca]
	maker-Fvb3-3-augustus-gene-10.52-mRNA-1	SMT	PREDICTED: (S)-scoulerine 9-O-methyltransferase-like [Fragaria vesca subsp. vesca] [Fragaria vesca]
	maker-Fvb3-3-snap-gene-277.57-mRNA-1	--	-
	maker-Fvb3-4-snap-gene-25.51-mRNA-1	--	-
	maker-Fvb3-4-snap-gene-20.43-mRNA-1	--	-
	maker-Fvb3-2-snap-gene-297.48-mRNA-1	--	-
	maker-Fvb4-4-augustus-gene-65.56-mRNA-1	ABCC3	PREDICTED: ABC transporter C family member 3-like, partial [Fragaria vesca subsp. vesca] [Fragaria vesca]
	augustus_masked-Fvb1-4-processed-gene-151.6-mRNA-1	PAD4	PREDICTED: lipase-like PAD4 [Fragaria vesca subsp. vesca] [Fragaria vesca]
	maker-Fvb4-3-augustus-gene-105.30-mRNA-1	TGA1	PREDICTED: squamosa promoter-binding-like protein 16 [Fragaria vesca subsp. vesca] [Fragaria vesca]
	maker-Fvb4-2-augustus-gene-73.38-mRNA-1	SPL16	PREDICTED: squamosa promoter-binding-like protein 16 [Fragaria vesca subsp. vesca] [Fragaria vesca]
	maker-Fvb2-3-snap-gene-39.80-mRNA-1	E2FC	PREDICTED: transcription factor E2FC isoform X1 [Fragaria vesca subsp. vesca] [Fragaria vesca]
	maker-Fvb6-2-augustus-gene-278.35-mRNA-1	TGA1	PREDICTED: squamosa promoter-binding-like protein 13A [Fragaria vesca subsp. vesca] [Fragaria vesca]
	maker-Fvb6-1-augustus-gene-9.34-mRNA-1	TGA1	PREDICTED: squamosa promoter-binding-like protein 13A [Fragaria vesca subsp. vesca] [Fragaria vesca]
	maker-Fvb6-3-augustus-gene-9.49-mRNA-1	TGA1	PREDICTED: squamosa promoter-binding-like protein 13A [Fragaria vesca subsp. vesca] [Fragaria vesca]
	maker-Fvb4-4-augustus-gene-72.64-mRNA-1	SPL13B	PREDICTED: squamosa promoter-binding-like protein 16 [Fragaria vesca subsp. vesca] [Fragaria vesca]
	augustus_masked-Fvb5-2-processed-gene-80.5-mRNA-1	VTI13	PREDICTED: vesicle transport v-SNARE 13-like [Fragaria vesca subsp. vesca] [Fragaria vesca]
	maker-Fvb3-3-augustus-gene-98.23-mRNA-1	SPL4	PREDICTED: squamosa promoter-binding protein 1-like [Fragaria vesca subsp. vesca] [Fragaria vesca]
	maker-Fvb3-4-augustus-gene-192.18-mRNA-1	SPL4	PREDICTED: squamosa promoter-binding protein 1-like [Fragaria vesca subsp. vesca] [Fragaria vesca]
	maker-Fvb3-2-augustus-gene-109.26-mRNA-1	SPL4	PREDICTED: squamosa promoter-binding protein 1-like [Fragaria vesca subsp. vesca] [Fragaria vesca]
	maker-Fvb3-1-snap-gene-205.29-mRNA-1	--	-
miR156p	maker-Fvb5-2-augustus-gene-76.45-mRNA-1	SPL6	PREDICTED: squamosa promoter-binding-like protein 18 [Fragaria vesca subsp. vesca] [Fragaria vesca]
	augustus_masked-Fvb5-3-processed-gene-205.16-mRNA-1	SPL6	PREDICTED: squamosa promoter-binding-like protein 18 [Fragaria vesca subsp. vesca] [Fragaria vesca]
	maker-Fvb2-2-augustus-gene-228.47-mRNA-1	2E4.130	PREDICTED: helicase sen1-like [Fragaria vesca subsp. vesca] [Fragaria vesca]
	maker-Fvb5-1-augustus-gene-85.32-mRNA-1	SPL6	PREDICTED: squamosa promoter-binding-like protein 18 [Fragaria vesca subsp. vesca] [Fragaria vesca]
	maker-Fvb4-1-augustus-gene-131.29-mRNA-1	SPL12	PREDICTED: squamosa promoter-binding-like protein 12 [Fragaria vesca subsp. vesca] [Fragaria vesca]
	maker-Fvb7-3-snap-gene-177.53-mRNA-1	VTE5	PREDICTED: phytol kinase 1, chloroplastic [Fragaria vesca subsp. vesca] [Fragaria vesca]
	maker-Fvb6-3-augustus-gene-212.45-mRNA-1	SPL17	PREDICTED: squamosa promoter-binding-like protein 9 [Fragaria vesca subsp. vesca] [Fragaria vesca]
	maker-Fvb7-1-augustus-gene-144.23-mRNA-1	SPL7	PREDICTED: squamosa promoter-binding-like protein 7 [Fragaria vesca subsp. vesca] [Fragaria vesca]
	maker-Fvb6-4-augustus-gene-164.23-mRNA-1	SPL14	PREDICTED: squamosa promoter-binding-like protein 9 [Fragaria vesca subsp. vesca] [Fragaria vesca]
	snap_masked-Fvb7-2-processed-gene-7.35-mRNA-1	--	hypothetical protein RchiOBHm_Chr1g0315761 [Rosa chinensis]
	snap_masked-Fvb7-1-processed-gene-4.32-mRNA-1	--	hypothetical protein RchiOBHm_Chr1g0315761 [Rosa chinensis]
	maker-Fvb6-1-augustus-gene-199.46-mRNA-1	SPL14	PREDICTED: squamosa promoter-binding-like protein 9 [Fragaria vesca subsp. vesca] [Fragaria vesca]
	maker-Fvb6-2-augustus-gene-121.33-mRNA-1	SPL17	PREDICTED: squamosa promoter-binding-like protein 9 [Fragaria vesca subsp. vesca] [Fragaria vesca]
	maker-Fvb6-1-augustus-gene-203.29-mRNA-1	SPL14	PREDICTED: squamosa promoter-binding-like protein 9 [Fragaria vesca subsp. vesca] [Fragaria vesca]
	maker-Fvb5-2-augustus-gene-46.61-mRNA-1	SPL13B	PREDICTED: squamosa promoter-binding-like protein 13A [Fragaria vesca subsp. vesca] [Fragaria vesca]
	maker-Fvb7-2-augustus-gene-155.23-mRNA-1	SPL7	PREDICTED: squamosa promoter-binding-like protein 7 [Fragaria vesca subsp. vesca] [Fragaria vesca]
	maker-Fvb7-3-augustus-gene-191.29-mRNA-1	SPL7	PREDICTED: squamosa promoter-binding-like protein 7 [Fragaria vesca subsp. vesca] [Fragaria vesca]
	maker-Fvb7-2-augustus-gene-93.28-mRNA-1	SPL7	PREDICTED: squamosa promoter-binding-like protein 7 [Fragaria vesca subsp. vesca] [Fragaria vesca]
	maker-Fvb7-1-augustus-gene-99.34-mRNA-1	SPL7	PREDICTED: squamosa promoter-binding-like protein 7 [Fragaria vesca subsp. vesca] [Fragaria vesca]
	maker-Fvb7-4-augustus-gene-60.27-mRNA-1	SPL7	PREDICTED: squamosa promoter-binding-like protein 7 [Fragaria vesca subsp. vesca] [Fragaria vesca]
	maker-Fvb5-4-augustus-gene-43.53-mRNA-1	SPL13B	PREDICTED: squamosa promoter-binding-like protein 13A [Fragaria vesca subsp. vesca] [Fragaria vesca]
	maker-Fvb5-3-augustus-gene-232.45-mRNA-1	SPL13B	PREDICTED: squamosa promoter-binding-like protein 13A [Fragaria vesca subsp. vesca] [Fragaria vesca]
	maker-Fvb4-3-augustus-gene-104.43-mRNA-1	SPL12	PREDICTED: squamosa promoter-binding-like protein 12 [Fragaria vesca subsp. vesca] [Fragaria vesca]
	maker-Fvb5-1-augustus-gene-48.78-mRNA-1	SPL13B	PREDICTED: squamosa promoter-binding-like protein 13A [Fragaria vesca subsp. vesca] [Fragaria vesca]
	maker-Fvb4-2-augustus-gene-72.48-mRNA-1	SPL12	PREDICTED: squamosa promoter-binding-like protein 12 [Fragaria vesca subsp. vesca] [Fragaria vesca]
miR156q	maker-Fvb2-2-augustus-gene-228.47-mRNA-1	2E4.130	PREDICTED: helicase sen1-like [Fragaria vesca subsp. vesca] [Fragaria vesca]
	maker-Fvb6-3-augustus-gene-212.45-mRNA-1	SPL17	PREDICTED: squamosa promoter-binding-like protein 9 [Fragaria vesca subsp. vesca] [Fragaria vesca]
	maker-Fvb6-4-augustus-gene-164.23-mRNA-1	SPL14	PREDICTED: squamosa promoter-binding-like protein 9 [Fragaria vesca subsp. vesca] [Fragaria vesca]
	maker-Fvb6-1-augustus-gene-199.46-mRNA-1	SPL14	PREDICTED: squamosa promoter-binding-like protein 9 [Fragaria vesca subsp. vesca] [Fragaria vesca]
	maker-Fvb6-2-augustus-gene-121.33-mRNA-1	SPL17	PREDICTED: squamosa promoter-binding-like protein 9 [Fragaria vesca subsp. vesca] [Fragaria vesca]
	maker-Fvb6-1-augustus-gene-203.29-mRNA-1	SPL14	PREDICTED: squamosa promoter-binding-like protein 9 [Fragaria vesca subsp. vesca] [Fragaria vesca]
	maker-Fvb4-3-augustus-gene-104.43-mRNA-1	SPL12	PREDICTED: squamosa promoter-binding-like protein 12 [Fragaria vesca subsp. vesca] [Fragaria vesca]
	maker-Fvb4-2-augustus-gene-72.48-mRNA-1	SPL12	PREDICTED: squamosa promoter-binding-like protein 12 [Fragaria vesca subsp. vesca] [Fragaria vesca]
	maker-Fvb4-4-augustus-gene-71.51-mRNA-1	SPL12	PREDICTED: squamosa promoter-binding-like protein 12 [Fragaria vesca subsp. vesca] [Fragaria vesca]
	maker-Fvb3-2-augustus-gene-47.55-mRNA-1	SBP1	PREDICTED: squamosa promoter-binding-like protein 3 [Fragaria vesca subsp. vesca] [Fragaria vesca]
	maker-Fvb3-1-augustus-gene-271.49-mRNA-1	SPL3	PREDICTED: squamosa promoter-binding-like protein 3 [Fragaria vesca subsp. vesca] [Fragaria vesca]
	maker-Fvb3-3-augustus-gene-30.64-mRNA-1	SBP1	PREDICTED: squamosa promoter-binding-like protein 3 [Fragaria vesca subsp. vesca] [Fragaria vesca]
	maker-Fvb3-4-augustus-gene-246.49-mRNA-1	SBP1	PREDICTED: squamosa promoter-binding-like protein 3 [Fragaria vesca subsp. vesca] [Fragaria vesca]
	maker-Fvb7-1-augustus-gene-144.23-mRNA-1	SPL7	PREDICTED: squamosa promoter-binding-like protein 7 [Fragaria vesca subsp. vesca] [Fragaria vesca]
	maker-Fvb2-3-augustus-gene-95.35-mRNA-1	PLP9	PREDICTED: probable inactive patatin-like protein 9 [Fragaria vesca subsp. vesca] [Fragaria vesca]
	maker-Fvb5-2-augustus-gene-46.61-mRNA-1	SPL13B	PREDICTED: squamosa promoter-binding-like protein 13A [Fragaria vesca subsp. vesca] [Fragaria vesca]
	maker-Fvb7-2-augustus-gene-155.23-mRNA-1	SPL7	PREDICTED: squamosa promoter-binding-like protein 7 [Fragaria vesca subsp. vesca] [Fragaria vesca]
	maker-Fvb7-3-augustus-gene-191.29-mRNA-1	SPL7	PREDICTED: squamosa promoter-binding-like protein 7 [Fragaria vesca subsp. vesca] [Fragaria vesca]
	maker-Fvb7-2-augustus-gene-93.28-mRNA-1	SPL7	PREDICTED: squamosa promoter-binding-like protein 7 [Fragaria vesca subsp. vesca] [Fragaria vesca]
	maker-Fvb7-1-augustus-gene-99.34-mRNA-1	SPL7	PREDICTED: squamosa promoter-binding-like protein 7 [Fragaria vesca subsp. vesca] [Fragaria vesca]
	maker-Fvb7-4-augustus-gene-60.27-mRNA-1	SPL7	PREDICTED: squamosa promoter-binding-like protein 7 [Fragaria vesca subsp. vesca] [Fragaria vesca]
	maker-Fvb5-4-augustus-gene-43.53-mRNA-1	SPL13B	PREDICTED: squamosa promoter-binding-like protein 13A [Fragaria vesca subsp. vesca] [Fragaria vesca]
	maker-Fvb5-3-augustus-gene-232.45-mRNA-1	SPL13B	PREDICTED: squamosa promoter-binding-like protein 13A [Fragaria vesca subsp. vesca] [Fragaria vesca]
	maker-Fvb5-1-augustus-gene-48.78-mRNA-1	SPL13B	PREDICTED: squamosa promoter-binding-like protein 13A [Fragaria vesca subsp. vesca] [Fragaria vesca]
	maker-Fvb5-2-augustus-gene-76.45-mRNA-1	SPL6	PREDICTED: squamosa promoter-binding-like protein 18 [Fragaria vesca subsp. vesca] [Fragaria vesca]
	maker-Fvb4-1-augustus-gene-131.29-mRNA-1	SPL12	PREDICTED: squamosa promoter-binding-like protein 12 [Fragaria vesca subsp. vesca] [Fragaria vesca]
	augustus_masked-Fvb5-3-processed-gene-205.16-mRNA-1	SPL6	PREDICTED: squamosa promoter-binding-like protein 18 [Fragaria vesca subsp. vesca] [Fragaria vesca]
	maker-Fvb4-1-augustus-gene-165.57-mRNA-1	SPL6	PREDICTED: squamosa promoter-binding-like protein 6 [Fragaria vesca subsp. vesca] [Fragaria vesca]
	augustus_masked-Fvb4-4-processed-gene-38.8-mRNA-1	SPL6	PREDICTED: squamosa promoter-binding-like protein 6 [Fragaria vesca subsp. vesca] [Fragaria vesca]
	augustus_masked-Fvb4-3-processed-gene-40.8-mRNA-1	SPL6	PREDICTED: squamosa promoter-binding-like protein 6 [Fragaria vesca subsp. vesca] [Fragaria vesca]
	maker-Fvb4-2-augustus-gene-36.57-mRNA-1	SPL6	PREDICTED: squamosa promoter-binding-like protein 6 [Fragaria vesca subsp. vesca] [Fragaria vesca]
	maker-Fvb5-1-augustus-gene-85.32-mRNA-1	SPL6	PREDICTED: squamosa promoter-binding-like protein 18 [Fragaria vesca subsp. vesca] [Fragaria vesca]
	maker-Fvb3-3-snap-gene-277.57-mRNA-1	--	-
	maker-Fvb2-3-augustus-gene-199.28-mRNA-1	At1g54730	PREDICTED: sugar transporter ERD6-like 3 isoform X4 [Fragaria vesca subsp. vesca] [Fragaria vesca]
	maker-Fvb3-4-snap-gene-20.43-mRNA-1	--	-
	maker-Fvb3-4-snap-gene-25.51-mRNA-1	--	-
	maker-Fvb7-3-snap-gene-198.68-mRNA-1	At1g54730	PREDICTED: sugar transporter ERD6-like 3 isoform X4 [Fragaria vesca subsp. vesca] [Fragaria vesca]
	maker-Fvb3-2-snap-gene-297.48-mRNA-1	--	-
	maker-Fvb3-2-augustus-gene-300.37-mRNA-1	DSC2	PREDICTED: protein VARIATION IN COMPOUND TRIGGERED ROOT growth response-like [Fragaria vesca subsp. vesca] [Fragaria vesca]
	maker-Fvb6-1-augustus-gene-181.36-mRNA-1	SPL4	PREDICTED: squamosa promoter-binding protein 1-like [Fragaria vesca subsp. vesca] [Fragaria vesca]
	maker-Fvb6-4-augustus-gene-197.40-mRNA-1	SPL4	PREDICTED: squamosa promoter-binding protein 1-like [Fragaria vesca subsp. vesca] [Fragaria vesca]
	maker-Fvb2-1-snap-gene-175.56-mRNA-1	TFB4	PREDICTED: general transcription factor IIH subunit 3 isoform X1 [Fragaria vesca subsp. vesca] [Fragaria vesca]
	maker-Fvb2-4-augustus-gene-37.18-mRNA-1	CHR25	PREDICTED: protein CHROMATIN REMODELING 25 [Fragaria vesca subsp. vesca] [Fragaria vesca]
	maker-Fvb4-4-augustus-gene-65.56-mRNA-1	ABCC3	PREDICTED: ABC transporter C family member 3-like, partial [Fragaria vesca subsp. vesca] [Fragaria vesca]
miR156r	maker-Fvb6-3-augustus-gene-212.45-mRNA-1	SPL17	PREDICTED: squamosa promoter-binding-like protein 9 [Fragaria vesca subsp. vesca] [Fragaria vesca]
	maker-Fvb7-1-augustus-gene-144.23-mRNA-1	SPL7	PREDICTED: squamosa promoter-binding-like protein 7 [Fragaria vesca subsp. vesca] [Fragaria vesca]
	maker-Fvb6-4-augustus-gene-164.23-mRNA-1	SPL14	PREDICTED: squamosa promoter-binding-like protein 9 [Fragaria vesca subsp. vesca] [Fragaria vesca]
	maker-Fvb6-1-augustus-gene-199.46-mRNA-1	SPL14	PREDICTED: squamosa promoter-binding-like protein 9 [Fragaria vesca subsp. vesca] [Fragaria vesca]
	maker-Fvb6-2-augustus-gene-121.33-mRNA-1	SPL17	PREDICTED: squamosa promoter-binding-like protein 9 [Fragaria vesca subsp. vesca] [Fragaria vesca]
	maker-Fvb6-1-augustus-gene-203.29-mRNA-1	SPL14	PREDICTED: squamosa promoter-binding-like protein 9 [Fragaria vesca subsp. vesca] [Fragaria vesca]
	maker-Fvb5-2-augustus-gene-46.61-mRNA-1	SPL13B	PREDICTED: squamosa promoter-binding-like protein 13A [Fragaria vesca subsp. vesca] [Fragaria vesca]
	maker-Fvb7-2-augustus-gene-155.23-mRNA-1	SPL7	PREDICTED: squamosa promoter-binding-like protein 7 [Fragaria vesca subsp. vesca] [Fragaria vesca]
	maker-Fvb7-3-augustus-gene-191.29-mRNA-1	SPL7	PREDICTED: squamosa promoter-binding-like protein 7 [Fragaria vesca subsp. vesca] [Fragaria vesca]
	maker-Fvb7-2-augustus-gene-93.28-mRNA-1	SPL7	PREDICTED: squamosa promoter-binding-like protein 7 [Fragaria vesca subsp. vesca] [Fragaria vesca]
	maker-Fvb7-1-augustus-gene-99.34-mRNA-1	SPL7	PREDICTED: squamosa promoter-binding-like protein 7 [Fragaria vesca subsp. vesca] [Fragaria vesca]
	maker-Fvb7-4-augustus-gene-60.27-mRNA-1	SPL7	PREDICTED: squamosa promoter-binding-like protein 7 [Fragaria vesca subsp. vesca] [Fragaria vesca]
	maker-Fvb5-4-augustus-gene-43.53-mRNA-1	SPL13B	PREDICTED: squamosa promoter-binding-like protein 13A [Fragaria vesca subsp. vesca] [Fragaria vesca]
	maker-Fvb5-3-augustus-gene-232.45-mRNA-1	SPL13B	PREDICTED: squamosa promoter-binding-like protein 13A [Fragaria vesca subsp. vesca] [Fragaria vesca]
	maker-Fvb4-3-augustus-gene-104.43-mRNA-1	SPL12	PREDICTED: squamosa promoter-binding-like protein 12 [Fragaria vesca subsp. vesca] [Fragaria vesca]
	maker-Fvb5-1-augustus-gene-48.78-mRNA-1	SPL13B	PREDICTED: squamosa promoter-binding-like protein 13A [Fragaria vesca subsp. vesca] [Fragaria vesca]
	maker-Fvb3-2-augustus-gene-47.55-mRNA-1	SBP1	PREDICTED: squamosa promoter-binding-like protein 3 [Fragaria vesca subsp. vesca] [Fragaria vesca]
	maker-Fvb3-1-augustus-gene-271.49-mRNA-1	SPL3	PREDICTED: squamosa promoter-binding-like protein 3 [Fragaria vesca subsp. vesca] [Fragaria vesca]
	maker-Fvb3-3-augustus-gene-30.64-mRNA-1	SBP1	PREDICTED: squamosa promoter-binding-like protein 3 [Fragaria vesca subsp. vesca] [Fragaria vesca]
	maker-Fvb6-1-augustus-gene-181.36-mRNA-1	SPL4	PREDICTED: squamosa promoter-binding protein 1-like [Fragaria vesca subsp. vesca] [Fragaria vesca]
	maker-Fvb3-4-augustus-gene-246.49-mRNA-1	SBP1	PREDICTED: squamosa promoter-binding-like protein 3 [Fragaria vesca subsp. vesca] [Fragaria vesca]
	maker-Fvb6-4-augustus-gene-197.40-mRNA-1	SPL4	PREDICTED: squamosa promoter-binding protein 1-like [Fragaria vesca subsp. vesca] [Fragaria vesca]
	maker-Fvb4-2-augustus-gene-72.48-mRNA-1	SPL12	PREDICTED: squamosa promoter-binding-like protein 12 [Fragaria vesca subsp. vesca] [Fragaria vesca]
	maker-Fvb7-1-snap-gene-103.51-mRNA-1	--	PREDICTED: uncharacterized protein LOC105350400 [Fragaria vesca subsp. vesca] [Fragaria vesca]
	maker-Fvb1-4-snap-gene-50.84-mRNA-1	--	PREDICTED: uncharacterized protein LOC105350400 [Fragaria vesca subsp. vesca] [Fragaria vesca]
	maker-Fvb4-4-augustus-gene-71.51-mRNA-1	SPL12	PREDICTED: squamosa promoter-binding-like protein 12 [Fragaria vesca subsp. vesca] [Fragaria vesca]
	maker-Fvb4-1-augustus-gene-165.57-mRNA-1	SPL6	PREDICTED: squamosa promoter-binding-like protein 6 [Fragaria vesca subsp. vesca] [Fragaria vesca]
	augustus_masked-Fvb4-4-processed-gene-38.8-mRNA-1	SPL6	PREDICTED: squamosa promoter-binding-like protein 6 [Fragaria vesca subsp. vesca] [Fragaria vesca]
	augustus_masked-Fvb4-3-processed-gene-40.8-mRNA-1	SPL6	PREDICTED: squamosa promoter-binding-like protein 6 [Fragaria vesca subsp. vesca] [Fragaria vesca]
	maker-Fvb4-2-augustus-gene-36.57-mRNA-1	SPL6	PREDICTED: squamosa promoter-binding-like protein 6 [Fragaria vesca subsp. vesca] [Fragaria vesca]
	maker-Fvb2-3-augustus-gene-95.35-mRNA-1	PLP9	PREDICTED: probable inactive patatin-like protein 9 [Fragaria vesca subsp. vesca] [Fragaria vesca]
	maker-Fvb4-1-augustus-gene-92.51-mRNA-1	--	PREDICTED: CRIB domain-containing protein RIC4-like [Fragaria vesca subsp. vesca]
	maker-Fvb4-2-augustus-gene-142.22-mRNA-1	RIC2	PREDICTED: CRIB domain-containing protein RIC4-like [Fragaria vesca subsp. vesca] [Fragaria vesca]
	maker-Fvb4-4-snap-gene-155.28-mRNA-1	RIC4	PREDICTED: CRIB domain-containing protein RIC4-like [Fragaria vesca subsp. vesca] [Fragaria vesca]
	maker-Fvb4-1-augustus-gene-131.29-mRNA-1	SPL12	PREDICTED: squamosa promoter-binding-like protein 12 [Fragaria vesca subsp. vesca] [Fragaria vesca]
miR156s	maker-Fvb5-2-augustus-gene-76.45-mRNA-1	SPL6	PREDICTED: squamosa promoter-binding-like protein 18 [Fragaria vesca subsp. vesca] [Fragaria vesca]
	maker-Fvb4-1-augustus-gene-131.29-mRNA-1	SPL12	PREDICTED: squamosa promoter-binding-like protein 12 [Fragaria vesca subsp. vesca] [Fragaria vesca]
	augustus_masked-Fvb5-3-processed-gene-205.16-mRNA-1	SPL6	PREDICTED: squamosa promoter-binding-like protein 18 [Fragaria vesca subsp. vesca] [Fragaria vesca]
	maker-Fvb5-1-augustus-gene-85.32-mRNA-1	SPL6	PREDICTED: squamosa promoter-binding-like protein 18 [Fragaria vesca subsp. vesca] [Fragaria vesca]
	maker-Fvb6-3-augustus-gene-212.45-mRNA-1	SPL17	PREDICTED: squamosa promoter-binding-like protein 9 [Fragaria vesca subsp. vesca] [Fragaria vesca]
	maker-Fvb6-4-augustus-gene-164.23-mRNA-1	SPL14	PREDICTED: squamosa promoter-binding-like protein 9 [Fragaria vesca subsp. vesca] [Fragaria vesca]
	maker-Fvb6-1-augustus-gene-199.46-mRNA-1	SPL14	PREDICTED: squamosa promoter-binding-like protein 9 [Fragaria vesca subsp. vesca] [Fragaria vesca]
	maker-Fvb6-2-augustus-gene-121.33-mRNA-1	SPL17	PREDICTED: squamosa promoter-binding-like protein 9 [Fragaria vesca subsp. vesca] [Fragaria vesca]
	maker-Fvb6-1-augustus-gene-203.29-mRNA-1	SPL14	PREDICTED: squamosa promoter-binding-like protein 9 [Fragaria vesca subsp. vesca] [Fragaria vesca]
	maker-Fvb4-3-augustus-gene-104.43-mRNA-1	SPL12	PREDICTED: squamosa promoter-binding-like protein 12 [Fragaria vesca subsp. vesca] [Fragaria vesca]
	maker-Fvb4-2-augustus-gene-72.48-mRNA-1	SPL12	PREDICTED: squamosa promoter-binding-like protein 12 [Fragaria vesca subsp. vesca] [Fragaria vesca]
	maker-Fvb4-4-augustus-gene-71.51-mRNA-1	SPL12	PREDICTED: squamosa promoter-binding-like protein 12 [Fragaria vesca subsp. vesca] [Fragaria vesca]
	maker-Fvb2-1-snap-gene-175.56-mRNA-1	TFB4	PREDICTED: general transcription factor IIH subunit 3 isoform X1 [Fragaria vesca subsp. vesca] [Fragaria vesca]
	maker-Fvb3-2-augustus-gene-47.55-mRNA-1	SBP1	PREDICTED: squamosa promoter-binding-like protein 3 [Fragaria vesca subsp. vesca] [Fragaria vesca]
	maker-Fvb3-1-augustus-gene-271.49-mRNA-1	SPL3	PREDICTED: squamosa promoter-binding-like protein 3 [Fragaria vesca subsp. vesca] [Fragaria vesca]
	maker-Fvb3-3-augustus-gene-30.64-mRNA-1	SBP1	PREDICTED: squamosa promoter-binding-like protein 3 [Fragaria vesca subsp. vesca] [Fragaria vesca]
	maker-Fvb3-4-augustus-gene-246.49-mRNA-1	SBP1	PREDICTED: squamosa promoter-binding-like protein 3 [Fragaria vesca subsp. vesca] [Fragaria vesca]
	maker-Fvb7-1-augustus-gene-144.23-mRNA-1	SPL7	PREDICTED: squamosa promoter-binding-like protein 7 [Fragaria vesca subsp. vesca] [Fragaria vesca]
	maker-Fvb5-2-augustus-gene-46.61-mRNA-1	SPL13B	PREDICTED: squamosa promoter-binding-like protein 13A [Fragaria vesca subsp. vesca] [Fragaria vesca]
	maker-Fvb7-2-augustus-gene-155.23-mRNA-1	SPL7	PREDICTED: squamosa promoter-binding-like protein 7 [Fragaria vesca subsp. vesca] [Fragaria vesca]
	maker-Fvb7-3-augustus-gene-191.29-mRNA-1	SPL7	PREDICTED: squamosa promoter-binding-like protein 7 [Fragaria vesca subsp. vesca] [Fragaria vesca]
	maker-Fvb7-2-augustus-gene-93.28-mRNA-1	SPL7	PREDICTED: squamosa promoter-binding-like protein 7 [Fragaria vesca subsp. vesca] [Fragaria vesca]
	maker-Fvb7-1-augustus-gene-99.34-mRNA-1	SPL7	PREDICTED: squamosa promoter-binding-like protein 7 [Fragaria vesca subsp. vesca] [Fragaria vesca]
	maker-Fvb7-4-augustus-gene-60.27-mRNA-1	SPL7	PREDICTED: squamosa promoter-binding-like protein 7 [Fragaria vesca subsp. vesca] [Fragaria vesca]
	maker-Fvb5-4-augustus-gene-43.53-mRNA-1	SPL13B	PREDICTED: squamosa promoter-binding-like protein 13A [Fragaria vesca subsp. vesca] [Fragaria vesca]
	maker-Fvb5-3-augustus-gene-232.45-mRNA-1	SPL13B	PREDICTED: squamosa promoter-binding-like protein 13A [Fragaria vesca subsp. vesca] [Fragaria vesca]
	maker-Fvb5-1-augustus-gene-48.78-mRNA-1	SPL13B	PREDICTED: squamosa promoter-binding-like protein 13A [Fragaria vesca subsp. vesca] [Fragaria vesca]
	maker-Fvb3-1-snap-gene-19.56-mRNA-1	-	-
	maker-Fvb3-4-snap-gene-20.44-mRNA-1	-	-
	maker-Fvb3-4-snap-gene-25.52-mRNA-1	-	-
	maker-Fvb4-1-augustus-gene-165.57-mRNA-1	SPL6	PREDICTED: squamosa promoter-binding-like protein 6 [Fragaria vesca subsp. vesca] [Fragaria vesca]
	augustus_masked-Fvb4-4-processed-gene-38.8-mRNA-1	SPL6	PREDICTED: squamosa promoter-binding-like protein 6 [Fragaria vesca subsp. vesca] [Fragaria vesca]
	augustus_masked-Fvb4-3-processed-gene-40.8-mRNA-1	SPL6	PREDICTED: squamosa promoter-binding-like protein 6 [Fragaria vesca subsp. vesca] [Fragaria vesca]
	maker-Fvb4-2-augustus-gene-36.57-mRNA-1	SPL6	PREDICTED: squamosa promoter-binding-like protein 6 [Fragaria vesca subsp. vesca] [Fragaria vesca]
	maker-Fvb3-3-snap-gene-39.64-mRNA-1	-	-
	maker-Fvb2-2-augustus-gene-228.47-mRNA-1	2E4.130	PREDICTED: helicase sen1-like [Fragaria vesca subsp. vesca] [Fragaria vesca]
	snap_masked-Fvb4-2-processed-gene-160.19-mRNA-1	MitHPPK/DHPS	PREDICTED: folic acid synthesis protein fol1-like [Fragaria vesca subsp. vesca] [Fragaria vesca]
	maker-Fvb4-3-snap-gene-224.62-mRNA-1	MitHPPK/DHPS	PREDICTED: folic acid synthesis protein fol1-like [Fragaria vesca subsp. vesca] [Fragaria vesca]
	snap_masked-Fvb4-3-processed-gene-206.34-mRNA-1	MitHPPK/DHPS	PREDICTED: folic acid synthesis protein fol1-like [Fragaria vesca subsp. vesca] [Fragaria vesca]
	maker-Fvb6-1-augustus-gene-181.36-mRNA-1	SPL4	PREDICTED: squamosa promoter-binding protein 1-like [Fragaria vesca subsp. vesca] [Fragaria vesca]
	maker-Fvb6-4-augustus-gene-197.40-mRNA-1	SPL4	PREDICTED: squamosa promoter-binding protein 1-like [Fragaria vesca subsp. vesca] [Fragaria vesca]
	maker-Fvb3-3-augustus-gene-10.52-mRNA-1	SMT	PREDICTED: (S)-scoulerine 9-O-methyltransferase-like [Fragaria vesca subsp. vesca] [Fragaria vesca]
	maker-Fvb3-3-snap-gene-277.57-mRNA-1	--	-
	maker-Fvb3-4-snap-gene-20.43-mRNA-1	--	-
	maker-Fvb3-4-snap-gene-25.51-mRNA-1	--	-
	maker-Fvb3-2-snap-gene-297.48-mRNA-1	--	-
	maker-Fvb4-4-augustus-gene-65.56-mRNA-1	ABCC3	PREDICTED: ABC transporter C family member 3-like, partial [Fragaria vesca subsp. vesca] [Fragaria vesca]
	augustus_masked-Fvb1-4-processed-gene-151.6-mRNA-1	PAD4	PREDICTED: lipase-like PAD4 [Fragaria vesca subsp. vesca] [Fragaria vesca]
	maker-Fvb4-3-augustus-gene-105.30-mRNA-1	TGA1	PREDICTED: squamosa promoter-binding-like protein 16 [Fragaria vesca subsp. vesca] [Fragaria vesca]
	maker-Fvb4-2-augustus-gene-73.38-mRNA-1	SPL16	PREDICTED: squamosa promoter-binding-like protein 16 [Fragaria vesca subsp. vesca] [Fragaria vesca]
	maker-Fvb2-3-snap-gene-39.80-mRNA-1	E2FC	PREDICTED: transcription factor E2FC isoform X1 [Fragaria vesca subsp. vesca] [Fragaria vesca]
	maker-Fvb6-2-augustus-gene-278.35-mRNA-1	TGA1	PREDICTED: squamosa promoter-binding-like protein 13A [Fragaria vesca subsp. vesca] [Fragaria vesca]
	maker-Fvb6-1-augustus-gene-9.34-mRNA-1	TGA1	PREDICTED: squamosa promoter-binding-like protein 13A [Fragaria vesca subsp. vesca] [Fragaria vesca]
	maker-Fvb4-4-augustus-gene-72.64-mRNA-1	SPL13B	PREDICTED: squamosa promoter-binding-like protein 16 [Fragaria vesca subsp. vesca] [Fragaria vesca]
	maker-Fvb6-3-augustus-gene-9.49-mRNA-1	TGA1	PREDICTED: squamosa promoter-binding-like protein 13A [Fragaria vesca subsp. vesca] [Fragaria vesca]
	augustus_masked-Fvb5-2-processed-gene-80.5-mRNA-1	VTI13	PREDICTED: vesicle transport v-SNARE 13-like [Fragaria vesca subsp. vesca] [Fragaria vesca]
	maker-Fvb3-3-augustus-gene-98.23-mRNA-1	SPL4	PREDICTED: squamosa promoter-binding protein 1-like [Fragaria vesca subsp. vesca] [Fragaria vesca]
	maker-Fvb3-4-augustus-gene-192.18-mRNA-1	SPL4	PREDICTED: squamosa promoter-binding protein 1-like [Fragaria vesca subsp. vesca] [Fragaria vesca]
	maker-Fvb3-2-augustus-gene-109.26-mRNA-1	SPL4	PREDICTED: squamosa promoter-binding protein 1-like [Fragaria vesca subsp. vesca] [Fragaria vesca]
	maker-Fvb3-1-snap-gene-205.29-mRNA-1	--	-
	maker-Fvb3-4-augustus-gene-0.33-mRNA-1	--	PREDICTED: uncharacterized protein LOC101309230 [Fragaria vesca subsp. vesca] [Fragaria vesca]
	maker-Fvb3-1-augustus-gene-2.24-mRNA-1	--	PREDICTED: uncharacterized protein LOC101309230 [Fragaria vesca subsp. vesca] [Fragaria vesca]
miR156t	maker-Fvb5-2-augustus-gene-76.45-mRNA-1	SPL6	PREDICTED: squamosa promoter-binding-like protein 18 [Fragaria vesca subsp. vesca] [Fragaria vesca]
	maker-Fvb4-1-augustus-gene-131.29-mRNA-1	SPL12	PREDICTED: squamosa promoter-binding-like protein 12 [Fragaria vesca subsp. vesca] [Fragaria vesca]
	augustus_masked-Fvb5-3-processed-gene-205.16-mRNA-1	SPL6	PREDICTED: squamosa promoter-binding-like protein 18 [Fragaria vesca subsp. vesca] [Fragaria vesca]
	maker-Fvb5-1-augustus-gene-85.32-mRNA-1	SPL6	PREDICTED: squamosa promoter-binding-like protein 18 [Fragaria vesca subsp. vesca] [Fragaria vesca]
	maker-Fvb6-3-augustus-gene-212.45-mRNA-1	SPL17	PREDICTED: squamosa promoter-binding-like protein 9 [Fragaria vesca subsp. vesca] [Fragaria vesca]
	maker-Fvb6-4-augustus-gene-164.23-mRNA-1	SPL14	PREDICTED: squamosa promoter-binding-like protein 9 [Fragaria vesca subsp. vesca] [Fragaria vesca]
	maker-Fvb6-1-augustus-gene-199.46-mRNA-1	SPL14	PREDICTED: squamosa promoter-binding-like protein 9 [Fragaria vesca subsp. vesca] [Fragaria vesca]
	maker-Fvb6-2-augustus-gene-121.33-mRNA-1	SPL17	PREDICTED: squamosa promoter-binding-like protein 9 [Fragaria vesca subsp. vesca] [Fragaria vesca]
	maker-Fvb6-1-augustus-gene-203.29-mRNA-1	SPL14	PREDICTED: squamosa promoter-binding-like protein 9 [Fragaria vesca subsp. vesca] [Fragaria vesca]
	maker-Fvb4-3-augustus-gene-104.43-mRNA-1	SPL12	PREDICTED: squamosa promoter-binding-like protein 12 [Fragaria vesca subsp. vesca] [Fragaria vesca]
	maker-Fvb4-2-augustus-gene-72.48-mRNA-1	SPL12	PREDICTED: squamosa promoter-binding-like protein 12 [Fragaria vesca subsp. vesca] [Fragaria vesca]
	maker-Fvb4-4-augustus-gene-71.51-mRNA-1	SPL12	PREDICTED: squamosa promoter-binding-like protein 12 [Fragaria vesca subsp. vesca] [Fragaria vesca]
	maker-Fvb2-1-snap-gene-175.56-mRNA-1	TFB4	PREDICTED: general transcription factor IIH subunit 3 isoform X1 [Fragaria vesca subsp. vesca] [Fragaria vesca]
	maker-Fvb3-2-augustus-gene-47.55-mRNA-1	SBP1	PREDICTED: squamosa promoter-binding-like protein 3 [Fragaria vesca subsp. vesca] [Fragaria vesca]
	maker-Fvb3-1-augustus-gene-271.49-mRNA-1	SPL3	PREDICTED: squamosa promoter-binding-like protein 3 [Fragaria vesca subsp. vesca] [Fragaria vesca]
	maker-Fvb3-3-augustus-gene-30.64-mRNA-1	SBP1	PREDICTED: squamosa promoter-binding-like protein 3 [Fragaria vesca subsp. vesca] [Fragaria vesca]
	maker-Fvb3-4-augustus-gene-246.49-mRNA-1	SBP1	PREDICTED: squamosa promoter-binding-like protein 3 [Fragaria vesca subsp. vesca] [Fragaria vesca]
	maker-Fvb7-1-augustus-gene-144.23-mRNA-1	SPL7	PREDICTED: squamosa promoter-binding-like protein 7 [Fragaria vesca subsp. vesca] [Fragaria vesca]
	maker-Fvb5-2-augustus-gene-46.61-mRNA-1	SPL13B	PREDICTED: squamosa promoter-binding-like protein 13A [Fragaria vesca subsp. vesca] [Fragaria vesca]
	maker-Fvb7-2-augustus-gene-155.23-mRNA-1	SPL7	PREDICTED: squamosa promoter-binding-like protein 7 [Fragaria vesca subsp. vesca] [Fragaria vesca]
	maker-Fvb7-3-augustus-gene-191.29-mRNA-1	SPL7	PREDICTED: squamosa promoter-binding-like protein 7 [Fragaria vesca subsp. vesca] [Fragaria vesca]
	maker-Fvb7-2-augustus-gene-93.28-mRNA-1	SPL7	PREDICTED: squamosa promoter-binding-like protein 7 [Fragaria vesca subsp. vesca] [Fragaria vesca]
	maker-Fvb7-1-augustus-gene-99.34-mRNA-1	SPL7	PREDICTED: squamosa promoter-binding-like protein 7 [Fragaria vesca subsp. vesca] [Fragaria vesca]
	maker-Fvb7-4-augustus-gene-60.27-mRNA-1	SPL7	PREDICTED: squamosa promoter-binding-like protein 7 [Fragaria vesca subsp. vesca] [Fragaria vesca]
	maker-Fvb5-4-augustus-gene-43.53-mRNA-1	SPL13B	PREDICTED: squamosa promoter-binding-like protein 13A [Fragaria vesca subsp. vesca] [Fragaria vesca]
	maker-Fvb5-3-augustus-gene-232.45-mRNA-1	SPL13B	PREDICTED: squamosa promoter-binding-like protein 13A [Fragaria vesca subsp. vesca] [Fragaria vesca]
	maker-Fvb5-1-augustus-gene-48.78-mRNA-1	SPL13B	PREDICTED: squamosa promoter-binding-like protein 13A [Fragaria vesca subsp. vesca] [Fragaria vesca]
	maker-Fvb3-1-snap-gene-19.56-mRNA-1	-	-
	maker-Fvb3-4-snap-gene-25.52-mRNA-1	-	-
	maker-Fvb3-4-snap-gene-20.44-mRNA-1	-	-
	maker-Fvb4-1-augustus-gene-165.57-mRNA-1	SPL6	PREDICTED: squamosa promoter-binding-like protein 6 [Fragaria vesca subsp. vesca] [Fragaria vesca]
	augustus_masked-Fvb4-4-processed-gene-38.8-mRNA-1	SPL6	PREDICTED: squamosa promoter-binding-like protein 6 [Fragaria vesca subsp. vesca] [Fragaria vesca]
	augustus_masked-Fvb4-3-processed-gene-40.8-mRNA-1	SPL6	PREDICTED: squamosa promoter-binding-like protein 6 [Fragaria vesca subsp. vesca] [Fragaria vesca]
	maker-Fvb4-2-augustus-gene-36.57-mRNA-1	SPL6	PREDICTED: squamosa promoter-binding-like protein 6 [Fragaria vesca subsp. vesca] [Fragaria vesca]
	maker-Fvb2-2-augustus-gene-228.47-mRNA-1	2E4.130	PREDICTED: helicase sen1-like [Fragaria vesca subsp. vesca] [Fragaria vesca]
	maker-Fvb3-3-snap-gene-39.64-mRNA-1	-	-
	snap_masked-Fvb4-2-processed-gene-160.19-mRNA-1	MitHPPK/DHPS	PREDICTED: folic acid synthesis protein fol1-like [Fragaria vesca subsp. vesca] [Fragaria vesca]
	maker-Fvb4-3-snap-gene-224.62-mRNA-1	MitHPPK/DHPS	PREDICTED: folic acid synthesis protein fol1-like [Fragaria vesca subsp. vesca] [Fragaria vesca]
	snap_masked-Fvb4-3-processed-gene-206.34-mRNA-1	MitHPPK/DHPS	PREDICTED: folic acid synthesis protein fol1-like [Fragaria vesca subsp. vesca] [Fragaria vesca]
	maker-Fvb6-1-augustus-gene-181.36-mRNA-1	SPL4	PREDICTED: squamosa promoter-binding protein 1-like [Fragaria vesca subsp. vesca] [Fragaria vesca]
	maker-Fvb6-4-augustus-gene-197.40-mRNA-1	SPL4	PREDICTED: squamosa promoter-binding protein 1-like [Fragaria vesca subsp. vesca] [Fragaria vesca]
	maker-Fvb3-3-augustus-gene-10.52-mRNA-1	SMT	PREDICTED: (S)-scoulerine 9-O-methyltransferase-like [Fragaria vesca subsp. vesca] [Fragaria vesca]
	maker-Fvb3-3-snap-gene-277.57-mRNA-1	--	-
	maker-Fvb3-4-snap-gene-25.51-mRNA-1	--	-
	maker-Fvb3-4-snap-gene-20.43-mRNA-1	--	-
	maker-Fvb3-2-snap-gene-297.48-mRNA-1	--	-
	maker-Fvb4-4-augustus-gene-65.56-mRNA-1	ABCC3	PREDICTED: ABC transporter C family member 3-like, partial [Fragaria vesca subsp. vesca] [Fragaria vesca]
	augustus_masked-Fvb1-4-processed-gene-151.6-mRNA-1	PAD4	PREDICTED: lipase-like PAD4 [Fragaria vesca subsp. vesca] [Fragaria vesca]
	maker-Fvb4-3-augustus-gene-105.30-mRNA-1	TGA1	PREDICTED: squamosa promoter-binding-like protein 16 [Fragaria vesca subsp. vesca] [Fragaria vesca]
	maker-Fvb4-2-augustus-gene-73.38-mRNA-1	SPL16	PREDICTED: squamosa promoter-binding-like protein 16 [Fragaria vesca subsp. vesca] [Fragaria vesca]
	maker-Fvb2-3-snap-gene-39.80-mRNA-1	E2FC	PREDICTED: transcription factor E2FC isoform X1 [Fragaria vesca subsp. vesca] [Fragaria vesca]
	maker-Fvb6-2-augustus-gene-278.35-mRNA-1	TGA1	PREDICTED: squamosa promoter-binding-like protein 13A [Fragaria vesca subsp. vesca] [Fragaria vesca]
	maker-Fvb6-1-augustus-gene-9.34-mRNA-1	TGA1	PREDICTED: squamosa promoter-binding-like protein 13A [Fragaria vesca subsp. vesca] [Fragaria vesca]
	maker-Fvb4-4-augustus-gene-72.64-mRNA-1	SPL13B	PREDICTED: squamosa promoter-binding-like protein 16 [Fragaria vesca subsp. vesca] [Fragaria vesca]
	maker-Fvb6-3-augustus-gene-9.49-mRNA-1	TGA1	PREDICTED: squamosa promoter-binding-like protein 13A [Fragaria vesca subsp. vesca] [Fragaria vesca]
	augustus_masked-Fvb5-2-processed-gene-80.5-mRNA-1	VTI13	PREDICTED: vesicle transport v-SNARE 13-like [Fragaria vesca subsp. vesca] [Fragaria vesca]
	maker-Fvb3-3-augustus-gene-98.23-mRNA-1	SPL4	PREDICTED: squamosa promoter-binding protein 1-like [Fragaria vesca subsp. vesca] [Fragaria vesca]
	maker-Fvb3-4-augustus-gene-192.18-mRNA-1	SPL4	PREDICTED: squamosa promoter-binding protein 1-like [Fragaria vesca subsp. vesca] [Fragaria vesca]
	maker-Fvb3-2-augustus-gene-109.26-mRNA-1	SPL4	PREDICTED: squamosa promoter-binding protein 1-like [Fragaria vesca subsp. vesca] [Fragaria vesca]
miR156u	maker-Fvb5-2-augustus-gene-76.45-mRNA-1	SPL6	PREDICTED: squamosa promoter-binding-like protein 18 [Fragaria vesca subsp. vesca] [Fragaria vesca]
	maker-Fvb4-1-augustus-gene-131.29-mRNA-1	SPL12	PREDICTED: squamosa promoter-binding-like protein 12 [Fragaria vesca subsp. vesca] [Fragaria vesca]
	augustus_masked-Fvb5-3-processed-gene-205.16-mRNA-1	SPL6	PREDICTED: squamosa promoter-binding-like protein 18 [Fragaria vesca subsp. vesca] [Fragaria vesca]
	maker-Fvb5-1-augustus-gene-85.32-mRNA-1	SPL6	PREDICTED: squamosa promoter-binding-like protein 18 [Fragaria vesca subsp. vesca] [Fragaria vesca]
	maker-Fvb6-3-augustus-gene-212.45-mRNA-1	SPL17	PREDICTED: squamosa promoter-binding-like protein 9 [Fragaria vesca subsp. vesca] [Fragaria vesca]
	maker-Fvb6-4-augustus-gene-164.23-mRNA-1	SPL14	PREDICTED: squamosa promoter-binding-like protein 9 [Fragaria vesca subsp. vesca] [Fragaria vesca]
	maker-Fvb6-1-augustus-gene-199.46-mRNA-1	SPL14	PREDICTED: squamosa promoter-binding-like protein 9 [Fragaria vesca subsp. vesca] [Fragaria vesca]
	maker-Fvb6-2-augustus-gene-121.33-mRNA-1	SPL17	PREDICTED: squamosa promoter-binding-like protein 9 [Fragaria vesca subsp. vesca] [Fragaria vesca]
	maker-Fvb6-1-augustus-gene-203.29-mRNA-1	SPL14	PREDICTED: squamosa promoter-binding-like protein 9 [Fragaria vesca subsp. vesca] [Fragaria vesca]
	maker-Fvb4-3-augustus-gene-104.43-mRNA-1	SPL12	PREDICTED: squamosa promoter-binding-like protein 12 [Fragaria vesca subsp. vesca] [Fragaria vesca]
	maker-Fvb4-2-augustus-gene-72.48-mRNA-1	SPL12	PREDICTED: squamosa promoter-binding-like protein 12 [Fragaria vesca subsp. vesca] [Fragaria vesca]
	maker-Fvb4-4-augustus-gene-71.51-mRNA-1	SPL12	PREDICTED: squamosa promoter-binding-like protein 12 [Fragaria vesca subsp. vesca] [Fragaria vesca]
	maker-Fvb2-1-snap-gene-175.56-mRNA-1	TFB4	PREDICTED: general transcription factor IIH subunit 3 isoform X1 [Fragaria vesca subsp. vesca] [Fragaria vesca]
	maker-Fvb3-2-augustus-gene-47.55-mRNA-1	SBP1	PREDICTED: squamosa promoter-binding-like protein 3 [Fragaria vesca subsp. vesca] [Fragaria vesca]
	maker-Fvb3-1-augustus-gene-271.49-mRNA-1	SPL3	PREDICTED: squamosa promoter-binding-like protein 3 [Fragaria vesca subsp. vesca] [Fragaria vesca]
	maker-Fvb3-3-augustus-gene-30.64-mRNA-1	SBP1	PREDICTED: squamosa promoter-binding-like protein 3 [Fragaria vesca subsp. vesca] [Fragaria vesca]
	maker-Fvb3-4-augustus-gene-246.49-mRNA-1	SBP1	PREDICTED: squamosa promoter-binding-like protein 3 [Fragaria vesca subsp. vesca] [Fragaria vesca]
	maker-Fvb7-1-augustus-gene-144.23-mRNA-1	SPL7	PREDICTED: squamosa promoter-binding-like protein 7 [Fragaria vesca subsp. vesca] [Fragaria vesca]
	maker-Fvb5-2-augustus-gene-46.61-mRNA-1	SPL13B	PREDICTED: squamosa promoter-binding-like protein 13A [Fragaria vesca subsp. vesca] [Fragaria vesca]
	maker-Fvb7-2-augustus-gene-155.23-mRNA-1	SPL7	PREDICTED: squamosa promoter-binding-like protein 7 [Fragaria vesca subsp. vesca] [Fragaria vesca]
	maker-Fvb7-3-augustus-gene-191.29-mRNA-1	SPL7	PREDICTED: squamosa promoter-binding-like protein 7 [Fragaria vesca subsp. vesca] [Fragaria vesca]
	maker-Fvb7-2-augustus-gene-93.28-mRNA-1	SPL7	PREDICTED: squamosa promoter-binding-like protein 7 [Fragaria vesca subsp. vesca] [Fragaria vesca]
	maker-Fvb7-1-augustus-gene-99.34-mRNA-1	SPL7	PREDICTED: squamosa promoter-binding-like protein 7 [Fragaria vesca subsp. vesca] [Fragaria vesca]
	maker-Fvb7-4-augustus-gene-60.27-mRNA-1	SPL7	PREDICTED: squamosa promoter-binding-like protein 7 [Fragaria vesca subsp. vesca] [Fragaria vesca]
	maker-Fvb5-4-augustus-gene-43.53-mRNA-1	SPL13B	PREDICTED: squamosa promoter-binding-like protein 13A [Fragaria vesca subsp. vesca] [Fragaria vesca]
	maker-Fvb5-3-augustus-gene-232.45-mRNA-1	SPL13B	PREDICTED: squamosa promoter-binding-like protein 13A [Fragaria vesca subsp. vesca] [Fragaria vesca]
	maker-Fvb5-1-augustus-gene-48.78-mRNA-1	SPL13B	PREDICTED: squamosa promoter-binding-like protein 13A [Fragaria vesca subsp. vesca] [Fragaria vesca]
	maker-Fvb3-1-snap-gene-19.56-mRNA-1	-	-
	maker-Fvb3-4-snap-gene-25.52-mRNA-1	-	-
	maker-Fvb3-4-snap-gene-20.44-mRNA-1	-	-
	maker-Fvb4-1-augustus-gene-165.57-mRNA-1	SPL6	PREDICTED: squamosa promoter-binding-like protein 6 [Fragaria vesca subsp. vesca] [Fragaria vesca]
	augustus_masked-Fvb4-4-processed-gene-38.8-mRNA-1	SPL6	PREDICTED: squamosa promoter-binding-like protein 6 [Fragaria vesca subsp. vesca] [Fragaria vesca]
	augustus_masked-Fvb4-3-processed-gene-40.8-mRNA-1	SPL6	PREDICTED: squamosa promoter-binding-like protein 6 [Fragaria vesca subsp. vesca] [Fragaria vesca]
	maker-Fvb4-2-augustus-gene-36.57-mRNA-1	SPL6	PREDICTED: squamosa promoter-binding-like protein 6 [Fragaria vesca subsp. vesca] [Fragaria vesca]
	maker-Fvb2-2-augustus-gene-228.47-mRNA-1	2E4.130	PREDICTED: helicase sen1-like [Fragaria vesca subsp. vesca] [Fragaria vesca]
	maker-Fvb3-3-snap-gene-39.64-mRNA-1	-	-
	snap_masked-Fvb4-2-processed-gene-160.19-mRNA-1	MitHPPK/DHPS	PREDICTED: folic acid synthesis protein fol1-like [Fragaria vesca subsp. vesca] [Fragaria vesca]
	maker-Fvb4-3-snap-gene-224.62-mRNA-1	MitHPPK/DHPS	PREDICTED: folic acid synthesis protein fol1-like [Fragaria vesca subsp. vesca] [Fragaria vesca]
	snap_masked-Fvb4-3-processed-gene-206.34-mRNA-1	MitHPPK/DHPS	PREDICTED: folic acid synthesis protein fol1-like [Fragaria vesca subsp. vesca] [Fragaria vesca]
	maker-Fvb6-1-augustus-gene-181.36-mRNA-1	SPL4	PREDICTED: squamosa promoter-binding protein 1-like [Fragaria vesca subsp. vesca] [Fragaria vesca]
	maker-Fvb6-4-augustus-gene-197.40-mRNA-1	SPL4	PREDICTED: squamosa promoter-binding protein 1-like [Fragaria vesca subsp. vesca] [Fragaria vesca]
	maker-Fvb3-3-augustus-gene-10.52-mRNA-1	SMT	PREDICTED: (S)-scoulerine 9-O-methyltransferase-like [Fragaria vesca subsp. vesca] [Fragaria vesca]
	maker-Fvb3-3-snap-gene-277.57-mRNA-1	--	-
	maker-Fvb3-4-snap-gene-20.43-mRNA-1	--	-
	maker-Fvb3-4-snap-gene-25.51-mRNA-1	--	-
	maker-Fvb3-2-snap-gene-297.48-mRNA-1	--	-
	maker-Fvb4-4-augustus-gene-65.56-mRNA-1	ABCC3	PREDICTED: ABC transporter C family member 3-like, partial [Fragaria vesca subsp. vesca] [Fragaria vesca]
	augustus_masked-Fvb1-4-processed-gene-151.6-mRNA-1	PAD4	PREDICTED: lipase-like PAD4 [Fragaria vesca subsp. vesca] [Fragaria vesca]
	maker-Fvb4-3-augustus-gene-105.30-mRNA-1	TGA1	PREDICTED: squamosa promoter-binding-like protein 16 [Fragaria vesca subsp. vesca] [Fragaria vesca]
	maker-Fvb4-2-augustus-gene-73.38-mRNA-1	SPL16	PREDICTED: squamosa promoter-binding-like protein 16 [Fragaria vesca subsp. vesca] [Fragaria vesca]
	maker-Fvb2-3-snap-gene-39.80-mRNA-1	E2FC	PREDICTED: transcription factor E2FC isoform X1 [Fragaria vesca subsp. vesca] [Fragaria vesca]
	maker-Fvb6-2-augustus-gene-278.35-mRNA-1	TGA1	PREDICTED: squamosa promoter-binding-like protein 13A [Fragaria vesca subsp. vesca] [Fragaria vesca]
	maker-Fvb6-1-augustus-gene-9.34-mRNA-1	TGA1	PREDICTED: squamosa promoter-binding-like protein 13A [Fragaria vesca subsp. vesca] [Fragaria vesca]
	maker-Fvb6-3-augustus-gene-9.49-mRNA-1	TGA1	PREDICTED: squamosa promoter-binding-like protein 13A [Fragaria vesca subsp. vesca] [Fragaria vesca]
	maker-Fvb4-4-augustus-gene-72.64-mRNA-1	SPL13B	PREDICTED: squamosa promoter-binding-like protein 16 [Fragaria vesca subsp. vesca] [Fragaria vesca]
	augustus_masked-Fvb5-2-processed-gene-80.5-mRNA-1	VTI13	PREDICTED: vesicle transport v-SNARE 13-like [Fragaria vesca subsp. vesca] [Fragaria vesca]
	maker-Fvb3-3-augustus-gene-98.23-mRNA-1	SPL4	PREDICTED: squamosa promoter-binding protein 1-like [Fragaria vesca subsp. vesca] [Fragaria vesca]
	maker-Fvb3-4-augustus-gene-192.18-mRNA-1	SPL4	PREDICTED: squamosa promoter-binding protein 1-like [Fragaria vesca subsp. vesca] [Fragaria vesca]
	maker-Fvb3-2-augustus-gene-109.26-mRNA-1	SPL4	PREDICTED: squamosa promoter-binding protein 1-like [Fragaria vesca subsp. vesca] [Fragaria vesca]
	maker-Fvb3-1-snap-gene-205.29-mRNA-1	--	-
	maker-Fvb3-4-augustus-gene-0.33-mRNA-1	--	PREDICTED: uncharacterized protein LOC101309230 [Fragaria vesca subsp. vesca] [Fragaria vesca]
	maker-Fvb3-1-augustus-gene-2.24-mRNA-1	--	PREDICTED: uncharacterized protein LOC101309230 [Fragaria vesca subsp. vesca] [Fragaria vesca]
miR156v	maker-Fvb6-2-augustus-gene-278.35-mRNA-1	TGA1	PREDICTED: squamosa promoter-binding-like protein 13A [Fragaria vesca subsp. vesca] [Fragaria vesca]
	maker-Fvb6-1-augustus-gene-9.34-mRNA-1	TGA1	PREDICTED: squamosa promoter-binding-like protein 13A [Fragaria vesca subsp. vesca] [Fragaria vesca]
	maker-Fvb6-3-augustus-gene-9.49-mRNA-1	TGA1	PREDICTED: squamosa promoter-binding-like protein 13A [Fragaria vesca subsp. vesca] [Fragaria vesca]
	maker-Fvb3-2-augustus-gene-47.55-mRNA-1	SBP1	PREDICTED: squamosa promoter-binding-like protein 3 [Fragaria vesca subsp. vesca] [Fragaria vesca]
	maker-Fvb3-1-augustus-gene-271.49-mRNA-1	SPL3	PREDICTED: squamosa promoter-binding-like protein 3 [Fragaria vesca subsp. vesca] [Fragaria vesca]
	maker-Fvb3-3-augustus-gene-30.64-mRNA-1	SBP1	PREDICTED: squamosa promoter-binding-like protein 3 [Fragaria vesca subsp. vesca] [Fragaria vesca]
	maker-Fvb3-4-augustus-gene-246.49-mRNA-1	SBP1	PREDICTED: squamosa promoter-binding-like protein 3 [Fragaria vesca subsp. vesca] [Fragaria vesca]
	maker-Fvb6-3-augustus-gene-212.45-mRNA-1	SPL17	PREDICTED: squamosa promoter-binding-like protein 9 [Fragaria vesca subsp. vesca] [Fragaria vesca]
	maker-Fvb6-4-augustus-gene-164.23-mRNA-1	SPL14	PREDICTED: squamosa promoter-binding-like protein 9 [Fragaria vesca subsp. vesca] [Fragaria vesca]
	maker-Fvb6-1-augustus-gene-199.46-mRNA-1	SPL14	PREDICTED: squamosa promoter-binding-like protein 9 [Fragaria vesca subsp. vesca] [Fragaria vesca]
	maker-Fvb6-2-augustus-gene-121.33-mRNA-1	SPL17	PREDICTED: squamosa promoter-binding-like protein 9 [Fragaria vesca subsp. vesca] [Fragaria vesca]
	maker-Fvb6-1-augustus-gene-203.29-mRNA-1	SPL14	PREDICTED: squamosa promoter-binding-like protein 9 [Fragaria vesca subsp. vesca] [Fragaria vesca]
	maker-Fvb4-3-augustus-gene-104.43-mRNA-1	SPL12	PREDICTED: squamosa promoter-binding-like protein 12 [Fragaria vesca subsp. vesca] [Fragaria vesca]
	maker-Fvb6-4-augustus-gene-16.68-mRNA-1	TGA1	PREDICTED: squamosa promoter-binding-like protein 13A [Fragaria vesca subsp. vesca] [Fragaria vesca]
	maker-Fvb4-2-augustus-gene-72.48-mRNA-1	SPL12	PREDICTED: squamosa promoter-binding-like protein 12 [Fragaria vesca subsp. vesca] [Fragaria vesca]
	maker-Fvb4-4-augustus-gene-71.51-mRNA-1	SPL12	PREDICTED: squamosa promoter-binding-like protein 12 [Fragaria vesca subsp. vesca] [Fragaria vesca]
	maker-Fvb6-1-augustus-gene-181.36-mRNA-1	SPL4	PREDICTED: squamosa promoter-binding protein 1-like [Fragaria vesca subsp. vesca] [Fragaria vesca]
	maker-Fvb6-4-augustus-gene-197.40-mRNA-1	SPL4	PREDICTED: squamosa promoter-binding protein 1-like [Fragaria vesca subsp. vesca] [Fragaria vesca]
	maker-Fvb7-1-augustus-gene-144.23-mRNA-1	SPL7	PREDICTED: squamosa promoter-binding-like protein 7 [Fragaria vesca subsp. vesca] [Fragaria vesca]
	maker-Fvb5-2-augustus-gene-46.61-mRNA-1	SPL13B	PREDICTED: squamosa promoter-binding-like protein 13A [Fragaria vesca subsp. vesca] [Fragaria vesca]
	maker-Fvb7-2-augustus-gene-155.23-mRNA-1	SPL7	PREDICTED: squamosa promoter-binding-like protein 7 [Fragaria vesca subsp. vesca] [Fragaria vesca]
	maker-Fvb7-3-augustus-gene-191.29-mRNA-1	SPL7	PREDICTED: squamosa promoter-binding-like protein 7 [Fragaria vesca subsp. vesca] [Fragaria vesca]
	maker-Fvb7-2-augustus-gene-93.28-mRNA-1	SPL7	PREDICTED: squamosa promoter-binding-like protein 7 [Fragaria vesca subsp. vesca] [Fragaria vesca]
	maker-Fvb7-1-augustus-gene-99.34-mRNA-1	SPL7	PREDICTED: squamosa promoter-binding-like protein 7 [Fragaria vesca subsp. vesca] [Fragaria vesca]
	maker-Fvb7-4-augustus-gene-60.27-mRNA-1	SPL7	PREDICTED: squamosa promoter-binding-like protein 7 [Fragaria vesca subsp. vesca] [Fragaria vesca]
	maker-Fvb5-4-augustus-gene-43.53-mRNA-1	SPL13B	PREDICTED: squamosa promoter-binding-like protein 13A [Fragaria vesca subsp. vesca] [Fragaria vesca]
	maker-Fvb5-3-augustus-gene-232.45-mRNA-1	SPL13B	PREDICTED: squamosa promoter-binding-like protein 13A [Fragaria vesca subsp. vesca] [Fragaria vesca]
	maker-Fvb3-3-augustus-gene-37.33-mRNA-1	CAT1	PREDICTED: cationic amino acid transporter 1-like [Fragaria vesca subsp. vesca] [Fragaria vesca]
	maker-Fvb5-1-augustus-gene-48.78-mRNA-1	SPL13B	PREDICTED: squamosa promoter-binding-like protein 13A [Fragaria vesca subsp. vesca] [Fragaria vesca]
	maker-Fvb3-1-snap-gene-267.31-mRNA-1	CAT1	PREDICTED: cationic amino acid transporter 1-like [Fragaria vesca subsp. vesca] [Fragaria vesca]
	maker-Fvb1-3-augustus-gene-145.25-mRNA-1	LPXA	PREDICTED: probable acyl-[acyl-carrier-protein]--UDP-N-acetylglucosamine O-acyltransferase, mitochondrial [Fragaria vesca subsp. vesca] [Fragaria vesca]
	maker-Fvb3-2-snap-gene-52.53-mRNA-1	CAT1	PREDICTED: cationic amino acid transporter 1-like [Fragaria vesca subsp. vesca] [Fragaria vesca]
	augustus_masked-Fvb4-3-processed-gene-293.13-mRNA-1	--	PREDICTED: uncharacterized protein LOC101294652 [Fragaria vesca subsp. vesca] [Fragaria vesca]
	augustus_masked-Fvb4-3-processed-gene-294.5-mRNA-1	--	PREDICTED: uncharacterized protein LOC101294652 [Fragaria vesca subsp. vesca] [Fragaria vesca]
	augustus_masked-Fvb4-1-processed-gene-25.8-mRNA-1	--	PREDICTED: uncharacterized protein LOC101294652 [Fragaria vesca subsp. vesca] [Fragaria vesca]
	maker-Fvb3-4-snap-gene-23.62-mRNA-1	PIAL2	Zinc finger, MIZ-type [Corchorus olitorius]
	maker-Fvb3-4-snap-gene-23.53-mRNA-1	PIAL2	PREDICTED: E4 SUMO-protein ligase PIAL2 [Pyrus x bretschneideri]
	augustus_masked-Fvb1-3-processed-gene-17.16-mRNA-1	--	PREDICTED: zinc finger Ran-binding domain-containing protein 2 [Fragaria vesca subsp. vesca] [Fragaria vesca]
	maker-Fvb1-4-augustus-gene-12.53-mRNA-1	--	PREDICTED: zinc finger Ran-binding domain-containing protein 2 [Fragaria vesca subsp. vesca] [Fragaria vesca]
	augustus_masked-Fvb1-2-processed-gene-37.16-mRNA-1	--	PREDICTED: zinc finger Ran-binding domain-containing protein 2 [Fragaria vesca subsp. vesca] [Fragaria vesca]
	maker-Fvb4-1-augustus-gene-165.57-mRNA-1	SPL6	PREDICTED: squamosa promoter-binding-like protein 6 [Fragaria vesca subsp. vesca] [Fragaria vesca]
	augustus_masked-Fvb4-4-processed-gene-38.8-mRNA-1	SPL6	PREDICTED: squamosa promoter-binding-like protein 6 [Fragaria vesca subsp. vesca] [Fragaria vesca]
	augustus_masked-Fvb4-3-processed-gene-40.8-mRNA-1	SPL6	PREDICTED: squamosa promoter-binding-like protein 6 [Fragaria vesca subsp. vesca] [Fragaria vesca]
	maker-Fvb4-2-augustus-gene-36.57-mRNA-1	SPL6	PREDICTED: squamosa promoter-binding-like protein 6 [Fragaria vesca subsp. vesca] [Fragaria vesca]
	augustus_masked-Fvb7-2-processed-gene-207.12-mRNA-1	--	PREDICTED: 3-hydroxyisobutyryl-CoA hydrolase 1-like [Fragaria vesca subsp. vesca]
	augustus_masked-Fvb7-2-processed-gene-141.12-mRNA-1	--	PREDICTED: 3-hydroxyisobutyryl-CoA hydrolase 1-like [Fragaria vesca subsp. vesca]
	maker-Fvb1-1-augustus-gene-257.45-mRNA-1	--	PREDICTED: zinc finger Ran-binding domain-containing protein 2 [Fragaria vesca subsp. vesca] [Fragaria vesca]
	maker-Fvb6-3-augustus-gene-49.47-mRNA-1	CYP71D11	PREDICTED: cytochrome P450 71D9-like [Fragaria vesca subsp. vesca] [Fragaria vesca]
	maker-Fvb7-2-augustus-gene-44.35-mRNA-1	--	PREDICTED: uncharacterized protein LOC101298161 [Fragaria vesca subsp. vesca] [Fragaria vesca]
	maker-Fvb7-2-augustus-gene-42.43-mRNA-1	--	PREDICTED: uncharacterized protein LOC101298161 [Fragaria vesca subsp. vesca] [Fragaria vesca]
miR156w	maker-Fvb6-3-augustus-gene-212.45-mRNA-1	SPL17	PREDICTED: squamosa promoter-binding-like protein 9 [Fragaria vesca subsp. vesca] [Fragaria vesca]
	maker-Fvb7-1-augustus-gene-144.23-mRNA-1	SPL7	PREDICTED: squamosa promoter-binding-like protein 7 [Fragaria vesca subsp. vesca] [Fragaria vesca]
	maker-Fvb6-4-augustus-gene-164.23-mRNA-1	SPL14	PREDICTED: squamosa promoter-binding-like protein 9 [Fragaria vesca subsp. vesca] [Fragaria vesca]
	maker-Fvb6-1-augustus-gene-199.46-mRNA-1	SPL14	PREDICTED: squamosa promoter-binding-like protein 9 [Fragaria vesca subsp. vesca] [Fragaria vesca]
	maker-Fvb6-2-augustus-gene-121.33-mRNA-1	SPL17	PREDICTED: squamosa promoter-binding-like protein 9 [Fragaria vesca subsp. vesca] [Fragaria vesca]
	maker-Fvb6-1-augustus-gene-203.29-mRNA-1	SPL14	PREDICTED: squamosa promoter-binding-like protein 9 [Fragaria vesca subsp. vesca] [Fragaria vesca]
	maker-Fvb5-2-augustus-gene-46.61-mRNA-1	SPL13B	PREDICTED: squamosa promoter-binding-like protein 13A [Fragaria vesca subsp. vesca] [Fragaria vesca]
	maker-Fvb7-2-augustus-gene-155.23-mRNA-1	SPL7	PREDICTED: squamosa promoter-binding-like protein 7 [Fragaria vesca subsp. vesca] [Fragaria vesca]
	maker-Fvb7-3-augustus-gene-191.29-mRNA-1	SPL7	PREDICTED: squamosa promoter-binding-like protein 7 [Fragaria vesca subsp. vesca] [Fragaria vesca]
	maker-Fvb7-2-augustus-gene-93.28-mRNA-1	SPL7	PREDICTED: squamosa promoter-binding-like protein 7 [Fragaria vesca subsp. vesca] [Fragaria vesca]
	maker-Fvb7-1-augustus-gene-99.34-mRNA-1	SPL7	PREDICTED: squamosa promoter-binding-like protein 7 [Fragaria vesca subsp. vesca] [Fragaria vesca]
	maker-Fvb7-4-augustus-gene-60.27-mRNA-1	SPL7	PREDICTED: squamosa promoter-binding-like protein 7 [Fragaria vesca subsp. vesca] [Fragaria vesca]
	maker-Fvb5-4-augustus-gene-43.53-mRNA-1	SPL13B	PREDICTED: squamosa promoter-binding-like protein 13A [Fragaria vesca subsp. vesca] [Fragaria vesca]
	maker-Fvb5-3-augustus-gene-232.45-mRNA-1	SPL13B	PREDICTED: squamosa promoter-binding-like protein 13A [Fragaria vesca subsp. vesca] [Fragaria vesca]
	maker-Fvb4-3-augustus-gene-104.43-mRNA-1	SPL12	PREDICTED: squamosa promoter-binding-like protein 12 [Fragaria vesca subsp. vesca] [Fragaria vesca]
	maker-Fvb5-1-augustus-gene-48.78-mRNA-1	SPL13B	PREDICTED: squamosa promoter-binding-like protein 13A [Fragaria vesca subsp. vesca] [Fragaria vesca]
	maker-Fvb3-2-augustus-gene-47.55-mRNA-1	SBP1	PREDICTED: squamosa promoter-binding-like protein 3 [Fragaria vesca subsp. vesca] [Fragaria vesca]
	maker-Fvb3-1-augustus-gene-271.49-mRNA-1	SPL3	PREDICTED: squamosa promoter-binding-like protein 3 [Fragaria vesca subsp. vesca] [Fragaria vesca]
	maker-Fvb3-3-augustus-gene-30.64-mRNA-1	SBP1	PREDICTED: squamosa promoter-binding-like protein 3 [Fragaria vesca subsp. vesca] [Fragaria vesca]
	maker-Fvb6-1-augustus-gene-181.36-mRNA-1	SPL4	PREDICTED: squamosa promoter-binding protein 1-like [Fragaria vesca subsp. vesca] [Fragaria vesca]
	maker-Fvb3-4-augustus-gene-246.49-mRNA-1	SBP1	PREDICTED: squamosa promoter-binding-like protein 3 [Fragaria vesca subsp. vesca] [Fragaria vesca]
	maker-Fvb6-4-augustus-gene-197.40-mRNA-1	SPL4	PREDICTED: squamosa promoter-binding protein 1-like [Fragaria vesca subsp. vesca] [Fragaria vesca]
	maker-Fvb4-2-augustus-gene-72.48-mRNA-1	SPL12	PREDICTED: squamosa promoter-binding-like protein 12 [Fragaria vesca subsp. vesca] [Fragaria vesca]
	maker-Fvb7-1-snap-gene-103.51-mRNA-1	--	PREDICTED: uncharacterized protein LOC105350400 [Fragaria vesca subsp. vesca] [Fragaria vesca]
	maker-Fvb1-4-snap-gene-50.84-mRNA-1	--	PREDICTED: uncharacterized protein LOC105350400 [Fragaria vesca subsp. vesca] [Fragaria vesca]
	maker-Fvb4-4-augustus-gene-71.51-mRNA-1	SPL12	PREDICTED: squamosa promoter-binding-like protein 12 [Fragaria vesca subsp. vesca] [Fragaria vesca]
	maker-Fvb4-1-augustus-gene-165.57-mRNA-1	SPL6	PREDICTED: squamosa promoter-binding-like protein 6 [Fragaria vesca subsp. vesca] [Fragaria vesca]
	augustus_masked-Fvb4-4-processed-gene-38.8-mRNA-1	SPL6	PREDICTED: squamosa promoter-binding-like protein 6 [Fragaria vesca subsp. vesca] [Fragaria vesca]
	augustus_masked-Fvb4-3-processed-gene-40.8-mRNA-1	SPL6	PREDICTED: squamosa promoter-binding-like protein 6 [Fragaria vesca subsp. vesca] [Fragaria vesca]
	maker-Fvb4-2-augustus-gene-36.57-mRNA-1	SPL6	PREDICTED: squamosa promoter-binding-like protein 6 [Fragaria vesca subsp. vesca] [Fragaria vesca]
	maker-Fvb2-3-augustus-gene-95.35-mRNA-1	PLP9	PREDICTED: probable inactive patatin-like protein 9 [Fragaria vesca subsp. vesca] [Fragaria vesca]
	maker-Fvb4-1-augustus-gene-92.51-mRNA-1	--	PREDICTED: CRIB domain-containing protein RIC4-like [Fragaria vesca subsp. vesca]
	maker-Fvb4-2-augustus-gene-142.22-mRNA-1	RIC2	PREDICTED: CRIB domain-containing protein RIC4-like [Fragaria vesca subsp. vesca] [Fragaria vesca]
	maker-Fvb4-4-snap-gene-155.28-mRNA-1	RIC4	PREDICTED: CRIB domain-containing protein RIC4-like [Fragaria vesca subsp. vesca] [Fragaria vesca]
	maker-Fvb4-1-augustus-gene-131.29-mRNA-1	SPL12	PREDICTED: squamosa promoter-binding-like protein 12 [Fragaria vesca subsp. vesca] [Fragaria vesca]
miR156x	maker-Fvb5-2-augustus-gene-76.45-mRNA-1	SPL6	PREDICTED: squamosa promoter-binding-like protein 18 [Fragaria vesca subsp. vesca] [Fragaria vesca]
	maker-Fvb4-1-augustus-gene-131.29-mRNA-1	SPL12	PREDICTED: squamosa promoter-binding-like protein 12 [Fragaria vesca subsp. vesca] [Fragaria vesca]
	augustus_masked-Fvb5-3-processed-gene-205.16-mRNA-1	SPL6	PREDICTED: squamosa promoter-binding-like protein 18 [Fragaria vesca subsp. vesca] [Fragaria vesca]
	maker-Fvb5-1-augustus-gene-85.32-mRNA-1	SPL6	PREDICTED: squamosa promoter-binding-like protein 18 [Fragaria vesca subsp. vesca] [Fragaria vesca]
	maker-Fvb6-3-augustus-gene-212.45-mRNA-1	SPL17	PREDICTED: squamosa promoter-binding-like protein 9 [Fragaria vesca subsp. vesca] [Fragaria vesca]
	maker-Fvb6-4-augustus-gene-164.23-mRNA-1	SPL14	PREDICTED: squamosa promoter-binding-like protein 9 [Fragaria vesca subsp. vesca] [Fragaria vesca]
	maker-Fvb6-1-augustus-gene-199.46-mRNA-1	SPL14	PREDICTED: squamosa promoter-binding-like protein 9 [Fragaria vesca subsp. vesca] [Fragaria vesca]
	maker-Fvb6-2-augustus-gene-121.33-mRNA-1	SPL17	PREDICTED: squamosa promoter-binding-like protein 9 [Fragaria vesca subsp. vesca] [Fragaria vesca]
	maker-Fvb6-1-augustus-gene-203.29-mRNA-1	SPL14	PREDICTED: squamosa promoter-binding-like protein 9 [Fragaria vesca subsp. vesca] [Fragaria vesca]
	maker-Fvb4-3-augustus-gene-104.43-mRNA-1	SPL12	PREDICTED: squamosa promoter-binding-like protein 12 [Fragaria vesca subsp. vesca] [Fragaria vesca]
	maker-Fvb4-2-augustus-gene-72.48-mRNA-1	SPL12	PREDICTED: squamosa promoter-binding-like protein 12 [Fragaria vesca subsp. vesca] [Fragaria vesca]
	maker-Fvb4-4-augustus-gene-71.51-mRNA-1	SPL12	PREDICTED: squamosa promoter-binding-like protein 12 [Fragaria vesca subsp. vesca] [Fragaria vesca]
	maker-Fvb2-1-snap-gene-175.56-mRNA-1	TFB4	PREDICTED: general transcription factor IIH subunit 3 isoform X1 [Fragaria vesca subsp. vesca] [Fragaria vesca]
	maker-Fvb3-2-augustus-gene-47.55-mRNA-1	SBP1	PREDICTED: squamosa promoter-binding-like protein 3 [Fragaria vesca subsp. vesca] [Fragaria vesca]
	maker-Fvb3-1-augustus-gene-271.49-mRNA-1	SPL3	PREDICTED: squamosa promoter-binding-like protein 3 [Fragaria vesca subsp. vesca] [Fragaria vesca]
	maker-Fvb3-3-augustus-gene-30.64-mRNA-1	SBP1	PREDICTED: squamosa promoter-binding-like protein 3 [Fragaria vesca subsp. vesca] [Fragaria vesca]
	maker-Fvb3-4-augustus-gene-246.49-mRNA-1	SBP1	PREDICTED: squamosa promoter-binding-like protein 3 [Fragaria vesca subsp. vesca] [Fragaria vesca]
	maker-Fvb7-1-augustus-gene-144.23-mRNA-1	SPL7	PREDICTED: squamosa promoter-binding-like protein 7 [Fragaria vesca subsp. vesca] [Fragaria vesca]
	maker-Fvb5-2-augustus-gene-46.61-mRNA-1	SPL13B	PREDICTED: squamosa promoter-binding-like protein 13A [Fragaria vesca subsp. vesca] [Fragaria vesca]
	maker-Fvb7-2-augustus-gene-155.23-mRNA-1	SPL7	PREDICTED: squamosa promoter-binding-like protein 7 [Fragaria vesca subsp. vesca] [Fragaria vesca]
	maker-Fvb7-3-augustus-gene-191.29-mRNA-1	SPL7	PREDICTED: squamosa promoter-binding-like protein 7 [Fragaria vesca subsp. vesca] [Fragaria vesca]
	maker-Fvb7-2-augustus-gene-93.28-mRNA-1	SPL7	PREDICTED: squamosa promoter-binding-like protein 7 [Fragaria vesca subsp. vesca] [Fragaria vesca]
	maker-Fvb7-1-augustus-gene-99.34-mRNA-1	SPL7	PREDICTED: squamosa promoter-binding-like protein 7 [Fragaria vesca subsp. vesca] [Fragaria vesca]
	maker-Fvb7-4-augustus-gene-60.27-mRNA-1	SPL7	PREDICTED: squamosa promoter-binding-like protein 7 [Fragaria vesca subsp. vesca] [Fragaria vesca]
	maker-Fvb5-4-augustus-gene-43.53-mRNA-1	SPL13B	PREDICTED: squamosa promoter-binding-like protein 13A [Fragaria vesca subsp. vesca] [Fragaria vesca]
	maker-Fvb5-3-augustus-gene-232.45-mRNA-1	SPL13B	PREDICTED: squamosa promoter-binding-like protein 13A [Fragaria vesca subsp. vesca] [Fragaria vesca]
	maker-Fvb5-1-augustus-gene-48.78-mRNA-1	SPL13B	PREDICTED: squamosa promoter-binding-like protein 13A [Fragaria vesca subsp. vesca] [Fragaria vesca]
	maker-Fvb3-1-snap-gene-19.56-mRNA-1	-	-
	maker-Fvb3-4-snap-gene-25.52-mRNA-1	-	-
	maker-Fvb3-4-snap-gene-20.44-mRNA-1	-	-
	maker-Fvb4-1-augustus-gene-165.57-mRNA-1	SPL6	PREDICTED: squamosa promoter-binding-like protein 6 [Fragaria vesca subsp. vesca] [Fragaria vesca]
	augustus_masked-Fvb4-4-processed-gene-38.8-mRNA-1	SPL6	PREDICTED: squamosa promoter-binding-like protein 6 [Fragaria vesca subsp. vesca] [Fragaria vesca]
	augustus_masked-Fvb4-3-processed-gene-40.8-mRNA-1	SPL6	PREDICTED: squamosa promoter-binding-like protein 6 [Fragaria vesca subsp. vesca] [Fragaria vesca]
	maker-Fvb4-2-augustus-gene-36.57-mRNA-1	SPL6	PREDICTED: squamosa promoter-binding-like protein 6 [Fragaria vesca subsp. vesca] [Fragaria vesca]
	maker-Fvb2-2-augustus-gene-228.47-mRNA-1	2E4.130	PREDICTED: helicase sen1-like [Fragaria vesca subsp. vesca] [Fragaria vesca]
	maker-Fvb3-3-snap-gene-39.64-mRNA-1	-	-
	snap_masked-Fvb4-2-processed-gene-160.19-mRNA-1	MitHPPK/DHPS	PREDICTED: folic acid synthesis protein fol1-like [Fragaria vesca subsp. vesca] [Fragaria vesca]
	maker-Fvb4-3-snap-gene-224.62-mRNA-1	MitHPPK/DHPS	PREDICTED: folic acid synthesis protein fol1-like [Fragaria vesca subsp. vesca] [Fragaria vesca]
	snap_masked-Fvb4-3-processed-gene-206.34-mRNA-1	MitHPPK/DHPS	PREDICTED: folic acid synthesis protein fol1-like [Fragaria vesca subsp. vesca] [Fragaria vesca]
	maker-Fvb6-1-augustus-gene-181.36-mRNA-1	SPL4	PREDICTED: squamosa promoter-binding protein 1-like [Fragaria vesca subsp. vesca] [Fragaria vesca]
	maker-Fvb6-4-augustus-gene-197.40-mRNA-1	SPL4	PREDICTED: squamosa promoter-binding protein 1-like [Fragaria vesca subsp. vesca] [Fragaria vesca]
	maker-Fvb3-3-augustus-gene-10.52-mRNA-1	SMT	PREDICTED: (S)-scoulerine 9-O-methyltransferase-like [Fragaria vesca subsp. vesca] [Fragaria vesca]
	maker-Fvb3-3-snap-gene-277.57-mRNA-1	--	-
	maker-Fvb3-4-snap-gene-20.43-mRNA-1	--	-
	maker-Fvb3-4-snap-gene-25.51-mRNA-1	--	-
	maker-Fvb3-2-snap-gene-297.48-mRNA-1	--	-
	maker-Fvb4-4-augustus-gene-65.56-mRNA-1	ABCC3	PREDICTED: ABC transporter C family member 3-like, partial [Fragaria vesca subsp. vesca] [Fragaria vesca]
	augustus_masked-Fvb1-4-processed-gene-151.6-mRNA-1	PAD4	PREDICTED: lipase-like PAD4 [Fragaria vesca subsp. vesca] [Fragaria vesca]
	maker-Fvb4-3-augustus-gene-105.30-mRNA-1	TGA1	PREDICTED: squamosa promoter-binding-like protein 16 [Fragaria vesca subsp. vesca] [Fragaria vesca]
	maker-Fvb4-2-augustus-gene-73.38-mRNA-1	SPL16	PREDICTED: squamosa promoter-binding-like protein 16 [Fragaria vesca subsp. vesca] [Fragaria vesca]
	maker-Fvb2-3-snap-gene-39.80-mRNA-1	E2FC	PREDICTED: transcription factor E2FC isoform X1 [Fragaria vesca subsp. vesca] [Fragaria vesca]
	maker-Fvb6-2-augustus-gene-278.35-mRNA-1	TGA1	PREDICTED: squamosa promoter-binding-like protein 13A [Fragaria vesca subsp. vesca] [Fragaria vesca]
	maker-Fvb6-1-augustus-gene-9.34-mRNA-1	TGA1	PREDICTED: squamosa promoter-binding-like protein 13A [Fragaria vesca subsp. vesca] [Fragaria vesca]
	maker-Fvb6-3-augustus-gene-9.49-mRNA-1	TGA1	PREDICTED: squamosa promoter-binding-like protein 13A [Fragaria vesca subsp. vesca] [Fragaria vesca]
	maker-Fvb4-4-augustus-gene-72.64-mRNA-1	SPL13B	PREDICTED: squamosa promoter-binding-like protein 16 [Fragaria vesca subsp. vesca] [Fragaria vesca]
	augustus_masked-Fvb5-2-processed-gene-80.5-mRNA-1	VTI13	PREDICTED: vesicle transport v-SNARE 13-like [Fragaria vesca subsp. vesca] [Fragaria vesca]
	maker-Fvb3-3-augustus-gene-98.23-mRNA-1	SPL4	PREDICTED: squamosa promoter-binding protein 1-like [Fragaria vesca subsp. vesca] [Fragaria vesca]
	maker-Fvb3-4-augustus-gene-192.18-mRNA-1	SPL4	PREDICTED: squamosa promoter-binding protein 1-like [Fragaria vesca subsp. vesca] [Fragaria vesca]
	maker-Fvb3-2-augustus-gene-109.26-mRNA-1	SPL4	PREDICTED: squamosa promoter-binding protein 1-like [Fragaria vesca subsp. vesca] [Fragaria vesca]
miR156y	maker-Fvb5-2-augustus-gene-76.45-mRNA-1	SPL6	PREDICTED: squamosa promoter-binding-like protein 18 [Fragaria vesca subsp. vesca] [Fragaria vesca]
	maker-Fvb4-1-augustus-gene-131.29-mRNA-1	SPL12	PREDICTED: squamosa promoter-binding-like protein 12 [Fragaria vesca subsp. vesca] [Fragaria vesca]
	augustus_masked-Fvb5-3-processed-gene-205.16-mRNA-1	SPL6	PREDICTED: squamosa promoter-binding-like protein 18 [Fragaria vesca subsp. vesca] [Fragaria vesca]
	maker-Fvb5-1-augustus-gene-85.32-mRNA-1	SPL6	PREDICTED: squamosa promoter-binding-like protein 18 [Fragaria vesca subsp. vesca] [Fragaria vesca]
	maker-Fvb6-3-augustus-gene-212.45-mRNA-1	SPL17	PREDICTED: squamosa promoter-binding-like protein 9 [Fragaria vesca subsp. vesca] [Fragaria vesca]
	maker-Fvb6-4-augustus-gene-164.23-mRNA-1	SPL14	PREDICTED: squamosa promoter-binding-like protein 9 [Fragaria vesca subsp. vesca] [Fragaria vesca]
	maker-Fvb6-1-augustus-gene-199.46-mRNA-1	SPL14	PREDICTED: squamosa promoter-binding-like protein 9 [Fragaria vesca subsp. vesca] [Fragaria vesca]
	maker-Fvb6-2-augustus-gene-121.33-mRNA-1	SPL17	PREDICTED: squamosa promoter-binding-like protein 9 [Fragaria vesca subsp. vesca] [Fragaria vesca]
	maker-Fvb6-1-augustus-gene-203.29-mRNA-1	SPL14	PREDICTED: squamosa promoter-binding-like protein 9 [Fragaria vesca subsp. vesca] [Fragaria vesca]
	maker-Fvb4-3-augustus-gene-104.43-mRNA-1	SPL12	PREDICTED: squamosa promoter-binding-like protein 12 [Fragaria vesca subsp. vesca] [Fragaria vesca]
	maker-Fvb4-2-augustus-gene-72.48-mRNA-1	SPL12	PREDICTED: squamosa promoter-binding-like protein 12 [Fragaria vesca subsp. vesca] [Fragaria vesca]
	maker-Fvb4-4-augustus-gene-71.51-mRNA-1	SPL12	PREDICTED: squamosa promoter-binding-like protein 12 [Fragaria vesca subsp. vesca] [Fragaria vesca]
	maker-Fvb2-1-snap-gene-175.56-mRNA-1	TFB4	PREDICTED: general transcription factor IIH subunit 3 isoform X1 [Fragaria vesca subsp. vesca] [Fragaria vesca]
	maker-Fvb3-2-augustus-gene-47.55-mRNA-1	SBP1	PREDICTED: squamosa promoter-binding-like protein 3 [Fragaria vesca subsp. vesca] [Fragaria vesca]
	maker-Fvb3-1-augustus-gene-271.49-mRNA-1	SPL3	PREDICTED: squamosa promoter-binding-like protein 3 [Fragaria vesca subsp. vesca] [Fragaria vesca]
	maker-Fvb3-3-augustus-gene-30.64-mRNA-1	SBP1	PREDICTED: squamosa promoter-binding-like protein 3 [Fragaria vesca subsp. vesca] [Fragaria vesca]
	maker-Fvb3-4-augustus-gene-246.49-mRNA-1	SBP1	PREDICTED: squamosa promoter-binding-like protein 3 [Fragaria vesca subsp. vesca] [Fragaria vesca]
	maker-Fvb7-1-augustus-gene-144.23-mRNA-1	SPL7	PREDICTED: squamosa promoter-binding-like protein 7 [Fragaria vesca subsp. vesca] [Fragaria vesca]
	maker-Fvb5-2-augustus-gene-46.61-mRNA-1	SPL13B	PREDICTED: squamosa promoter-binding-like protein 13A [Fragaria vesca subsp. vesca] [Fragaria vesca]
	maker-Fvb7-2-augustus-gene-155.23-mRNA-1	SPL7	PREDICTED: squamosa promoter-binding-like protein 7 [Fragaria vesca subsp. vesca] [Fragaria vesca]
	maker-Fvb7-3-augustus-gene-191.29-mRNA-1	SPL7	PREDICTED: squamosa promoter-binding-like protein 7 [Fragaria vesca subsp. vesca] [Fragaria vesca]
	maker-Fvb7-2-augustus-gene-93.28-mRNA-1	SPL7	PREDICTED: squamosa promoter-binding-like protein 7 [Fragaria vesca subsp. vesca] [Fragaria vesca]
	maker-Fvb7-1-augustus-gene-99.34-mRNA-1	SPL7	PREDICTED: squamosa promoter-binding-like protein 7 [Fragaria vesca subsp. vesca] [Fragaria vesca]
	maker-Fvb7-4-augustus-gene-60.27-mRNA-1	SPL7	PREDICTED: squamosa promoter-binding-like protein 7 [Fragaria vesca subsp. vesca] [Fragaria vesca]
	maker-Fvb5-4-augustus-gene-43.53-mRNA-1	SPL13B	PREDICTED: squamosa promoter-binding-like protein 13A [Fragaria vesca subsp. vesca] [Fragaria vesca]
	maker-Fvb5-3-augustus-gene-232.45-mRNA-1	SPL13B	PREDICTED: squamosa promoter-binding-like protein 13A [Fragaria vesca subsp. vesca] [Fragaria vesca]
	maker-Fvb5-1-augustus-gene-48.78-mRNA-1	SPL13B	PREDICTED: squamosa promoter-binding-like protein 13A [Fragaria vesca subsp. vesca] [Fragaria vesca]
	maker-Fvb3-1-snap-gene-19.56-mRNA-1	-	-
	maker-Fvb4-1-augustus-gene-165.57-mRNA-1	SPL6	PREDICTED: squamosa promoter-binding-like protein 6 [Fragaria vesca subsp. vesca] [Fragaria vesca]
	maker-Fvb3-4-snap-gene-25.52-mRNA-1	-	-
	maker-Fvb3-4-snap-gene-20.44-mRNA-1	-	-
	augustus_masked-Fvb4-4-processed-gene-38.8-mRNA-1	SPL6	PREDICTED: squamosa promoter-binding-like protein 6 [Fragaria vesca subsp. vesca] [Fragaria vesca]
	augustus_masked-Fvb4-3-processed-gene-40.8-mRNA-1	SPL6	PREDICTED: squamosa promoter-binding-like protein 6 [Fragaria vesca subsp. vesca] [Fragaria vesca]
	maker-Fvb4-2-augustus-gene-36.57-mRNA-1	SPL6	PREDICTED: squamosa promoter-binding-like protein 6 [Fragaria vesca subsp. vesca] [Fragaria vesca]
	maker-Fvb2-2-augustus-gene-228.47-mRNA-1	2E4.130	PREDICTED: helicase sen1-like [Fragaria vesca subsp. vesca] [Fragaria vesca]
	maker-Fvb3-3-snap-gene-39.64-mRNA-1	-	-
	snap_masked-Fvb4-2-processed-gene-160.19-mRNA-1	MitHPPK/DHPS	PREDICTED: folic acid synthesis protein fol1-like [Fragaria vesca subsp. vesca] [Fragaria vesca]
	maker-Fvb4-3-snap-gene-224.62-mRNA-1	MitHPPK/DHPS	PREDICTED: folic acid synthesis protein fol1-like [Fragaria vesca subsp. vesca] [Fragaria vesca]
	snap_masked-Fvb4-3-processed-gene-206.34-mRNA-1	MitHPPK/DHPS	PREDICTED: folic acid synthesis protein fol1-like [Fragaria vesca subsp. vesca] [Fragaria vesca]
	maker-Fvb6-1-augustus-gene-181.36-mRNA-1	SPL4	PREDICTED: squamosa promoter-binding protein 1-like [Fragaria vesca subsp. vesca] [Fragaria vesca]
	maker-Fvb6-4-augustus-gene-197.40-mRNA-1	SPL4	PREDICTED: squamosa promoter-binding protein 1-like [Fragaria vesca subsp. vesca] [Fragaria vesca]
	maker-Fvb3-3-augustus-gene-10.52-mRNA-1	SMT	PREDICTED: (S)-scoulerine 9-O-methyltransferase-like [Fragaria vesca subsp. vesca] [Fragaria vesca]
	maker-Fvb3-3-snap-gene-277.57-mRNA-1	--	-
	maker-Fvb3-4-snap-gene-20.43-mRNA-1	--	-
	maker-Fvb3-4-snap-gene-25.51-mRNA-1	--	-
	maker-Fvb3-2-snap-gene-297.48-mRNA-1	--	-
	maker-Fvb4-4-augustus-gene-65.56-mRNA-1	ABCC3	PREDICTED: ABC transporter C family member 3-like, partial [Fragaria vesca subsp. vesca] [Fragaria vesca]
	augustus_masked-Fvb1-4-processed-gene-151.6-mRNA-1	PAD4	PREDICTED: lipase-like PAD4 [Fragaria vesca subsp. vesca] [Fragaria vesca]
	maker-Fvb4-3-augustus-gene-105.30-mRNA-1	TGA1	PREDICTED: squamosa promoter-binding-like protein 16 [Fragaria vesca subsp. vesca] [Fragaria vesca]
	maker-Fvb4-2-augustus-gene-73.38-mRNA-1	SPL16	PREDICTED: squamosa promoter-binding-like protein 16 [Fragaria vesca subsp. vesca] [Fragaria vesca]
	maker-Fvb2-3-snap-gene-39.80-mRNA-1	E2FC	PREDICTED: transcription factor E2FC isoform X1 [Fragaria vesca subsp. vesca] [Fragaria vesca]
	maker-Fvb6-2-augustus-gene-278.35-mRNA-1	TGA1	PREDICTED: squamosa promoter-binding-like protein 13A [Fragaria vesca subsp. vesca] [Fragaria vesca]
	maker-Fvb6-1-augustus-gene-9.34-mRNA-1	TGA1	PREDICTED: squamosa promoter-binding-like protein 13A [Fragaria vesca subsp. vesca] [Fragaria vesca]
	maker-Fvb4-4-augustus-gene-72.64-mRNA-1	SPL13B	PREDICTED: squamosa promoter-binding-like protein 16 [Fragaria vesca subsp. vesca] [Fragaria vesca]
	maker-Fvb6-3-augustus-gene-9.49-mRNA-1	TGA1	PREDICTED: squamosa promoter-binding-like protein 13A [Fragaria vesca subsp. vesca] [Fragaria vesca]
	augustus_masked-Fvb5-2-processed-gene-80.5-mRNA-1	VTI13	PREDICTED: vesicle transport v-SNARE 13-like [Fragaria vesca subsp. vesca] [Fragaria vesca]
	maker-Fvb3-3-augustus-gene-98.23-mRNA-1	SPL4	PREDICTED: squamosa promoter-binding protein 1-like [Fragaria vesca subsp. vesca] [Fragaria vesca]
	maker-Fvb3-4-augustus-gene-192.18-mRNA-1	SPL4	PREDICTED: squamosa promoter-binding protein 1-like [Fragaria vesca subsp. vesca] [Fragaria vesca]
	maker-Fvb3-2-augustus-gene-109.26-mRNA-1	SPL4	PREDICTED: squamosa promoter-binding protein 1-like [Fragaria vesca subsp. vesca] [Fragaria vesca]
miR156z	maker-Fvb6-2-augustus-gene-278.35-mRNA-1	TGA1	PREDICTED: squamosa promoter-binding-like protein 13A [Fragaria vesca subsp. vesca] [Fragaria vesca]
	maker-Fvb6-1-augustus-gene-9.34-mRNA-1	TGA1	PREDICTED: squamosa promoter-binding-like protein 13A [Fragaria vesca subsp. vesca] [Fragaria vesca]
	maker-Fvb6-3-augustus-gene-9.49-mRNA-1	TGA1	PREDICTED: squamosa promoter-binding-like protein 13A [Fragaria vesca subsp. vesca] [Fragaria vesca]
	maker-Fvb3-2-augustus-gene-47.55-mRNA-1	SBP1	PREDICTED: squamosa promoter-binding-like protein 3 [Fragaria vesca subsp. vesca] [Fragaria vesca]
	maker-Fvb3-1-augustus-gene-271.49-mRNA-1	SPL3	PREDICTED: squamosa promoter-binding-like protein 3 [Fragaria vesca subsp. vesca] [Fragaria vesca]
	maker-Fvb3-3-augustus-gene-30.64-mRNA-1	SBP1	PREDICTED: squamosa promoter-binding-like protein 3 [Fragaria vesca subsp. vesca] [Fragaria vesca]
	maker-Fvb3-4-augustus-gene-246.49-mRNA-1	SBP1	PREDICTED: squamosa promoter-binding-like protein 3 [Fragaria vesca subsp. vesca] [Fragaria vesca]
	maker-Fvb6-3-augustus-gene-212.45-mRNA-1	SPL17	PREDICTED: squamosa promoter-binding-like protein 9 [Fragaria vesca subsp. vesca] [Fragaria vesca]
	maker-Fvb6-4-augustus-gene-164.23-mRNA-1	SPL14	PREDICTED: squamosa promoter-binding-like protein 9 [Fragaria vesca subsp. vesca] [Fragaria vesca]
	maker-Fvb6-1-augustus-gene-199.46-mRNA-1	SPL14	PREDICTED: squamosa promoter-binding-like protein 9 [Fragaria vesca subsp. vesca] [Fragaria vesca]
	maker-Fvb6-2-augustus-gene-121.33-mRNA-1	SPL17	PREDICTED: squamosa promoter-binding-like protein 9 [Fragaria vesca subsp. vesca] [Fragaria vesca]
	maker-Fvb6-1-augustus-gene-203.29-mRNA-1	SPL14	PREDICTED: squamosa promoter-binding-like protein 9 [Fragaria vesca subsp. vesca] [Fragaria vesca]
	maker-Fvb4-3-augustus-gene-104.43-mRNA-1	SPL12	PREDICTED: squamosa promoter-binding-like protein 12 [Fragaria vesca subsp. vesca] [Fragaria vesca]
	maker-Fvb6-4-augustus-gene-16.68-mRNA-1	TGA1	PREDICTED: squamosa promoter-binding-like protein 13A [Fragaria vesca subsp. vesca] [Fragaria vesca]
	maker-Fvb4-2-augustus-gene-72.48-mRNA-1	SPL12	PREDICTED: squamosa promoter-binding-like protein 12 [Fragaria vesca subsp. vesca] [Fragaria vesca]
	maker-Fvb4-4-augustus-gene-71.51-mRNA-1	SPL12	PREDICTED: squamosa promoter-binding-like protein 12 [Fragaria vesca subsp. vesca] [Fragaria vesca]
	maker-Fvb6-1-augustus-gene-181.36-mRNA-1	SPL4	PREDICTED: squamosa promoter-binding protein 1-like [Fragaria vesca subsp. vesca] [Fragaria vesca]
	maker-Fvb6-4-augustus-gene-197.40-mRNA-1	SPL4	PREDICTED: squamosa promoter-binding protein 1-like [Fragaria vesca subsp. vesca] [Fragaria vesca]
	maker-Fvb7-1-augustus-gene-144.23-mRNA-1	SPL7	PREDICTED: squamosa promoter-binding-like protein 7 [Fragaria vesca subsp. vesca] [Fragaria vesca]
	maker-Fvb5-2-augustus-gene-46.61-mRNA-1	SPL13B	PREDICTED: squamosa promoter-binding-like protein 13A [Fragaria vesca subsp. vesca] [Fragaria vesca]
	maker-Fvb7-2-augustus-gene-155.23-mRNA-1	SPL7	PREDICTED: squamosa promoter-binding-like protein 7 [Fragaria vesca subsp. vesca] [Fragaria vesca]
	maker-Fvb7-3-augustus-gene-191.29-mRNA-1	SPL7	PREDICTED: squamosa promoter-binding-like protein 7 [Fragaria vesca subsp. vesca] [Fragaria vesca]
	maker-Fvb7-2-augustus-gene-93.28-mRNA-1	SPL7	PREDICTED: squamosa promoter-binding-like protein 7 [Fragaria vesca subsp. vesca] [Fragaria vesca]
	maker-Fvb7-1-augustus-gene-99.34-mRNA-1	SPL7	PREDICTED: squamosa promoter-binding-like protein 7 [Fragaria vesca subsp. vesca] [Fragaria vesca]
	maker-Fvb7-4-augustus-gene-60.27-mRNA-1	SPL7	PREDICTED: squamosa promoter-binding-like protein 7 [Fragaria vesca subsp. vesca] [Fragaria vesca]
	maker-Fvb5-4-augustus-gene-43.53-mRNA-1	SPL13B	PREDICTED: squamosa promoter-binding-like protein 13A [Fragaria vesca subsp. vesca] [Fragaria vesca]
	maker-Fvb5-3-augustus-gene-232.45-mRNA-1	SPL13B	PREDICTED: squamosa promoter-binding-like protein 13A [Fragaria vesca subsp. vesca] [Fragaria vesca]
	maker-Fvb3-3-augustus-gene-37.33-mRNA-1	CAT1	PREDICTED: cationic amino acid transporter 1-like [Fragaria vesca subsp. vesca] [Fragaria vesca]
	maker-Fvb5-1-augustus-gene-48.78-mRNA-1	SPL13B	PREDICTED: squamosa promoter-binding-like protein 13A [Fragaria vesca subsp. vesca] [Fragaria vesca]
	maker-Fvb3-1-snap-gene-267.31-mRNA-1	CAT1	PREDICTED: cationic amino acid transporter 1-like [Fragaria vesca subsp. vesca] [Fragaria vesca]
	maker-Fvb1-3-augustus-gene-145.25-mRNA-1	LPXA	PREDICTED: probable acyl-[acyl-carrier-protein]--UDP-N-acetylglucosamine O-acyltransferase, mitochondrial [Fragaria vesca subsp. vesca] [Fragaria vesca]
	maker-Fvb3-2-snap-gene-52.53-mRNA-1	CAT1	PREDICTED: cationic amino acid transporter 1-like [Fragaria vesca subsp. vesca] [Fragaria vesca]
	augustus_masked-Fvb4-3-processed-gene-293.13-mRNA-1	--	PREDICTED: uncharacterized protein LOC101294652 [Fragaria vesca subsp. vesca] [Fragaria vesca]
	augustus_masked-Fvb4-3-processed-gene-294.5-mRNA-1	--	PREDICTED: uncharacterized protein LOC101294652 [Fragaria vesca subsp. vesca] [Fragaria vesca]
	augustus_masked-Fvb4-1-processed-gene-25.8-mRNA-1	--	PREDICTED: uncharacterized protein LOC101294652 [Fragaria vesca subsp. vesca] [Fragaria vesca]
	maker-Fvb3-4-snap-gene-23.62-mRNA-1	PIAL2	Zinc finger, MIZ-type [Corchorus olitorius]
	maker-Fvb3-4-snap-gene-23.53-mRNA-1	PIAL2	PREDICTED: E4 SUMO-protein ligase PIAL2 [Pyrus x bretschneideri]
	augustus_masked-Fvb1-3-processed-gene-17.16-mRNA-1	--	PREDICTED: zinc finger Ran-binding domain-containing protein 2 [Fragaria vesca subsp. vesca] [Fragaria vesca]
	maker-Fvb1-4-augustus-gene-12.53-mRNA-1	--	PREDICTED: zinc finger Ran-binding domain-containing protein 2 [Fragaria vesca subsp. vesca] [Fragaria vesca]
	augustus_masked-Fvb1-2-processed-gene-37.16-mRNA-1	--	PREDICTED: zinc finger Ran-binding domain-containing protein 2 [Fragaria vesca subsp. vesca] [Fragaria vesca]
	maker-Fvb4-1-augustus-gene-165.57-mRNA-1	SPL6	PREDICTED: squamosa promoter-binding-like protein 6 [Fragaria vesca subsp. vesca] [Fragaria vesca]
	augustus_masked-Fvb4-4-processed-gene-38.8-mRNA-1	SPL6	PREDICTED: squamosa promoter-binding-like protein 6 [Fragaria vesca subsp. vesca] [Fragaria vesca]
	augustus_masked-Fvb4-3-processed-gene-40.8-mRNA-1	SPL6	PREDICTED: squamosa promoter-binding-like protein 6 [Fragaria vesca subsp. vesca] [Fragaria vesca]
	maker-Fvb4-2-augustus-gene-36.57-mRNA-1	SPL6	PREDICTED: squamosa promoter-binding-like protein 6 [Fragaria vesca subsp. vesca] [Fragaria vesca]
	augustus_masked-Fvb7-2-processed-gene-207.12-mRNA-1	--	PREDICTED: 3-hydroxyisobutyryl-CoA hydrolase 1-like [Fragaria vesca subsp. vesca]
	augustus_masked-Fvb7-2-processed-gene-141.12-mRNA-1	--	PREDICTED: 3-hydroxyisobutyryl-CoA hydrolase 1-like [Fragaria vesca subsp. vesca]
	maker-Fvb1-1-augustus-gene-257.45-mRNA-1	--	PREDICTED: zinc finger Ran-binding domain-containing protein 2 [Fragaria vesca subsp. vesca] [Fragaria vesca]
	maker-Fvb6-3-augustus-gene-49.47-mRNA-1	CYP71D11	PREDICTED: cytochrome P450 71D9-like [Fragaria vesca subsp. vesca] [Fragaria vesca]
	maker-Fvb7-2-augustus-gene-44.35-mRNA-1	--	PREDICTED: uncharacterized protein LOC101298161 [Fragaria vesca subsp. vesca] [Fragaria vesca]
	maker-Fvb7-2-augustus-gene-42.43-mRNA-1	--	PREDICTED: uncharacterized protein LOC101298161 [Fragaria vesca subsp. vesca] [Fragaria vesca]
miR156aa	maker-Fvb5-2-augustus-gene-76.45-mRNA-1	SPL6	PREDICTED: squamosa promoter-binding-like protein 18 [Fragaria vesca subsp. vesca] [Fragaria vesca]
	maker-Fvb4-1-augustus-gene-131.29-mRNA-1	SPL12	PREDICTED: squamosa promoter-binding-like protein 12 [Fragaria vesca subsp. vesca] [Fragaria vesca]
	augustus_masked-Fvb5-3-processed-gene-205.16-mRNA-1	SPL6	PREDICTED: squamosa promoter-binding-like protein 18 [Fragaria vesca subsp. vesca] [Fragaria vesca]
	maker-Fvb5-1-augustus-gene-85.32-mRNA-1	SPL6	PREDICTED: squamosa promoter-binding-like protein 18 [Fragaria vesca subsp. vesca] [Fragaria vesca]
	maker-Fvb6-3-augustus-gene-212.45-mRNA-1	SPL17	PREDICTED: squamosa promoter-binding-like protein 9 [Fragaria vesca subsp. vesca] [Fragaria vesca]
	maker-Fvb6-4-augustus-gene-164.23-mRNA-1	SPL14	PREDICTED: squamosa promoter-binding-like protein 9 [Fragaria vesca subsp. vesca] [Fragaria vesca]
	maker-Fvb6-1-augustus-gene-199.46-mRNA-1	SPL14	PREDICTED: squamosa promoter-binding-like protein 9 [Fragaria vesca subsp. vesca] [Fragaria vesca]
	maker-Fvb6-2-augustus-gene-121.33-mRNA-1	SPL17	PREDICTED: squamosa promoter-binding-like protein 9 [Fragaria vesca subsp. vesca] [Fragaria vesca]
	maker-Fvb6-1-augustus-gene-203.29-mRNA-1	SPL14	PREDICTED: squamosa promoter-binding-like protein 9 [Fragaria vesca subsp. vesca] [Fragaria vesca]
	maker-Fvb4-3-augustus-gene-104.43-mRNA-1	SPL12	PREDICTED: squamosa promoter-binding-like protein 12 [Fragaria vesca subsp. vesca] [Fragaria vesca]
	maker-Fvb4-2-augustus-gene-72.48-mRNA-1	SPL12	PREDICTED: squamosa promoter-binding-like protein 12 [Fragaria vesca subsp. vesca] [Fragaria vesca]
	maker-Fvb4-4-augustus-gene-71.51-mRNA-1	SPL12	PREDICTED: squamosa promoter-binding-like protein 12 [Fragaria vesca subsp. vesca] [Fragaria vesca]
	maker-Fvb2-1-snap-gene-175.56-mRNA-1	TFB4	PREDICTED: general transcription factor IIH subunit 3 isoform X1 [Fragaria vesca subsp. vesca] [Fragaria vesca]
	maker-Fvb3-2-augustus-gene-47.55-mRNA-1	SBP1	PREDICTED: squamosa promoter-binding-like protein 3 [Fragaria vesca subsp. vesca] [Fragaria vesca]
	maker-Fvb3-1-augustus-gene-271.49-mRNA-1	SPL3	PREDICTED: squamosa promoter-binding-like protein 3 [Fragaria vesca subsp. vesca] [Fragaria vesca]
	maker-Fvb3-3-augustus-gene-30.64-mRNA-1	SBP1	PREDICTED: squamosa promoter-binding-like protein 3 [Fragaria vesca subsp. vesca] [Fragaria vesca]
	maker-Fvb3-4-augustus-gene-246.49-mRNA-1	SBP1	PREDICTED: squamosa promoter-binding-like protein 3 [Fragaria vesca subsp. vesca] [Fragaria vesca]
	maker-Fvb7-1-augustus-gene-144.23-mRNA-1	SPL7	PREDICTED: squamosa promoter-binding-like protein 7 [Fragaria vesca subsp. vesca] [Fragaria vesca]
	maker-Fvb5-2-augustus-gene-46.61-mRNA-1	SPL13B	PREDICTED: squamosa promoter-binding-like protein 13A [Fragaria vesca subsp. vesca] [Fragaria vesca]
	maker-Fvb7-2-augustus-gene-155.23-mRNA-1	SPL7	PREDICTED: squamosa promoter-binding-like protein 7 [Fragaria vesca subsp. vesca] [Fragaria vesca]
	maker-Fvb7-3-augustus-gene-191.29-mRNA-1	SPL7	PREDICTED: squamosa promoter-binding-like protein 7 [Fragaria vesca subsp. vesca] [Fragaria vesca]
	maker-Fvb7-2-augustus-gene-93.28-mRNA-1	SPL7	PREDICTED: squamosa promoter-binding-like protein 7 [Fragaria vesca subsp. vesca] [Fragaria vesca]
	maker-Fvb7-1-augustus-gene-99.34-mRNA-1	SPL7	PREDICTED: squamosa promoter-binding-like protein 7 [Fragaria vesca subsp. vesca] [Fragaria vesca]
	maker-Fvb7-4-augustus-gene-60.27-mRNA-1	SPL7	PREDICTED: squamosa promoter-binding-like protein 7 [Fragaria vesca subsp. vesca] [Fragaria vesca]
	maker-Fvb5-4-augustus-gene-43.53-mRNA-1	SPL13B	PREDICTED: squamosa promoter-binding-like protein 13A [Fragaria vesca subsp. vesca] [Fragaria vesca]
	maker-Fvb5-3-augustus-gene-232.45-mRNA-1	SPL13B	PREDICTED: squamosa promoter-binding-like protein 13A [Fragaria vesca subsp. vesca] [Fragaria vesca]
	maker-Fvb5-1-augustus-gene-48.78-mRNA-1	SPL13B	PREDICTED: squamosa promoter-binding-like protein 13A [Fragaria vesca subsp. vesca] [Fragaria vesca]
	maker-Fvb3-1-snap-gene-19.56-mRNA-1	-	-
	maker-Fvb3-4-snap-gene-20.44-mRNA-1	-	-
	maker-Fvb3-4-snap-gene-25.52-mRNA-1	-	-
	maker-Fvb4-1-augustus-gene-165.57-mRNA-1	SPL6	PREDICTED: squamosa promoter-binding-like protein 6 [Fragaria vesca subsp. vesca] [Fragaria vesca]
	augustus_masked-Fvb4-4-processed-gene-38.8-mRNA-1	SPL6	PREDICTED: squamosa promoter-binding-like protein 6 [Fragaria vesca subsp. vesca] [Fragaria vesca]
	augustus_masked-Fvb4-3-processed-gene-40.8-mRNA-1	SPL6	PREDICTED: squamosa promoter-binding-like protein 6 [Fragaria vesca subsp. vesca] [Fragaria vesca]
	maker-Fvb4-2-augustus-gene-36.57-mRNA-1	SPL6	PREDICTED: squamosa promoter-binding-like protein 6 [Fragaria vesca subsp. vesca] [Fragaria vesca]
	maker-Fvb2-2-augustus-gene-228.47-mRNA-1	2E4.130	PREDICTED: helicase sen1-like [Fragaria vesca subsp. vesca] [Fragaria vesca]
	maker-Fvb3-3-snap-gene-39.64-mRNA-1	-	-
	snap_masked-Fvb4-2-processed-gene-160.19-mRNA-1	MitHPPK/DHPS	PREDICTED: folic acid synthesis protein fol1-like [Fragaria vesca subsp. vesca] [Fragaria vesca]
	maker-Fvb4-3-snap-gene-224.62-mRNA-1	MitHPPK/DHPS	PREDICTED: folic acid synthesis protein fol1-like [Fragaria vesca subsp. vesca] [Fragaria vesca]
	snap_masked-Fvb4-3-processed-gene-206.34-mRNA-1	MitHPPK/DHPS	PREDICTED: folic acid synthesis protein fol1-like [Fragaria vesca subsp. vesca] [Fragaria vesca]
	maker-Fvb6-1-augustus-gene-181.36-mRNA-1	SPL4	PREDICTED: squamosa promoter-binding protein 1-like [Fragaria vesca subsp. vesca] [Fragaria vesca]
	maker-Fvb6-4-augustus-gene-197.40-mRNA-1	SPL4	PREDICTED: squamosa promoter-binding protein 1-like [Fragaria vesca subsp. vesca] [Fragaria vesca]
	maker-Fvb3-3-augustus-gene-10.52-mRNA-1	SMT	PREDICTED: (S)-scoulerine 9-O-methyltransferase-like [Fragaria vesca subsp. vesca] [Fragaria vesca]
	maker-Fvb3-3-snap-gene-277.57-mRNA-1	--	-
	maker-Fvb3-4-snap-gene-20.43-mRNA-1	--	-
	maker-Fvb3-4-snap-gene-25.51-mRNA-1	--	-
	maker-Fvb3-2-snap-gene-297.48-mRNA-1	--	-
	maker-Fvb4-4-augustus-gene-65.56-mRNA-1	ABCC3	PREDICTED: ABC transporter C family member 3-like, partial [Fragaria vesca subsp. vesca] [Fragaria vesca]
	augustus_masked-Fvb1-4-processed-gene-151.6-mRNA-1	PAD4	PREDICTED: lipase-like PAD4 [Fragaria vesca subsp. vesca] [Fragaria vesca]
	maker-Fvb4-3-augustus-gene-105.30-mRNA-1	TGA1	PREDICTED: squamosa promoter-binding-like protein 16 [Fragaria vesca subsp. vesca] [Fragaria vesca]
	maker-Fvb4-2-augustus-gene-73.38-mRNA-1	SPL16	PREDICTED: squamosa promoter-binding-like protein 16 [Fragaria vesca subsp. vesca] [Fragaria vesca]
	maker-Fvb2-3-snap-gene-39.80-mRNA-1	E2FC	PREDICTED: transcription factor E2FC isoform X1 [Fragaria vesca subsp. vesca] [Fragaria vesca]
	maker-Fvb6-2-augustus-gene-278.35-mRNA-1	TGA1	PREDICTED: squamosa promoter-binding-like protein 13A [Fragaria vesca subsp. vesca] [Fragaria vesca]
	maker-Fvb6-1-augustus-gene-9.34-mRNA-1	TGA1	PREDICTED: squamosa promoter-binding-like protein 13A [Fragaria vesca subsp. vesca] [Fragaria vesca]
	maker-Fvb6-3-augustus-gene-9.49-mRNA-1	TGA1	PREDICTED: squamosa promoter-binding-like protein 13A [Fragaria vesca subsp. vesca] [Fragaria vesca]
	maker-Fvb4-4-augustus-gene-72.64-mRNA-1	SPL13B	PREDICTED: squamosa promoter-binding-like protein 16 [Fragaria vesca subsp. vesca] [Fragaria vesca]
	augustus_masked-Fvb5-2-processed-gene-80.5-mRNA-1	VTI13	PREDICTED: vesicle transport v-SNARE 13-like [Fragaria vesca subsp. vesca] [Fragaria vesca]
	maker-Fvb3-3-augustus-gene-98.23-mRNA-1	SPL4	PREDICTED: squamosa promoter-binding protein 1-like [Fragaria vesca subsp. vesca] [Fragaria vesca]
	maker-Fvb3-4-augustus-gene-192.18-mRNA-1	SPL4	PREDICTED: squamosa promoter-binding protein 1-like [Fragaria vesca subsp. vesca] [Fragaria vesca]
	maker-Fvb3-2-augustus-gene-109.26-mRNA-1	SPL4	PREDICTED: squamosa promoter-binding protein 1-like [Fragaria vesca subsp. vesca] [Fragaria vesca]
	maker-Fvb3-1-snap-gene-205.29-mRNA-1	--	-
miR156ab	maker-Fvb5-2-augustus-gene-76.45-mRNA-1	SPL6	PREDICTED: squamosa promoter-binding-like protein 18 [Fragaria vesca subsp. vesca] [Fragaria vesca]
	maker-Fvb4-1-augustus-gene-131.29-mRNA-1	SPL12	PREDICTED: squamosa promoter-binding-like protein 12 [Fragaria vesca subsp. vesca] [Fragaria vesca]
	augustus_masked-Fvb5-3-processed-gene-205.16-mRNA-1	SPL6	PREDICTED: squamosa promoter-binding-like protein 18 [Fragaria vesca subsp. vesca] [Fragaria vesca]
	maker-Fvb5-1-augustus-gene-85.32-mRNA-1	SPL6	PREDICTED: squamosa promoter-binding-like protein 18 [Fragaria vesca subsp. vesca] [Fragaria vesca]
	maker-Fvb6-3-augustus-gene-212.45-mRNA-1	SPL17	PREDICTED: squamosa promoter-binding-like protein 9 [Fragaria vesca subsp. vesca] [Fragaria vesca]
	maker-Fvb6-4-augustus-gene-164.23-mRNA-1	SPL14	PREDICTED: squamosa promoter-binding-like protein 9 [Fragaria vesca subsp. vesca] [Fragaria vesca]
	maker-Fvb6-1-augustus-gene-199.46-mRNA-1	SPL14	PREDICTED: squamosa promoter-binding-like protein 9 [Fragaria vesca subsp. vesca] [Fragaria vesca]
	maker-Fvb6-2-augustus-gene-121.33-mRNA-1	SPL17	PREDICTED: squamosa promoter-binding-like protein 9 [Fragaria vesca subsp. vesca] [Fragaria vesca]
	maker-Fvb6-1-augustus-gene-203.29-mRNA-1	SPL14	PREDICTED: squamosa promoter-binding-like protein 9 [Fragaria vesca subsp. vesca] [Fragaria vesca]
	maker-Fvb4-3-augustus-gene-104.43-mRNA-1	SPL12	PREDICTED: squamosa promoter-binding-like protein 12 [Fragaria vesca subsp. vesca] [Fragaria vesca]
	maker-Fvb4-2-augustus-gene-72.48-mRNA-1	SPL12	PREDICTED: squamosa promoter-binding-like protein 12 [Fragaria vesca subsp. vesca] [Fragaria vesca]
	maker-Fvb4-4-augustus-gene-71.51-mRNA-1	SPL12	PREDICTED: squamosa promoter-binding-like protein 12 [Fragaria vesca subsp. vesca] [Fragaria vesca]
	maker-Fvb2-1-snap-gene-175.56-mRNA-1	TFB4	PREDICTED: general transcription factor IIH subunit 3 isoform X1 [Fragaria vesca subsp. vesca] [Fragaria vesca]
	maker-Fvb3-2-augustus-gene-47.55-mRNA-1	SBP1	PREDICTED: squamosa promoter-binding-like protein 3 [Fragaria vesca subsp. vesca] [Fragaria vesca]
	maker-Fvb3-1-augustus-gene-271.49-mRNA-1	SPL3	PREDICTED: squamosa promoter-binding-like protein 3 [Fragaria vesca subsp. vesca] [Fragaria vesca]
	maker-Fvb3-3-augustus-gene-30.64-mRNA-1	SBP1	PREDICTED: squamosa promoter-binding-like protein 3 [Fragaria vesca subsp. vesca] [Fragaria vesca]
	maker-Fvb3-4-augustus-gene-246.49-mRNA-1	SBP1	PREDICTED: squamosa promoter-binding-like protein 3 [Fragaria vesca subsp. vesca] [Fragaria vesca]
	maker-Fvb7-1-augustus-gene-144.23-mRNA-1	SPL7	PREDICTED: squamosa promoter-binding-like protein 7 [Fragaria vesca subsp. vesca] [Fragaria vesca]
	maker-Fvb5-2-augustus-gene-46.61-mRNA-1	SPL13B	PREDICTED: squamosa promoter-binding-like protein 13A [Fragaria vesca subsp. vesca] [Fragaria vesca]
	maker-Fvb7-2-augustus-gene-155.23-mRNA-1	SPL7	PREDICTED: squamosa promoter-binding-like protein 7 [Fragaria vesca subsp. vesca] [Fragaria vesca]
	maker-Fvb7-3-augustus-gene-191.29-mRNA-1	SPL7	PREDICTED: squamosa promoter-binding-like protein 7 [Fragaria vesca subsp. vesca] [Fragaria vesca]
	maker-Fvb7-2-augustus-gene-93.28-mRNA-1	SPL7	PREDICTED: squamosa promoter-binding-like protein 7 [Fragaria vesca subsp. vesca] [Fragaria vesca]
	maker-Fvb7-1-augustus-gene-99.34-mRNA-1	SPL7	PREDICTED: squamosa promoter-binding-like protein 7 [Fragaria vesca subsp. vesca] [Fragaria vesca]
	maker-Fvb7-4-augustus-gene-60.27-mRNA-1	SPL7	PREDICTED: squamosa promoter-binding-like protein 7 [Fragaria vesca subsp. vesca] [Fragaria vesca]
	maker-Fvb5-4-augustus-gene-43.53-mRNA-1	SPL13B	PREDICTED: squamosa promoter-binding-like protein 13A [Fragaria vesca subsp. vesca] [Fragaria vesca]
	maker-Fvb5-3-augustus-gene-232.45-mRNA-1	SPL13B	PREDICTED: squamosa promoter-binding-like protein 13A [Fragaria vesca subsp. vesca] [Fragaria vesca]
	maker-Fvb5-1-augustus-gene-48.78-mRNA-1	SPL13B	PREDICTED: squamosa promoter-binding-like protein 13A [Fragaria vesca subsp. vesca] [Fragaria vesca]
	maker-Fvb3-1-snap-gene-19.56-mRNA-1	-	-
	maker-Fvb3-4-snap-gene-20.44-mRNA-1	-	-
	maker-Fvb3-4-snap-gene-25.52-mRNA-1	-	-
	maker-Fvb4-1-augustus-gene-165.57-mRNA-1	SPL6	PREDICTED: squamosa promoter-binding-like protein 6 [Fragaria vesca subsp. vesca] [Fragaria vesca]
	augustus_masked-Fvb4-4-processed-gene-38.8-mRNA-1	SPL6	PREDICTED: squamosa promoter-binding-like protein 6 [Fragaria vesca subsp. vesca] [Fragaria vesca]
	augustus_masked-Fvb4-3-processed-gene-40.8-mRNA-1	SPL6	PREDICTED: squamosa promoter-binding-like protein 6 [Fragaria vesca subsp. vesca] [Fragaria vesca]
	maker-Fvb4-2-augustus-gene-36.57-mRNA-1	SPL6	PREDICTED: squamosa promoter-binding-like protein 6 [Fragaria vesca subsp. vesca] [Fragaria vesca]
	maker-Fvb3-3-snap-gene-39.64-mRNA-1	-	-
	maker-Fvb2-2-augustus-gene-228.47-mRNA-1	2E4.130	PREDICTED: helicase sen1-like [Fragaria vesca subsp. vesca] [Fragaria vesca]
	snap_masked-Fvb4-2-processed-gene-160.19-mRNA-1	MitHPPK/DHPS	PREDICTED: folic acid synthesis protein fol1-like [Fragaria vesca subsp. vesca] [Fragaria vesca]
	maker-Fvb4-3-snap-gene-224.62-mRNA-1	MitHPPK/DHPS	PREDICTED: folic acid synthesis protein fol1-like [Fragaria vesca subsp. vesca] [Fragaria vesca]
	snap_masked-Fvb4-3-processed-gene-206.34-mRNA-1	MitHPPK/DHPS	PREDICTED: folic acid synthesis protein fol1-like [Fragaria vesca subsp. vesca] [Fragaria vesca]
	maker-Fvb6-1-augustus-gene-181.36-mRNA-1	SPL4	PREDICTED: squamosa promoter-binding protein 1-like [Fragaria vesca subsp. vesca] [Fragaria vesca]
	maker-Fvb6-4-augustus-gene-197.40-mRNA-1	SPL4	PREDICTED: squamosa promoter-binding protein 1-like [Fragaria vesca subsp. vesca] [Fragaria vesca]
	maker-Fvb3-3-augustus-gene-10.52-mRNA-1	SMT	PREDICTED: (S)-scoulerine 9-O-methyltransferase-like [Fragaria vesca subsp. vesca] [Fragaria vesca]
	maker-Fvb3-3-snap-gene-277.57-mRNA-1	--	-
	maker-Fvb3-4-snap-gene-20.43-mRNA-1	--	-
	maker-Fvb3-4-snap-gene-25.51-mRNA-1	--	-
	maker-Fvb3-2-snap-gene-297.48-mRNA-1	--	-
	maker-Fvb4-4-augustus-gene-65.56-mRNA-1	ABCC3	PREDICTED: ABC transporter C family member 3-like, partial [Fragaria vesca subsp. vesca] [Fragaria vesca]
	augustus_masked-Fvb1-4-processed-gene-151.6-mRNA-1	PAD4	PREDICTED: lipase-like PAD4 [Fragaria vesca subsp. vesca] [Fragaria vesca]
	maker-Fvb4-3-augustus-gene-105.30-mRNA-1	TGA1	PREDICTED: squamosa promoter-binding-like protein 16 [Fragaria vesca subsp. vesca] [Fragaria vesca]
	maker-Fvb4-2-augustus-gene-73.38-mRNA-1	SPL16	PREDICTED: squamosa promoter-binding-like protein 16 [Fragaria vesca subsp. vesca] [Fragaria vesca]
	maker-Fvb2-3-snap-gene-39.80-mRNA-1	E2FC	PREDICTED: transcription factor E2FC isoform X1 [Fragaria vesca subsp. vesca] [Fragaria vesca]
	maker-Fvb6-2-augustus-gene-278.35-mRNA-1	TGA1	PREDICTED: squamosa promoter-binding-like protein 13A [Fragaria vesca subsp. vesca] [Fragaria vesca]
	maker-Fvb6-1-augustus-gene-9.34-mRNA-1	TGA1	PREDICTED: squamosa promoter-binding-like protein 13A [Fragaria vesca subsp. vesca] [Fragaria vesca]
	maker-Fvb6-3-augustus-gene-9.49-mRNA-1	TGA1	PREDICTED: squamosa promoter-binding-like protein 13A [Fragaria vesca subsp. vesca] [Fragaria vesca]
	maker-Fvb4-4-augustus-gene-72.64-mRNA-1	SPL13B	PREDICTED: squamosa promoter-binding-like protein 16 [Fragaria vesca subsp. vesca] [Fragaria vesca]
	augustus_masked-Fvb5-2-processed-gene-80.5-mRNA-1	VTI13	PREDICTED: vesicle transport v-SNARE 13-like [Fragaria vesca subsp. vesca] [Fragaria vesca]
	maker-Fvb3-3-augustus-gene-98.23-mRNA-1	SPL4	PREDICTED: squamosa promoter-binding protein 1-like [Fragaria vesca subsp. vesca] [Fragaria vesca]
	maker-Fvb3-4-augustus-gene-192.18-mRNA-1	SPL4	PREDICTED: squamosa promoter-binding protein 1-like [Fragaria vesca subsp. vesca] [Fragaria vesca]
	maker-Fvb3-2-augustus-gene-109.26-mRNA-1	SPL4	PREDICTED: squamosa promoter-binding protein 1-like [Fragaria vesca subsp. vesca] [Fragaria vesca]
	maker-Fvb3-1-snap-gene-205.29-mRNA-1	--	-
miR156ac	maker-Fvb6-2-augustus-gene-278.35-mRNA-1	TGA1	PREDICTED: squamosa promoter-binding-like protein 13A [Fragaria vesca subsp. vesca] [Fragaria vesca]
	maker-Fvb6-1-augustus-gene-9.34-mRNA-1	TGA1	PREDICTED: squamosa promoter-binding-like protein 13A [Fragaria vesca subsp. vesca] [Fragaria vesca]
	maker-Fvb6-3-augustus-gene-9.49-mRNA-1	TGA1	PREDICTED: squamosa promoter-binding-like protein 13A [Fragaria vesca subsp. vesca] [Fragaria vesca]
	maker-Fvb3-2-augustus-gene-47.55-mRNA-1	SBP1	PREDICTED: squamosa promoter-binding-like protein 3 [Fragaria vesca subsp. vesca] [Fragaria vesca]
	maker-Fvb3-1-augustus-gene-271.49-mRNA-1	SPL3	PREDICTED: squamosa promoter-binding-like protein 3 [Fragaria vesca subsp. vesca] [Fragaria vesca]
	maker-Fvb3-3-augustus-gene-30.64-mRNA-1	SBP1	PREDICTED: squamosa promoter-binding-like protein 3 [Fragaria vesca subsp. vesca] [Fragaria vesca]
	maker-Fvb3-4-augustus-gene-246.49-mRNA-1	SBP1	PREDICTED: squamosa promoter-binding-like protein 3 [Fragaria vesca subsp. vesca] [Fragaria vesca]
	maker-Fvb6-3-augustus-gene-212.45-mRNA-1	SPL17	PREDICTED: squamosa promoter-binding-like protein 9 [Fragaria vesca subsp. vesca] [Fragaria vesca]
	maker-Fvb6-4-augustus-gene-164.23-mRNA-1	SPL14	PREDICTED: squamosa promoter-binding-like protein 9 [Fragaria vesca subsp. vesca] [Fragaria vesca]
	maker-Fvb6-1-augustus-gene-199.46-mRNA-1	SPL14	PREDICTED: squamosa promoter-binding-like protein 9 [Fragaria vesca subsp. vesca] [Fragaria vesca]
	maker-Fvb6-2-augustus-gene-121.33-mRNA-1	SPL17	PREDICTED: squamosa promoter-binding-like protein 9 [Fragaria vesca subsp. vesca] [Fragaria vesca]
	maker-Fvb6-1-augustus-gene-203.29-mRNA-1	SPL14	PREDICTED: squamosa promoter-binding-like protein 9 [Fragaria vesca subsp. vesca] [Fragaria vesca]
	maker-Fvb4-3-augustus-gene-104.43-mRNA-1	SPL12	PREDICTED: squamosa promoter-binding-like protein 12 [Fragaria vesca subsp. vesca] [Fragaria vesca]
	maker-Fvb6-4-augustus-gene-16.68-mRNA-1	TGA1	PREDICTED: squamosa promoter-binding-like protein 13A [Fragaria vesca subsp. vesca] [Fragaria vesca]
	maker-Fvb4-2-augustus-gene-72.48-mRNA-1	SPL12	PREDICTED: squamosa promoter-binding-like protein 12 [Fragaria vesca subsp. vesca] [Fragaria vesca]
	maker-Fvb4-4-augustus-gene-71.51-mRNA-1	SPL12	PREDICTED: squamosa promoter-binding-like protein 12 [Fragaria vesca subsp. vesca] [Fragaria vesca]
	maker-Fvb6-1-augustus-gene-181.36-mRNA-1	SPL4	PREDICTED: squamosa promoter-binding protein 1-like [Fragaria vesca subsp. vesca] [Fragaria vesca]
	maker-Fvb6-4-augustus-gene-197.40-mRNA-1	SPL4	PREDICTED: squamosa promoter-binding protein 1-like [Fragaria vesca subsp. vesca] [Fragaria vesca]
	maker-Fvb7-1-augustus-gene-144.23-mRNA-1	SPL7	PREDICTED: squamosa promoter-binding-like protein 7 [Fragaria vesca subsp. vesca] [Fragaria vesca]
	maker-Fvb5-2-augustus-gene-46.61-mRNA-1	SPL13B	PREDICTED: squamosa promoter-binding-like protein 13A [Fragaria vesca subsp. vesca] [Fragaria vesca]
	maker-Fvb7-2-augustus-gene-155.23-mRNA-1	SPL7	PREDICTED: squamosa promoter-binding-like protein 7 [Fragaria vesca subsp. vesca] [Fragaria vesca]
	maker-Fvb7-3-augustus-gene-191.29-mRNA-1	SPL7	PREDICTED: squamosa promoter-binding-like protein 7 [Fragaria vesca subsp. vesca] [Fragaria vesca]
	maker-Fvb7-2-augustus-gene-93.28-mRNA-1	SPL7	PREDICTED: squamosa promoter-binding-like protein 7 [Fragaria vesca subsp. vesca] [Fragaria vesca]
	maker-Fvb7-1-augustus-gene-99.34-mRNA-1	SPL7	PREDICTED: squamosa promoter-binding-like protein 7 [Fragaria vesca subsp. vesca] [Fragaria vesca]
	maker-Fvb7-4-augustus-gene-60.27-mRNA-1	SPL7	PREDICTED: squamosa promoter-binding-like protein 7 [Fragaria vesca subsp. vesca] [Fragaria vesca]
	maker-Fvb5-4-augustus-gene-43.53-mRNA-1	SPL13B	PREDICTED: squamosa promoter-binding-like protein 13A [Fragaria vesca subsp. vesca] [Fragaria vesca]
	maker-Fvb5-3-augustus-gene-232.45-mRNA-1	SPL13B	PREDICTED: squamosa promoter-binding-like protein 13A [Fragaria vesca subsp. vesca] [Fragaria vesca]
	maker-Fvb3-3-augustus-gene-37.33-mRNA-1	CAT1	PREDICTED: cationic amino acid transporter 1-like [Fragaria vesca subsp. vesca] [Fragaria vesca]
	maker-Fvb5-1-augustus-gene-48.78-mRNA-1	SPL13B	PREDICTED: squamosa promoter-binding-like protein 13A [Fragaria vesca subsp. vesca] [Fragaria vesca]
	maker-Fvb3-1-snap-gene-267.31-mRNA-1	CAT1	PREDICTED: cationic amino acid transporter 1-like [Fragaria vesca subsp. vesca] [Fragaria vesca]
	maker-Fvb1-3-augustus-gene-145.25-mRNA-1	LPXA	PREDICTED: probable acyl-[acyl-carrier-protein]--UDP-N-acetylglucosamine O-acyltransferase, mitochondrial [Fragaria vesca subsp. vesca] [Fragaria vesca]
	maker-Fvb3-2-snap-gene-52.53-mRNA-1	CAT1	PREDICTED: cationic amino acid transporter 1-like [Fragaria vesca subsp. vesca] [Fragaria vesca]
	augustus_masked-Fvb4-3-processed-gene-293.13-mRNA-1	--	PREDICTED: uncharacterized protein LOC101294652 [Fragaria vesca subsp. vesca] [Fragaria vesca]
	augustus_masked-Fvb4-3-processed-gene-294.5-mRNA-1	--	PREDICTED: uncharacterized protein LOC101294652 [Fragaria vesca subsp. vesca] [Fragaria vesca]
	augustus_masked-Fvb4-1-processed-gene-25.8-mRNA-1	--	PREDICTED: uncharacterized protein LOC101294652 [Fragaria vesca subsp. vesca] [Fragaria vesca]
	maker-Fvb3-4-snap-gene-23.62-mRNA-1	PIAL2	Zinc finger, MIZ-type [Corchorus olitorius]
	maker-Fvb3-4-snap-gene-23.53-mRNA-1	PIAL2	PREDICTED: E4 SUMO-protein ligase PIAL2 [Pyrus x bretschneideri]
	augustus_masked-Fvb1-3-processed-gene-17.16-mRNA-1	--	PREDICTED: zinc finger Ran-binding domain-containing protein 2 [Fragaria vesca subsp. vesca] [Fragaria vesca]
	maker-Fvb1-4-augustus-gene-12.53-mRNA-1	--	PREDICTED: zinc finger Ran-binding domain-containing protein 2 [Fragaria vesca subsp. vesca] [Fragaria vesca]
	augustus_masked-Fvb1-2-processed-gene-37.16-mRNA-1	--	PREDICTED: zinc finger Ran-binding domain-containing protein 2 [Fragaria vesca subsp. vesca] [Fragaria vesca]
	maker-Fvb4-1-augustus-gene-165.57-mRNA-1	SPL6	PREDICTED: squamosa promoter-binding-like protein 6 [Fragaria vesca subsp. vesca] [Fragaria vesca]
	augustus_masked-Fvb4-4-processed-gene-38.8-mRNA-1	SPL6	PREDICTED: squamosa promoter-binding-like protein 6 [Fragaria vesca subsp. vesca] [Fragaria vesca]
	augustus_masked-Fvb4-3-processed-gene-40.8-mRNA-1	SPL6	PREDICTED: squamosa promoter-binding-like protein 6 [Fragaria vesca subsp. vesca] [Fragaria vesca]
	maker-Fvb4-2-augustus-gene-36.57-mRNA-1	SPL6	PREDICTED: squamosa promoter-binding-like protein 6 [Fragaria vesca subsp. vesca] [Fragaria vesca]
	augustus_masked-Fvb7-2-processed-gene-207.12-mRNA-1	--	PREDICTED: 3-hydroxyisobutyryl-CoA hydrolase 1-like [Fragaria vesca subsp. vesca]
	augustus_masked-Fvb7-2-processed-gene-141.12-mRNA-1	--	PREDICTED: 3-hydroxyisobutyryl-CoA hydrolase 1-like [Fragaria vesca subsp. vesca]
	maker-Fvb1-1-augustus-gene-257.45-mRNA-1	--	PREDICTED: zinc finger Ran-binding domain-containing protein 2 [Fragaria vesca subsp. vesca] [Fragaria vesca]
	maker-Fvb6-3-augustus-gene-49.47-mRNA-1	CYP71D11	PREDICTED: cytochrome P450 71D9-like [Fragaria vesca subsp. vesca] [Fragaria vesca]
	maker-Fvb7-2-augustus-gene-44.35-mRNA-1	--	PREDICTED: uncharacterized protein LOC101298161 [Fragaria vesca subsp. vesca] [Fragaria vesca]
	maker-Fvb7-2-augustus-gene-42.43-mRNA-1	--	PREDICTED: uncharacterized protein LOC101298161 [Fragaria vesca subsp. vesca] [Fragaria vesca]
miR156ad	maker-Fvb5-2-augustus-gene-76.45-mRNA-1	SPL6	PREDICTED: squamosa promoter-binding-like protein 18 [Fragaria vesca subsp. vesca] [Fragaria vesca]
	maker-Fvb4-1-augustus-gene-131.29-mRNA-1	SPL12	PREDICTED: squamosa promoter-binding-like protein 12 [Fragaria vesca subsp. vesca] [Fragaria vesca]
	augustus_masked-Fvb5-3-processed-gene-205.16-mRNA-1	SPL6	PREDICTED: squamosa promoter-binding-like protein 18 [Fragaria vesca subsp. vesca] [Fragaria vesca]
	maker-Fvb5-1-augustus-gene-85.32-mRNA-1	SPL6	PREDICTED: squamosa promoter-binding-like protein 18 [Fragaria vesca subsp. vesca] [Fragaria vesca]
	maker-Fvb6-3-augustus-gene-212.45-mRNA-1	SPL17	PREDICTED: squamosa promoter-binding-like protein 9 [Fragaria vesca subsp. vesca] [Fragaria vesca]
	maker-Fvb6-4-augustus-gene-164.23-mRNA-1	SPL14	PREDICTED: squamosa promoter-binding-like protein 9 [Fragaria vesca subsp. vesca] [Fragaria vesca]
	maker-Fvb6-1-augustus-gene-199.46-mRNA-1	SPL14	PREDICTED: squamosa promoter-binding-like protein 9 [Fragaria vesca subsp. vesca] [Fragaria vesca]
	maker-Fvb6-2-augustus-gene-121.33-mRNA-1	SPL17	PREDICTED: squamosa promoter-binding-like protein 9 [Fragaria vesca subsp. vesca] [Fragaria vesca]
	maker-Fvb6-1-augustus-gene-203.29-mRNA-1	SPL14	PREDICTED: squamosa promoter-binding-like protein 9 [Fragaria vesca subsp. vesca] [Fragaria vesca]
	maker-Fvb4-3-augustus-gene-104.43-mRNA-1	SPL12	PREDICTED: squamosa promoter-binding-like protein 12 [Fragaria vesca subsp. vesca] [Fragaria vesca]
	maker-Fvb4-2-augustus-gene-72.48-mRNA-1	SPL12	PREDICTED: squamosa promoter-binding-like protein 12 [Fragaria vesca subsp. vesca] [Fragaria vesca]
	maker-Fvb4-4-augustus-gene-71.51-mRNA-1	SPL12	PREDICTED: squamosa promoter-binding-like protein 12 [Fragaria vesca subsp. vesca] [Fragaria vesca]
	maker-Fvb2-1-snap-gene-175.56-mRNA-1	TFB4	PREDICTED: general transcription factor IIH subunit 3 isoform X1 [Fragaria vesca subsp. vesca] [Fragaria vesca]
	maker-Fvb3-2-augustus-gene-47.55-mRNA-1	SBP1	PREDICTED: squamosa promoter-binding-like protein 3 [Fragaria vesca subsp. vesca] [Fragaria vesca]
	maker-Fvb3-1-augustus-gene-271.49-mRNA-1	SPL3	PREDICTED: squamosa promoter-binding-like protein 3 [Fragaria vesca subsp. vesca] [Fragaria vesca]
	maker-Fvb3-3-augustus-gene-30.64-mRNA-1	SBP1	PREDICTED: squamosa promoter-binding-like protein 3 [Fragaria vesca subsp. vesca] [Fragaria vesca]
	maker-Fvb3-4-augustus-gene-246.49-mRNA-1	SBP1	PREDICTED: squamosa promoter-binding-like protein 3 [Fragaria vesca subsp. vesca] [Fragaria vesca]
	maker-Fvb7-1-augustus-gene-144.23-mRNA-1	SPL7	PREDICTED: squamosa promoter-binding-like protein 7 [Fragaria vesca subsp. vesca] [Fragaria vesca]
	maker-Fvb5-2-augustus-gene-46.61-mRNA-1	SPL13B	PREDICTED: squamosa promoter-binding-like protein 13A [Fragaria vesca subsp. vesca] [Fragaria vesca]
	maker-Fvb7-2-augustus-gene-155.23-mRNA-1	SPL7	PREDICTED: squamosa promoter-binding-like protein 7 [Fragaria vesca subsp. vesca] [Fragaria vesca]
	maker-Fvb7-3-augustus-gene-191.29-mRNA-1	SPL7	PREDICTED: squamosa promoter-binding-like protein 7 [Fragaria vesca subsp. vesca] [Fragaria vesca]
[truncated: 7,591 more rows]
