# Supplementary material for: Identification and characterization of miRNAs and PHAS loci related to the early development of the embryo and endosperm in Fragaria × ananassa
Source: BMC Genomics. 2022 Sep 8;23:638. doi: 10.1186/s12864-022-08864-3 (PMC9454143; doi:10.1186/s12864-022-08864-3)
Supplement: Supplementary file 9 — Additional file 9: Table S4. The basic information and annotation of the predicted PHAS loci in the strawberry. [file 12864_2022_8864_MOESM9_ESM.xlsx]

## Sheet: Sheet1
Table S4 The basic information and annotation of the predicted PHAS loci in the strawberry
PHASID	Chr_ID	Start_Pos	End_Pos	Locus_Len	Lib_Num	P-value	Phas_Hit	Phase	Average_HitPos	Phas_Ratio	Abudance	Phase_Score	Note	Putative function	E-value of NCBI nr/nt matches	Match to PlantRep database	E-value of TIGR Repeats	Overlapping gene	Overlapping gene discription
PHAS21-1	Fvb1-1	12118580	12119196	617	12	2.46194e-08	13	4	2.16	0.87	1086.9	27.14	Potential PHAS	dolichol kinase, mRNA	0	rnd-4_family-797#DNA/hAT-Ac	2e-06	Intergenic
PHAS21-2	Fvb1-2	4282552	4282716	165	2	0.000518965	4	14	2.11	0.97	360.35	11.42	Potential PHAS	NULL				maker-Fvb1-2-snap-gene-42.59	Uncharacterized protein
PHAS21-3	Fvb1-2	4356183	4356576	394	4	6.60314e-07	10	10	1.8	0.75	507.96	14.98	Potential PHAS	NULL				Intergenic	-
PHAS21-4	Fvb1-2	7438799	7439178	380	9	4.30147e-07	11	3	2.06	0.79	523.56	14.32	Potential PHAS	CSC1-like protein At4g35870, mRNA	3e-12			maker-Fvb1-2-snap-gene-74.69	Unknown
PHAS21-5	Fvb1-2	7677122	7677901	780	12	1.0248e-07	18	9	1.11	0.83	1819.68	14.81	Potential PHAS	NULL				maker-Fvb1-2-augustus-gene-76.41	proteasome subunit alpha type-7
PHAS21-6	Fvb1-2	18161540	18162068	529	12	7.9067e-11	16	10	2.29	0.77	1160.31	27.93	Confident PHAS	dolichol kinase, mRNA	3e-112	rnd-4_family-797#DNA/hAT-Ac	2e-06	maker-Fvb1-2-augustus-gene-181.39	dolichol kinase EVAN
PHAS21-7	Fvb1-3	3341966	3342421	456	8	1.27235e-05	8	11	2.01	0.9	451.57	18.72	Potential PHAS	putative pentatricopeptide repeat-containing protein At3g23330, mRNA	3e-27	rnd-4_family-797#DNA/hAT-Ac	4e-08	maker-Fvb1-3-augustus-gene-33.50	Unknown
PHAS21-8	Fvb1-3	5991491	5992038	548	9	1.44414e-08	16	7	1.69	0.83	1058.71	18.89	Potential PHAS	CSC1-like protein At4g35870, mRNA	5e-11	rnd-4_family-797#DNA/hAT-Ac	1e-08	maker-Fvb1-3-snap-gene-60.54	Unknown
PHAS21-9	Fvb1-4	3034936	3035115	180	7	1.92941e-10	9	9	2.25	0.89	149.83	28.04	Potential PHAS	putative pentatricopeptide repeat-containing protein At3g23330, mRNA	5e-81	rnd-4_family-797#DNA/hAT-Ac	2e-06	Intergenic	-
PHAS21-10	Fvb1-4	12409078	12409257	180	2	0.000319101	7	11	1.02	0.79	851.61	13.52	Potential PHAS	uncharacterized LOC105352004, ncRNA	9e-104			Intergenic	-
PHAS21-11	Fvb2-1	21613291	21614214	924	7	6.5552e-07	11	2	2.42	0.78	1250.23	18.69	Potential PHAS	uncharacterized LOC105350574, ncRNA	3e-25			maker-Fvb2-1-snap-gene-216.41	peptidyl-prolyl cis-trans isomerase FKBP62
PHAS21-12	Fvb2-1	23097339	23097688	350	9	2.67324e-06	5	9	1.91	1	600.11	14.81	Potential PHAS	NULL				Intergenic	-
PHAS21-13	Fvb2-1	23410258	23410568	311	11	1.43219e-13	15	13	1.22	0.96	1498.28	30.52	Confident PHAS	NULL				maker-Fvb2-1-augustus-gene-234.53	E3 ubiquitin-protein ligase RNF126-like
PHAS21-14	Fvb2-2	187344	187673	330	8	5.09199e-07	6	17	1.8	0.98	348.01	18.1	Potential PHAS	NULL				Intergenic	-
PHAS21-15	Fvb2-2	788479	789075	597	11	7.13327e-08	13	1	2.35	0.99	3209.4	18.82	Potential PHAS	uncharacterized LOC105350574, ncRNA	2e-11			maker-Fvb2-2-snap-gene-8.68	peptidyl-prolyl cis-trans isomerase FKBP62
PHAS21-16	Fvb2-3	6553634	6554474	841	6	5.81268e-06	16	5	1.88	0.89	3199.4	19.59	Potential PHAS	uncharacterized LOC105350574, ncRNA	1e-23			maker-Fvb2-3-snap-gene-65.93	peptidyl-prolyl cis-trans isomerase FKBP62
PHAS21-17	Fvb3-1	20782760	20783179	420	6	1.51469e-07	11	17	4.01	0.99	183.82	21.16	Potential PHAS	uncharacterized LOC101294807, ncRNA	0			maker-Fvb3-1-augustus-gene-207.32	Unknown
PHAS21-18	Fvb3-1	20784593	20784998	406	7	5.41205e-06	13	11	2.92	0.62	2581.75	16.58	Potential PHAS	uncharacterized LOC101294807, ncRNA	5e-74			maker-Fvb3-1-augustus-gene-207.33	Unknown
PHAS21-19	Fvb3-1	26624793	26625219	427	10	8.08763e-09	12	11	2.62	0.85	237.12	25.01	Potential PHAS	uncharacterized LOC101310498, ncRNA	0			maker-Fvb3-1-augustus-gene-266.30	DNA-damage-repair/toleration protein DRT111, chloroplastic
PHAS21-20	Fvb3-2	2429595	2429956	362	4	0.00016151	14	3	1.4	0.92	5781.59	12.11	Potential PHAS	uncharacterized LOC105350193, ncRNA	2e-118			maker-Fvb3-2-snap-gene-24.66;augustus_masked-Fvb3-2-processed-gene-24.8	Unknown;Unknown
PHAS21-21	Fvb3-2	5279188	5279427	240	9	8.10553e-08	7	5	3.89	0.95	324.53	14.73	Potential PHAS	uncharacterized LOC101310498, ncRNA	1e-107			maker-Fvb3-2-snap-gene-52.59	Unknown
PHAS21-22	Fvb3-2	5279806	5280237	432	11	1.88638e-11	13	11	2.34	0.96	595.91	27.93	Confident PHAS	uncharacterized LOC101310498, ncRNA	0			maker-Fvb3-2-snap-gene-52.59	Unknown
PHAS21-23	Fvb3-2	26751396	26752018	623	6	5.39705e-06	11	4	5.04	0.72	128.75	10.14	Potential PHAS	putative pentatricopeptide repeat-containing protein At1g12700, mRNA	5e-111	rnd-4_family-797#DNA/hAT-Ac	7e-95	augustus_masked-Fvb3-2-processed-gene-267.11;augustus_masked-Fvb3-2-processed-gene-267.12	putative pentatricopeptide repeat-containing protein At1g12700;putative pentatricopeptide repeat-containing protein At1g12700
PHAS21-24	Fvb3-3	3777274	3777498	225	5	0.000137185	6	11	4.55	0.96	327.09	13.66	Potential PHAS	uncharacterized LOC101310498, ncRNA	2e-90			maker-Fvb3-3-snap-gene-37.52	Unknown
PHAS21-25	Fvb3-3	7213688	7214570	883	2	0.000454613	12	11	1.73	0.66	1224.56	11.94	Potential PHAS	uncharacterized LOC112177118, mRNA	3e-65			Intergenic	-
PHAS21-26	Fvb3-3	9619433	9619849	417	7	6.81933e-10	14	18	4.11	0.89	225.63	26.12	Potential PHAS	uncharacterized LOC101294807, ncRNA	4e-150			Intergenic	-
PHAS21-27	Fvb3-3	9649285	9649701	417	8	6.81933e-10	14	8	4.17	0.89	225.63	26.12	Potential PHAS	uncharacterized LOC101294807, ncRNA	8e-162			Intergenic	-
PHAS21-28	Fvb3-4	3966989	3967495	507	10	2.0237e-09	12	10	1.12	1	729.25	22.1	Potential PHAS	pentatricopeptide repeat-containing protein At3g22470, mRNA	6e-169	rnd-4_family-797#DNA/hAT-Ac	1e-84	snap_masked-Fvb3-4-processed-gene-39.28;maker-Fvb3-4-snap-gene-39.55	pentatricopeptide repeat-containing protein At1g12700; pentatricopeptide repeat-containing protein At3g22470
PHAS21-29	Fvb3-4	4393949	4394129	181	7	1.5959e-05	9	5	2.08	0.55	1076.84	11.79	Potential PHAS	anthranilate synthase alpha subunit 1, chloroplastic-like, mRNA	7e-85			augustus_masked-Fvb3-4-processed-gene-44.0	anthranilate synthase alpha subunit 1
PHAS21-30	Fvb3-4	19476768	19477102	335	7	2.08741e-06	11	16	3	0.9	263.72	18.83	Potential PHAS	uncharacterized LOC101294807, ncRNA	1e-159			maker-Fvb3-4-augustus-gene-194.36	Uncharacterized protein
PHAS21-31	Fvb3-4	23965724	23966282	559	11	1.55386e-09	12	10	2.43	0.89	407.98	22.59	Potential PHAS	uncharacterized LOC101310498 , ncRNA	0			maker-Fvb3-4-snap-gene-239.71	Unknown
PHAS21-32	Fvb3-4	23966563	23966836	274	7	1.40444e-06	8	5	4.11	0.95	415.64	17.61	Potential PHAS	uncharacterized LOC101310498, ncRNA	4e-138			maker-Fvb3-4-snap-gene-239.71	Unknown
PHAS21-33	Fvb4-1	7553965	7554404	440	6	9.02366e-07	15	9	1.45	0.85	2910.15	31.33	Potential PHAS	holocarboxylase synthetase (biotin-(proprionyl-CoA-carboxylase (ATP-hydrolysing)) ligase) (hlcs), mRNA	1e-05			maker-Fvb4-1-snap-gene-75.30	Uncharacterized protein
PHAS21-34	Fvb4-2	1169190	1169548	359	3	3.42521e-06	9	18	1.26	0.82	243.64	16.29	Potential PHAS	NULL				Intergenic	-
PHAS21-35	Fvb4-2	11032339	11032686	348	2	0.000562238	9	11	2.55	0.71	698.56	25.78	Potential PHAS	uncharacterized LOC101295705, ncRNA	4e-154			Intergenic	-
PHAS21-36	Fvb4-3	294186	294696	511	9	1.98736e-07	12	17	1.23	0.97	1634.01	15.25	Potential PHAS	uncharacterized LOC105351255, ncRNA	0	rnd-4_family-797#DNA/hAT-Ac	3e-10	Intergenic	-
PHAS21-37	Fvb4-3	326254	327408	1155	10	8.99281e-13	16	1	2.36	0.9	801.44	21.98	Confident PHAS	uncharacterized LOC101298014, ncRNA	0			snap_masked-Fvb4-3-processed-gene-3.31	uncharacterized protein
PHAS21-38	Fvb4-3	345114	345600	487	11	2.3316e-10	15	1	1.98	1	561.62	27.46	Potential PHAS	coiled-coil domain-containing protein 175-like, mRNA	9e-18			maker-Fvb4-3-snap-gene-3.83	DNA repair protein XRCC2 homolog
PHAS21-39	Fvb4-3	1331074	1331665	592	6	1.21448e-11	21	15	1.11	0.69	1184.1	25.78	Confident PHAS	NULL				Intergenic	-
PHAS21-40	Fvb4-3	4271841	4272518	678	12	1.35397e-10	13	16	1.3	0.94	832.73	31.13	Potential PHAS	importin subunit alpha-1-like, mRNA	9e-64			maker-Fvb4-3-augustus-gene-42.68	importin subunit alpha-1-like
PHAS21-41	Fvb4-3	12268840	12269260	421	9	1.04811e-05	12	11	1.65	0.76	619.79	12.64	Potential PHAS	TAS3-like trans-acting siRNA gene	2e-09			maker-Fvb4-3-augustus-gene-122.25	Uncharacterized protein
PHAS21-42	Fvb4-3	21917918	21918341	424	6	1.95154e-07	12	17	2.4	0.83	187.57	19.06	Potential PHAS	NULL				snap_masked-Fvb4-3-processed-gene-219.12	Unknown
PHAS21-43	Fvb4-3	23857662	23858062	401	6	3.80213e-07	13	10	2.4	0.66	216.78	20.3	Potential PHAS	NULL				Intergenic	-
PHAS21-44	Fvb4-4	531221	531620	400	3	5.79088e-05	8	8	1.09	0.88	444.59	10.73	Potential PHAS	NULL				Intergenic	-
PHAS21-45	Fvb4-4	565993	566544	552	11	0	20	19	2.14	0.89	952.13	25.47	Confident PHAS	uncharacterized LOC101298014, ncRNA	6e-75	rnd-4_family-797#DNA/hAT-Ac	8e-05	maker-Fvb4-4-snap-gene-5.67	uncharacterized protein
PHAS21-46	Fvb4-4	578108	578349	242	3	5.98822e-06	5	2	1.2	0.78	72.97	10.12	Potential PHAS	NULL				snap_masked-Fvb4-4-processed-gene-5.34;maker-Fvb4-4-snap-gene-5.76	Unknown; DNA repair protein XRCC2 homolog
PHAS21-47	Fvb4-4	9025279	9025651	373	10	3.87846e-07	15	8	1.61	0.74	659.98	20.72	Potential PHAS	TAS3-like trans-acting siRNA gene	2e-08			maker-Fvb4-4-augustus-gene-90.46	Unknown
PHAS21-48	Fvb4-4	18745801	18746195	395	5	1.49408e-06	11	6	2.1	0.8	600.58	20.39	Potential PHAS	NULL				maker-Fvb4-4-snap-gene-187.25	E3 ubiquitin-protein ligase XBAT32
PHAS21-49	Fvb5-1	4006674	4007318	645	2	1.17537e-05	18	9	5.42	0.35	725.16	11.71	Potential PHAS	tryptophan aminotransferase-related 2 (TAR2), mRNA	1e-156			maker-Fvb5-1-snap-gene-40.58	tryptophan aminotransferase-related protein 2-like
PHAS21-50	Fvb5-2	9590130	9590361	232	11	1.07538e-07	5	18	4.09	1	8178.76	28.47	Potential PHAS	microRNA MIR159c, microRNA				Intergenic	-
PHAS21-51	Fvb5-2	11734085	11734274	190	3	1.08451e-05	10	13	1.42	0.66	1289.3	10.73	Potential PHAS	NULL				Intergenic	-
PHAS21-52	Fvb5-3	4984193	4984875	683	7	3.30645e-05	11	7	1.88	0.71	404.43	16.77	Potential PHAS	NAC domain-containing protein 2-like, mRNA	5e-27			Intergenic	-
PHAS21-53	Fvb5-3	16317247	16317378	132	2	0.000395279	7	10	1.59	0.55	803.17	11.48	Potential PHAS	NULL				Intergenic	-
PHAS21-54	Fvb5-3	18473499	18473818	320	10	4.81202e-07	6	8	4.04	1	8182.91	37.53	Potential PHAS	microRNA MIR159c, microRNA	4e-34			Intergenic	-
PHAS21-55	Fvb5-4	3406095	3406667	573	3	1.34644e-05	14	3	6.42	0.44	365.43	11.62	Potential PHAS	tryptophan aminotransferase-related 2 (TAR2), mRNA	1e-141			maker-Fvb5-4-augustus-gene-34.28;maker-Fvb5-4-snap-gene-34.40	tryptophan aminotransferase-related protein 2-like ; Unknown
PHAS21-56	Fvb5-4	7558399	7558640	242	6	1.14276e-05	5	4	4.03	1	8181.49	14.77	Potential PHAS	microRNA MIR159c, microRNA	8e-31			Intergenic	-
PHAS21-57	Fvb6-1	407424	407944	521	4	1.94161e-05	12	18	4.81	0.44	361.15	13.59	Potential PHAS	NULL				maker-Fvb6-1-augustus-gene-4.51	Unknown
PHAS21-58	Fvb6-1	410046	410361	316	6	6.90157e-07	13	15	4.48	0.77	612	14.81	Potential PHAS	chorismate mutase 3, chloroplastic, mRNA	1e-30			maker-Fvb6-1-snap-gene-4.70	Unknown
PHAS21-59	Fvb6-1	3660945	3661361	417	9	2.58056e-06	14	6	5.2	0.75	571.69	12.92	Potential PHAS	chorismate mutase 3, chloroplastic, mRNA	1e-30			maker-Fvb6-1-snap-gene-36.88	chorismate mutase 1
PHAS21-60	Fvb6-1	3663205	3663660	456	2	9.02319e-06	13	8	5.21	0.46	279.69	13.81	Potential PHAS	uncharacterized LOC105352456, ncRNA	3e-22			augustus_masked-Fvb6-1-processed-gene-36.17	chorismate mutase 3
PHAS21-61	Fvb6-1	4849971	4850641	671	11	6.31843e-09	20	7	1.22	0.95	3074.75	22.69	Potential PHAS	Fragaria vesca subsp. americana clone fosmid 52B01, complete sequence	0			maker-Fvb6-1-snap-gene-48.71	Unknown
PHAS21-62	Fvb6-1	10455801	10456140	340	3	4.62877e-05	15	19	1.92	0.99	1091.36	13.23	Potential PHAS	NULL				Intergenic	-
PHAS21-63	Fvb6-1	11491414	11491685	272	4	0.000124155	12	20	2.81	0.8	1999.18	14.21	Potential PHAS	NULL				Intergenic	-
PHAS21-64	Fvb6-1	31574759	31575240	482	9	4.84705e-09	13	11	1.03	0.93	1175.51	23.19	Potential PHAS	uncharacterized LOC105352025, ncRNA	6e-169			snap_masked-Fvb6-1-processed-gene-315.39	Unknown
PHAS21-65	Fvb6-1	31890033	31890224	192	2	2.40328e-06	5	5	1	0.99	540.92	11.69	Potential PHAS	uncharacterized LOC105352014, ncRNA	9e-99			snap_masked-Fvb6-1-processed-gene-319.21	Unknown
PHAS21-66	Fvb6-1	32301700	32301973	274	5	1.32185e-10	9	1	1.2	1	166.59	21.34	Potential PHAS	uncharacterized LOC105352046, ncRNA	6e-147			Intergenic	-
PHAS21-67	Fvb6-2	1798164	1798519	356	6	6.17325e-05	13	13	2.66	0.79	2315.91	18.01	Potential PHAS	NULL				Intergenic	-
PHAS21-68	Fvb6-2	23747807	23747935	129	2	9.61053e-05	4	1	5	1	335.35	11.66	Potential PHAS	NULL				maker-Fvb6-2-snap-gene-237.55	Unknown
PHAS21-69	Fvb6-2	30464158	30464586	429	4	1.35088e-05	13	7	5.24	0.45	283.05	12.91	Potential PHAS	NULL				augustus_masked-Fvb6-2-processed-gene-304.5	chorismate mutase 3
PHAS21-70	Fvb6-2	30466439	30466800	362	6	1.75161e-07	16	5	3.69	0.81	1228.44	13.09	Potential PHAS	chorismate mutase 3, chloroplastic, mRNA	3e-27			maker-Fvb6-2-snap-gene-304.72	Unknown
PHAS21-71	Fvb6-3	268318	268866	549	8	1.48199e-07	14	21	4.81	0.83	753.19	12.12	Potential PHAS	chorismate mutase 3, chloroplastic, mRNA	2e-30			maker-Fvb6-3-snap-gene-2.78	chorismate mutase 1
PHAS21-72	Fvb6-3	765784	766017	234	5	2.1782e-06	6	20	3.46	1	187.85	12.47	Potential PHAS	protein AUXIN SIGNALING F-BOX 2, mRNA	5e-132			maker-Fvb6-3-augustus-gene-7.32	protein AUXIN SIGNALING F-BOX 2
PHAS21-73	Fvb6-3	3052995	3053287	293	2	1.47215e-05	11	12	5.38	0.47	208.9	13.67	Potential PHAS	NULL				maker-Fvb6-3-augustus-gene-30.84	Unknown
PHAS21-74	Fvb6-3	6192568	6192886	319	3	0.00028197	10	7	1.88	0.47	478.06	12.37	Potential PHAS	NULL				Intergenic	-
PHAS21-75	Fvb6-3	27922811	27923042	232	2	1.26551e-05	5	18	3.09	0.92	44	10.58	Potential PHAS	NULL				Intergenic	-
PHAS21-76	Fvb6-3	38164262	38165138	877	7	8.97429e-05	9	17	1.15	0.87	1947.99	11.77	Potential PHAS	uncharacterized LOC101293894, mRNA	0			maker-Fvb6-3-snap-gene-381.45	uncharacterized protein LOC101292820
PHAS21-77	Fvb6-4	33853636	33853940	305	5	6.28318e-06	9	1	5.55	0.76	303.24	10.55	Potential PHAS	chorismate mutase 3, chloroplastic, mRNA	1e-30			maker-Fvb6-4-snap-gene-338.64	chorismate mutase 1
PHAS21-78	Fvb6-4	33854121	33854517	397	8	7.69854e-06	13	13	5.25	0.73	599.22	12.92	Potential PHAS	chorismate mutase 3, chloroplastic, mRNA	5e-29			maker-Fvb6-4-snap-gene-338.64	chorismate mutase 1
PHAS21-79	Fvb7-1	9041483	9041773	291	4	2.38889e-05	9	3	2.59	0.75	770.26	10.42	Potential PHAS	uncharacterized LOC105352895, mRNA	1e-99			maker-Fvb7-1-augustus-gene-90.41	uncharacterized protein
PHAS21-80	Fvb7-1	13513775	13513997	223	5	2.12378e-07	10	16	2.71	0.81	702.51	13.75	Potential PHAS	uncharacterized LOC105352895, mRNA	7e-95			augustus_masked-Fvb7-1-processed-gene-135.1	uncharacterized protein
PHAS21-81	Fvb7-4	519136	519917	782	12	4.54081e-14	18	5	1.55	0.82	1218.44	30.37	Confident PHAS	40S ribosomal protein S29, mRNA	1e-27			snap_masked-Fvb7-4-processed-gene-5.26	Unknown
PHAS24-1	Fvb1-1	1046964	1047590	627	1	0.000142353	8	10	7.53	0.34	63.72	5.18	Potential PHAS	PREDICTED: Fragaria vesca subsp. vesca probable zinc transporter protein DDB_G0291141 (LOC101297055), mRNA	1e-132			Intergenetic	-
PHAS24-2	Fvb1-1	2783986	2784328	343	2	0.000101615	9	17	2.85	0.33	300.5	8.56	Potential PHAS	PREDICTED: Fragaria vesca subsp. vesca uncharacterized LOC101294331 (LOC101294331), ncRNA	1e-19	rnd-2_family-329#LTR/Gypsy	2e-91	Intergenetic	-
PHAS24-3	Fvb1-1	4066010	4066385	376	1	0.000168204	7	3	2.43	0.47	272.15	6.58	Potential PHAS	PREDICTED: Fragaria vesca subsp. vesca transcription factor MYB114-like (LOC101314414), transcript variant X1, mRNA	6e-113	rnd-4_family-1841#LTR/Gypsy	1e-119	Intergenetic	-
PHAS24-4	Fvb1-1	4218861	4218996	136	1	0.000271917	5	24	8.69	0.5	25.85	6.44	Potential PHAS	NULL		rnd-3_family-60#LTR/Gypsy	3e-09	Intergenetic	-
PHAS24-5	Fvb1-1	10745689	10745801	113	1	0.000236007	4	17	8.21	0.59	17.16	5.2	Potential PHAS	Fragaria vesca subsp. americana clone fosmid 11D02, complete sequence	2e-23	rnd-3_family-453#LTR/Gypsy	8e-28	Intergenetic	-
PHAS24-6	Fvb1-1	11752858	11753072	215	1	0.000176792	4	11	6.57	0.7	16.73	6.04	Potential PHAS	Corylus avellana genome assembly, chromosome: ca7	0.013	rnd-5_family-1529#DNA/hAT-Ac	4e-22	Intergenetic	-
PHAS24-7	Fvb1-1	24293310	24293514	205	1	0.000794438	4	18	2.44	0.65	49.62	5.62	Potential PHAS	NULL				maker-Fvb1-1-snap-gene-243.82	Uncharacterized protein
PHAS24-8	Fvb1-2	16550779	16550976	198	1	0.000618906	5	24	3.81	0.37	116.92	5.16	Potential PHAS	NULL		rnd-2_family-197#LTR/Gypsy	2e-58	Intergenetic	-
PHAS24-9	Fvb1-3	22150676	22150872	197	1	0.00055473	7	21	13.72	0.44	41.87	5.93	Potential Repeat	NULL		rnd-4_family-359#LTR/Gypsy	1e-46	Intergenetic	-
PHAS24-10	Fvb1-3	23336314	23336438	125	1	0.000625245	6	14	1.76	0.31	132.99	5.27	Potential PHAS	Fragaria x ananassa putative integrase mRNA, partial cds	2e-53	rnd-3_family-140#LTR/Gypsy	9e-53	Intergenetic	-
PHAS24-11	Fvb1-4	5253646	5253858	213	1	0.000194272	3	23	1	0.96	397.52	8.25	Potential PHAS	PREDICTED: Fragaria vesca subsp. vesca CSC1-like protein At4g35870 (LOC101313345), mRNA	9e-104	rnd-4_family-797#DNA/hAT-Ac	2e-07	Intergenetic	-
PHAS24-12	Fvb1-4	20557749	20558046	298	2	0.000233225	5	5	4.28	0.7	84.31	6.15	Potential PHAS	NULL		rnd-4_family-1017#DNA/MULE-MuDR	1e-23	Intergenetic	-
PHAS24-13	Fvb1-4	22679354	22679673	320	1	0.000726947	5	7	11.41	0.54	36.69	6.58	Potential Repeat	NULL		rnd-5_family-3043#LTR/Gypsy	1e-17	Intergenetic	-
PHAS24-14	Fvb2-1	19703795	19704019	225	1	2.34451e-05	5	12	1.93	0.56	46.05	5.33	Potential PHAS	NULL		rnd-5_family-1043#LTR/Gypsy	5e-91	Intergenetic	-
PHAS24-15	Fvb2-1	24649659	24649811	153	1	0.000192739	5	11	17.24	0.38	11.89	5.38	Potential Repeat	PREDICTED: Fragaria vesca subsp. vesca uncharacterized LOC101309048 (LOC101309048), ncRNA	3e-72			Intergenetic	-
PHAS24-16	Fvb2-2	2087330	2087514	185	1	1.84246e-05	5	3	1	0.62	98.74	5.04	Potential PHAS	NULL				Intergenetic	-
PHAS24-17	Fvb2-2	14350068	14350263	196	1	0.00072161	4	18	9.41	0.59	8.82	5.02	Potential PHAS	PREDICTED: Fragaria vesca subsp. vesca protein TPX2-like (LOC101299642), transcript variant X5, mRNA	5e-71			maker-Fvb2-2-snap-gene-143.29	protein TPX2
PHAS24-18	Fvb2-3	9800715	9800989	275	1	0.000139747	5	16	3.11	0.45	26.84	5.13	Potential PHAS	PREDICTED: Fragaria vesca subsp. vesca uncharacterized LOC101299743 (LOC101299743), mRNA	1e-88	rnd-5_family-1769#DNA/hAT-Tag1	6e-47	Intergenetic	-
PHAS24-19	Fvb2-3	16485985	16486171	187	1	0.000646198	4	2	8.71	0.58	4.75	6.06	Potential PHAS	PREDICTED: Fragaria vesca subsp. vesca uncharacterized LOC101305116 (LOC101305116), mRNA	1e-82	rnd-5_family-3372#DNA/MULE-MuDR	9e-24	Intergenetic	-
PHAS24-20	Fvb2-3	23490010	23490166	157	1	0.000636713	5	19	13.9	0.58	46.28	7.48	Potential Repeat	PREDICTED: Fragaria vesca subsp. vesca G-type lectin S-receptor-like serine/threonine-protein kinase RKS1 (LOC101313782), transcript variant X2, mRNA	8e-63	rnd-6_family-19172#SINE/tRNA	8e-68	Intergenetic	-
PHAS24-21	Fvb2-4	3412514	3412798	285	1	0.000788449	4	1	12.14	0.31	20.89	5.08	Potential Repeat	PREDICTED: Fragaria vesca subsp. vesca DNA ligase 1-like (LOC105353395), partial mRNA	3e-75			maker-Fvb2-4-snap-gene-34.54	DNA ligase 1-like, partial
PHAS24-22	Fvb2-4	22258835	22259015	181	2	0.00084706	5	18	13.68	0.65	49.69	8.29	Potential Repeat	PREDICTED: Fragaria vesca subsp. vesca G-type lectin S-receptor-like serine/threonine-protein kinase RKS1 (LOC101313782), transcript variant X2, mRNA	1e-72	rnd-6_family-19172#SINE/tRNA	4e-79	Intergenetic	-
PHAS24-23	Fvb3-1	7730358	7730837	480	5	0.000247997	5	21	13.38	0.76	30.85	8.41	Potential Repeat	NULL		rnd-5_family-3043#LTR/Gypsy	4e-20	Intergenetic	-
PHAS24-24	Fvb3-1	7740797	7741198	402	4	0.000294026	5	11	14.54	0.76	25.37	8.41	Potential Repeat	NULL		rnd-5_family-3043#LTR/Gypsy	4e-20	Intergenetic	-
PHAS24-25	Fvb3-1	26028679	26028927	249	1	0.000614747	5	16	13.62	0.3	10.59	5.57	Potential Repeat	NULL		rnd-5_family-2921#DNA/PIF-Harbinger	0.0004	augustus_masked-Fvb3-1-processed-gene-260.5	probable protein phosphatase 2C 55
PHAS24-26	Fvb3-2	4001621	4001807	187	1	0.000646198	4	6	8.71	0.58	4.75	6.06	Potential PHAS	PREDICTED: Fragaria vesca subsp. vesca uncharacterized LOC101305116 (LOC101305116), mRNA	1e-82	rnd-5_family-3372#DNA/MULE-MuDR	9e-24	Intergenetic	-
PHAS24-27	Fvb3-2	15170051	15170365	315	1	8.06741e-05	5	20	5.91	0.64	60.4	10.26	Potential PHAS	PREDICTED: Fragaria vesca subsp. vesca uncharacterized LOC105353354 (LOC105353354), mRNA	6e-87			snap_masked-Fvb3-2-processed-gene-151.25;maker-Fvb3-2-snap-gene-151.60	Unknown; protein ENHANCED DOWNY MILDEW 2-like
PHAS24-28	Fvb3-2	22232322	22232461	140	1	0.000574917	6	21	11.52	0.5	27.09	5.02	Potential Repeat	PREDICTED: Fragaria vesca subsp. vesca B3 domain-containing transcription factor LEC2-like (LOC101298714), transcript variant X2, misc_RNA	9e-62	rnd-4_family-1424#LTR/Copia	2e-05	maker-Fvb3-2-snap-gene-222.29	helicase protein MOM1-like
PHAS24-29	Fvb3-3	9617769	9618020	252	4	1.2977e-06	6	9	2.16	0.71	226.9	9.19	Potential PHAS	PREDICTED: Fragaria vesca subsp. vesca uncharacterized LOC101294807 (LOC101294807), ncRNA	4e-38			Intergenetic	-
PHAS24-30	Fvb3-3	9647642	9647922	281	4	1.6322e-06	6	5	2.16	0.71	226.9	9.19	Potential PHAS	PREDICTED: Fragaria vesca subsp. vesca uncharacterized LOC101294807 (LOC101294807), ncRNA	3e-45			Intergenetic	-
PHAS24-31	Fvb3-3	15245437	15245584	148	1	0.000906094	3	16	11.62	0.4	2.79	5.91	Potential Repeat	NULL				maker-Fvb3-3-snap-gene-152.31	flowering time control protein FY-like
PHAS24-32	Fvb3-3	23502531	23502905	375	5	0.00021175	5	9	3.29	0.92	75.12	6.28	Potential PHAS	PREDICTED: Fragaria vesca subsp. vesca uncharacterized LOC101308710 (LOC101308710), transcript variant X3, mRNA	3e-11	rnd-3_family-60#LTR/Gypsy	8e-22	Intergenetic	-
PHAS24-33	Fvb3-4	81386	81729	344	1	0.000565722	5	3	3.02	0.4	118	5.03	Potential PHAS	NULL				snap_masked-Fvb3-4-processed-gene-0.18	SNF1-related protein kinase regulatory subunit gamma-1-like
PHAS24-34	Fvb3-4	2907249	2907494	246	1	0.000306495	5	20	1.27	0.88	698.74	6.04	Potential PHAS	PREDICTED: Fragaria vesca subsp. vesca uncharacterized LOC105350602 (LOC105350602), transcript variant X2, ncRNA	2e-106			augustus_masked-Fvb3-4-processed-gene-29.3	methylesterase 17-like
PHAS24-35	Fvb3-4	8978690	8978970	281	1	0.00055035	5	19	8.1	0.5	25.1	6.77	Potential PHAS	PREDICTED: Fragaria vesca subsp. vesca DNA-directed primase/polymerase protein (LOC101304341), transcript variant X4, mRNA	8e-31			maker-Fvb3-4-snap-gene-89.63	Unknown
PHAS24-36	Fvb3-4	24991579	24991768	190	1	0.000184209	4	24	5.42	0.67	13.08	6.38	Potential PHAS	NULL				Intergenetic	-
PHAS24-37	Fvb4-1	2014347	2014596	250	1	0.000529347	4	16	10.57	0.51	5.19	5.39	Potential Repeat	NULL		rnd-5_family-3043#LTR/Gypsy	2e-28	Intergenetic	-
PHAS24-38	Fvb4-1	2931341	2931612	272	1	0.000147987	5	8	15.95	0.46	6	5.88	Potential Repeat	NULL				augustus_masked-Fvb4-1-processed-gene-29.9	Unknown
PHAS24-39	Fvb4-1	5305253	5305404	152	1	0.000166774	4	6	2.18	0.79	47.14	7.11	Potential PHAS	PREDICTED: Fragaria vesca subsp. vesca uncharacterized LOC105353408 (LOC105353408), transcript variant X1, mRNA	8e-58	rnd-5_family-2740#DNA/CMC-EnSpm	3e-67	Intergenetic	-
PHAS24-40	Fvb4-2	10751286	10751497	212	2	7.32604e-05	8	23	9.31	0.52	109.38	6.48	Potential PHAS	NULL		rnd-5_family-3043#LTR/Gypsy	3e-17	Intergenetic	-
PHAS24-41	Fvb4-2	10761341	10761665	325	4	7.32604e-05	8	8	9.56	0.64	107.55	6.48	Potential PHAS	NULL		rnd-5_family-3043#LTR/Gypsy	5e-17	Intergenetic	-
PHAS24-42	Fvb4-2	13325724	13326559	836	1	0.000978024	10	7	11.03	0.46	185.58	8.01	Potential Repeat	Fragaria vesca subsp. americana clone fosmid 52E09, complete sequence	5e-77	rnd-2_family-172#DNA/MULE-MuDR	2e-84	Intergenetic	-
PHAS24-43	Fvb4-2	13477056	13477206	151	1	0.000603868	5	1	11.13	0.45	35.84	5.61	Potential Repeat	NULL		rnd-6_family-11867#LTR/Gypsy	1e-46	maker-Fvb4-2-snap-gene-134.34	xyloglucan galactosyltransferase KATAMARI1 homolog
PHAS24-44	Fvb4-2	21469057	21469288	232	1	0.000834438	4	23	6.33	0.5	11.88	5.01	Potential PHAS	PREDICTED: Rosa chinensis uncharacterized LOC112171587 (LOC112171587), mRNA	6e-56	rnd-6_family-3268#DNA/hAT-Tag1	1e-54	Intergenetic	-
PHAS24-45	Fvb4-2	25783505	25783860	356	1	9.16273e-05	6	23	10.19	0.41	29.09	7.38	Potential Repeat	PREDICTED: Fragaria vesca subsp. vesca B3 domain-containing transcription factor LEC2-like (LOC101298714), transcript variant X2, misc_RNA	4e-144	rnd-5_family-4364#LTR/Copia	1e-05	maker-Fvb4-2-augustus-gene-258.55	importin-11
PHAS24-46	Fvb4-3	511418	511561	144	1	0.00027962	6	23	1.02	0.31	401.89	5.12	Potential PHAS	NULL				maker-Fvb4-3-snap-gene-5.78	Unknown
PHAS24-47	Fvb4-3	769346	769740	395	5	0.000337793	11	4	1.73	0.59	2179.32	10.75	Potential PHAS	PREDICTED: Fragaria vesca subsp. vesca uncharacterized LOC101312051 (LOC101312051), ncRNA	8e-147			maker-Fvb4-3-snap-gene-7.49	RNA helicase
PHAS24-48	Fvb4-3	5437045	5437351	307	1	0.000453229	5	7	14.04	0.37	7.48	5.03	Potential Repeat	NULL				augustus_masked-Fvb4-3-processed-gene-54.12	Unknown
PHAS24-49	Fvb4-3	9000413	9000568	156	1	8.60555e-05	5	8	9.35	0.48	10.54	6.53	Potential PHAS	NULL				Intergenetic	-
PHAS24-50	Fvb5-1	16604300	16604579	280	1	0.000247103	5	8	1.9	0.33	95.03	5.61	Potential PHAS	NULL				maker-Fvb5-1-snap-gene-166.39	hypothetical protein T07_4046
PHAS24-51	Fvb5-2	5537069	5537261	193	2	0.000291479	6	6	12.49	0.52	34.76	5.46	Potential Repeat	NULL		rnd-5_family-3043#LTR/Gypsy	8e-18	Intergenetic	-
PHAS24-52	Fvb5-2	5547294	5547499	206	2	0.000291479	6	20	12.45	0.52	34.76	5.46	Potential Repeat	NULL		rnd-5_family-3043#LTR/Gypsy	9e-18	Intergenetic	-
PHAS24-53	Fvb5-2	16875364	16875466	103	1	0.000392494	3	10	8.71	0.79	5.6	5.2	Potential PHAS	NULL		rnd-6_family-12251#DNA/CMC-EnSpm	5e-30	maker-Fvb5-2-snap-gene-168.44	Uncharacterized protein
PHAS24-54	Fvb5-2	22241400	22241614	215	1	0.00017903	7	5	5.12	0.53	127.49	8.3	Potential PHAS	NULL		rnd-6_family-5838#LTR/Gypsy	3e-31	Intergenetic	-
PHAS24-55	Fvb5-3	11228160	11228265	106	1	0.000773211	4	9	11.05	0.38	10.6	5.13	Potential Repeat	NULL		rnd-4_family-378#LTR/Gypsy	7e-28	Intergenetic	-
PHAS24-56	Fvb5-4	21910540	21910663	124	1	0.000193957	3	7	7.8	0.9	3.41	5.49	Potential PHAS	NULL				Intergenetic	-
PHAS24-57	Fvb6-1	1814129	1814466	338	1	0.000835094	5	18	14.96	0.31	8.8	5.17	Potential Repeat	NULL				augustus_masked-Fvb6-1-processed-gene-18.16;maker-Fvb6-1-snap-gene-18.67	Unknown; probable methyltransferase PMT9
PHAS24-58	Fvb6-3	9852766	9852957	192	1	0.000113314	6	24	7.61	0.53	55.48	7.27	Potential PHAS	PREDICTED: Fragaria vesca subsp. vesca uncharacterized LOC101300861 (LOC101300861), transcript variant X2, mRNA	7e-40	rnd-3_family-795#LTR/Copia	4e-35	Intergenetic	-
PHAS24-59	Fvb6-3	10101082	10101444	363	1	0.000538721	8	23	7.95	0.31	68.04	7.84	Potential PHAS	Fragaria vesca subsp. americana clone fosmid 38H02, complete sequence	5e-163	rnd-4_family-233#DNA/CMC-EnSpm	3e-90	Intergenetic	-
PHAS24-60	Fvb6-3	20858905	20859119	215	1	0.000193826	4	9	2.55	0.63	50.95	5.38	Potential PHAS	Brassica oleracea HDEM genome, scaffold: C9	0.013	rnd-4_family-367#LTR/Copia	1e-78	Intergenetic	-
PHAS24-61	Fvb6-3	21378357	21378667	311	1	0.000180311	3	3	3.25	0.66	13.46	5.63	Potential PHAS	Prunus dulcis DNA, pseudomolecule Pd01	0.0001	rnd-3_family-93#LTR/Copia	4e-120	Intergenetic	-
PHAS24-62	Fvb6-3	31812247	31812529	283	2	0.000797413	4	5	9.49	0.61	32.5	6.02	Potential PHAS	Fragaria x ananassa flowering locus T1 (FT1) gene, complete cds	5e-28	rnd-3_family-169#DNA/hAT-Tag1	1e-43	Intergenetic	-
PHAS24-63	Fvb6-4	15148875	15149087	213	1	0.000732158	4	4	6.45	0.71	21.73	5.06	Potential PHAS	NULL		rnd-2_family-226#DNA/PIF-Harbinger	1e-60	Intergenetic	-
PHAS24-64	Fvb7-1	5635590	5635963	374	1	0.000140553	6	16	8.92	0.41	15.41	6.4	Potential PHAS	PREDICTED: Fragaria vesca subsp. vesca uncharacterized LOC105352778 (LOC105352778), transcript variant X3, ncRNA	1e-149			maker-Fvb7-1-augustus-gene-56.20	LOW QUALITY PROTEIN: probable isoleucine--tRNA ligase, cytoplasmic
PHAS24-65	Fvb7-1	7078776	7079117	342	1	5.04904e-05	5	4	3.71	0.56	22.93	5.87	Potential PHAS	Fragaria vesca subsp. americana clone fosmid 73I22, complete sequence	1e-138			Intergenetic	-
PHAS24-66	Fvb7-1	12775914	12776125	212	1	0.000789628	5	13	10.48	0.46	15.55	6.76	Potential Repeat	NULL		rnd-4_family-2721#DNA/PIF-Harbinger	1e-35	Intergenetic	-
PHAS24-67	Fvb7-1	13548283	13548515	233	1	0.000528779	4	23	1.18	0.58	61.27	5.37	Potential PHAS	PREDICTED: Rosa chinensis uncharacterized LOC112203083 (LOC112203083), mRNA	5e-52	rnd-4_family-1002#LTR/Gypsy	1e-36	Intergenetic	-
PHAS24-68	Fvb7-1	16000527	16000850	324	1	0.000154037	5	4	10.18	0.84	24.27	5.6	Potential Repeat	NULL				Intergenetic	-
PHAS24-69	Fvb7-2	3580770	3581006	237	1	0.000227188	6	17	1	0.31	310.26	5.85	Potential PHAS	NULL				Intergenetic	-
PHAS24-70	Fvb7-2	5236235	5236362	128	1	0.000362393	4	14	6.83	0.57	9.5	6.18	Potential PHAS	PREDICTED: Fragaria vesca subsp. vesca uncharacterized LOC105352907 (LOC105352907), ncRNA	8e-57			maker-Fvb7-2-snap-gene-52.23	putative isoleucine--tRNA ligase
PHAS24-71	Fvb7-3	8256687	8257040	354	1	0.000347846	5	21	8.7	0.37	8.06	6.38	Potential PHAS	PREDICTED: Fragaria vesca subsp. vesca uncharacterized LOC101305116 (LOC101305116), mRNA	1e-168	rnd-5_family-3372#DNA/MULE-MuDR	6e-48	Intergenetic	-
PHAS24-72	Fvb7-3	22125178	22125402	225	1	0.00096441	4	16	11.42	0.57	25.92	5.16	Potential Repeat	NULL				Intergenetic	-
PHAS24-73	Fvb7-3	22491443	22491596	154	1	1.90084e-05	5	23	11.77	0.54	4.6	6.4	Potential Repeat	NULL		rnd-6_family-3678#LTR/Copia	3e-66	Intergenetic	-
PHAS24-74	Fvb7-4	17210810	17211028	219	1	0.000163981	7	4	2	0.44	385.11	7.57	Potential PHAS	PREDICTED: Fragaria vesca subsp. vesca uncharacterized LOC105351536 (LOC105351536), ncRNA	3e-59	rnd-2_family-329#LTR/Gypsy	2e-59	Intergenetic	-
PHAS24-75	Fvb7-4	23237809	23237998	190	1	0.000459809	4	7	6.62	0.36	15.54	5.9	Potential PHAS	PREDICTED: Fragaria vesca subsp. vesca uncharacterized LOC105350434 (LOC105350434), mRNA	7e-20			Intergenetic	-
