# Supplementary material for: Identification and characterization of miRNAs and PHAS loci related to the early development of the embryo and endosperm in Fragaria × ananassa
Source: BMC Genomics. 2022 Sep 8;23:638. doi: 10.1186/s12864-022-08864-3 (PMC9454143; doi:10.1186/s12864-022-08864-3)
Supplement: Supplementary file 10 — Additional file 10: Table S5. The primers for qRT-PCR. [file 12864_2022_8864_MOESM10_ESM.xlsx]

## Sheet: Sheet1
Table S5 The primers for qRT-PCR
Primer	Sequence(5'→ 3')
miR159a-F	TTGGTTTGAAGGGGGCTCT
miR159c-F	TTGGATTGAAGGGAGCTCTA
miR160a-F	CCTGGCTCCCTGTATGCC
miR164a-F	GAGAAGCAGGGCACGTGC
miR164c-F	GAGAAGCAGGGCACGTGG
miR164g-F	GAGAAGCAGGGCACTTGCT
miR166a-F	GTACGTTGTCTGGCTCGAG
miR166c-F	TCGGACCAGGCTTCATTCCC
miR167a-F	GAAGCTGCCAGCATGATCT
miR167h-F	GAAGCTGCCAGCATGATCTG
miR168a-F	CGCTTGGTGCAGGTCGGGA
miR172b-F	GGAATCTTGATGATGCTGCAG
miR319a-F	TTTGGACTGAAGGGAGCTCC
miR391a-F	ACGCAGGAGAGATGGCGCCG
miRN3-F	TGATTCGGTTATTGAGGCT
miRN16-F	CAAAGTTGGGGATGTTAGTT
miRN19a-F	CATCCAACACATCATCGGCA
miRN20-F	GGCTCATGACTTGATGTATG
26S rRNA-F	TAACCGCATCAGGTCTCCAA
26S rRNA-R	CTCGAGCAGTTCTCCGACAG
maker-Fvb1-2-augustus-gene-252.14-mRNA-1(ARF8)-F	ACGGCATCTTCTCACGACAG
maker-Fvb1-2-augustus-gene-252.14-mRNA-1(ARF8)-R	GGCAGCAGCAAGAAGTCCTA
maker-Fvb3-1-augustus-gene-207.31-mRNA-1(NAC)-F	TCCCAGGAAGAGTGGGTCAT
maker-Fvb3-1-augustus-gene-207.31-mRNA-1(NAC)-R	GTGGTAGCTGTGAGACCGAG
maker-Fvb3-2-augustus-gene-9.64-mRNA-1(ARF6)-F	TCTGGCTGGCCATATAAGCG
maker-Fvb3-2-augustus-gene-9.64-mRNA-1(ARF6)-R	ATTGAGCACTCTCTTCCAGG
maker-Fvb3-3-augustus-gene-204.13-mRNA-1(ARF18)-F	AGCAGCAGATGTCTCGTAGC
maker-Fvb3-3-augustus-gene-204.13-mRNA-1(ARF18)-R	TGCAATGACCGGTGGTATCC
maker-Fvb6-1-augustus-gene-63.46-mRNA-1(MYB)-F	GCTCTACTCCCTCGCTCTCT
maker-Fvb6-1-augustus-gene-63.46-mRNA-1(MYB)-R	AGATGAGGACCCAAATGGCG
augustus_masked-Fvb6-3-processed-gene-324.10-mRNA-1(AP2)-F	CTTCCTCGACCTCCAATCCG
augustus_masked-Fvb6-3-processed-gene-324.10-mRNA-1(AP2)-R	CTTCTTGACCGAGAGAGGCG
EF-1α(XM_004307362)-F	CATGCGCCAGACTGTTGCTGT
EF-1α(XM_004307362)-R	GACCGACTCAGAATACTAGTAGC
